# Supplementary material for: Autophagy-mediated degradation of integumentary tapetum is critical for embryo pattern formation
Source: Nat Commun. 2024 Mar 27;15:2676. doi: 10.1038/s41467-024-46902-8 (PMC10973531; doi:10.1038/s41467-024-46902-8)
Supplement: Supplementary file 4 — Supplementary Data 1 [file 41467_2024_46902_MOESM4_ESM.xlsx]

## Sheet: atg5-2 Vs WT
Gene ID	WT replicate 1	WT replicate 2	WT replicate 3	atg5-2 replicate 1	atg5-2 replicate 2	atg5-2 replicate 3	Log2FC	P value	adjusted P value	Description
LOC107758929	2.08	3.26	1.97	0.87	0.8	0.65	-1.59782	0.0021576	0.0166565	NA
LOC107758937	1.63	2.27	2.01	0.36	0.78	0.85	-1.5856	8.97e-06	0.000148439	receptor-like protein kinase HERK 1 isoform X1
LOC107759086	1.93	1.04	1.12	0.33	0.45	0.6	-1.53121	2.51e-05	0.000368112	uncharacterized protein LOC107759086
LOC107759209	27.01	19.59	28.53	59.23	70.58	56.69	1.3584	2.33e-16	2.36e-14	bifunctional epoxide hydrolase 2-like
LOC107759216	20.19	19.5	23.05	6.62	10.3	4.27	-1.52063	1.71e-09	6.34e-08	myb-related protein 306-like
LOC107759217	1.94	2.05	1.51	0.53	0.97	0.96	-1.12299	6.4e-05	0.000841279	uncharacterized protein LOC107759217
LOC107759232	4.21	4.22	5.26	1.67	2.11	2.11	-1.17137	3.02e-07	7.12e-06	ankyrin repeat-containing protein At3g12360-like
LOC107759316	23.89	40.83	33.97	87.54	112.75	72.51	1.50963	1.66e-15	1.52e-13	inositol-3-phosphate synthase
LOC107759321	0.1	0.27	0.78	1.73	1.95	1.62	2.25774	8.54e-06	0.000142377	cullin-1
LOC107759381	2.83	1.36	1.51	0.2	0.38	0.75	-2.04348	0.000624608	0.00596013	NA
LOC107759390	3.11	1.07	1.29	0.54	0.5	0.68	-1.24712	0.00564085	0.0360779	NA
LOC107759400	3.13	2.85	2.53	0.94	0.79	0.23	-2.08366	1.91e-06	3.74e-05	serine_threonine-protein kinase CDL1-like
LOC107759443	0.07	0	0	1.2	2.5	2.07	6.45261	1.02e-07	2.66e-06	probable transcription factor KAN4
LOC107759476	2.79	1.92	1.49	7.41	3.95	7.6	1.65757	3.29e-05	0.000466306	transcription factor GAMYB-like
LOC107759494	1.8	2.11	1.55	0.73	0.54	1.13	-1.13855	0.00155832	0.0127693	probable LRR receptor-like serine_threonine-protein kinase At5g10290
LOC107759500	5.8	5.04	5.34	13.46	20.55	22.67	1.85565	4.37e-14	3.34e-12	uncharacterized protein LOC107759500
LOC107759522	1.51	1.47	1.75	4.33	3.61	5.29	1.52628	4.85e-10	1.97e-08	Starch synthase, chloroplastic_amyloplastic
LOC107759559	2.68	1.32	2.45	0.91	0.76	0.88	-1.30055	0.000621188	0.00593372	Hexosyltransferase
LOC107759566	1.79	1	1.6	2.46	1.91	4.04	1.02155	0.00127919	0.0108221	Glutamate receptor
LOC107759599	7.81	2.82	6.21	1.47	0.66	1.34	-2.23565	6.33e-08	1.73e-06	uncharacterized protein LOC107759599
LOC107759621	0.79	0.85	1.07	4.38	2.7	7.25	2.45368	8.24e-11	3.74e-09	Glycosyltransferase
LOC107759629	0.65	0.53	0.28	1.97	1.12	1.51	1.68343	2.12e-05	0.000317876	uncharacterized protein LOC107759629 isoform X1
LOC107759650	18.39	19.3	22.28	56.4	64.2	73.03	1.73526	6.29e-34	4.28e-31	myricetin O-methyltransferase-like
LOC107759661	4.39	2.79	3.62	1.3	0.7	0.75	-1.93392	0.000124151	0.00149258	uncharacterized protein LOC107759661
LOC107759701	7.18	5.17	11.41	26.37	27.24	30.88	1.88819	3.09e-13	2.06e-11	uncharacterized protein LOC107759701
LOC107759771	1.21	2.31	3.38	7.61	3.86	10.29	1.70721	1.87e-05	0.000284028	abscisic acid receptor PYL4-like
LOC107759795	0	0	0	0.26	0.31	2.03	6.77984	7.17e-05	0.000926548	NA
LOC107759850	5.23	4.98	7.02	13.48	13.43	12.84	1.22879	2.62e-11	1.28e-09	uncharacterized transporter C405.03c-like isoform X1
LOC107759861	4.73	4.74	4.36	13.19	10.85	8.76	1.28876	1.62e-06	3.23e-05	Werner Syndrome-like exonuclease
LOC107759894	4.8	4.59	4.67	12.33	11.28	7.19	1.17631	3.63e-06	6.68e-05	uncharacterized protein LOC107759894
LOC107759900	1.36	0.58	0.43	1.37	1.72	2.7	1.32092	0.00250924	0.018737	cation_calcium exchanger 3-like
LOC107759911	1.86	1.49	1.38	3.65	3.32	3.96	1.25153	0.000552225	0.00537692	probable tyrosine-protein phosphatase At1g05000
LOC107759923	1.73	4.88	2.93	1	1.38	0.61	-1.68504	4.45e-05	0.000612403	uncharacterized protein LOC107759923 isoform X1
LOC107759937	3.12	2.76	2.8	14.59	8.85	21.84	2.42348	1.74e-17	2.05e-15	RING-type E3 ubiquitin transferase
LOC107759939	3.88	2.62	2.93	1.98	0.86	0.78	-1.34423	0.00217424	0.016749	tetraspanin-2-like
LOC107759966	3.59	2.28	2.27	6.76	5.17	6.2	1.1931	1e-08	3.24e-07	myosin-9-like
LOC107759972	4.53	3.41	3.86	0.9	1.56	2.04	-1.35963	8.04e-05	0.00102038	Cysteine synthase
LOC107759994	1.45	1.74	1.31	0.69	0.81	0.38	-1.21955	0.00629471	0.0393698	fasciclin-like arabinogalactan protein 4
LOC107759996	0	0.05	0.14	1.78	2.09	0.78	4.68439	3.75e-07	8.61e-06	acid phosphatase 1-like
LOC107760037	16.84	16.5	25.02	6.11	6.21	6.37	-1.59716	2e-17	2.32e-15	adenylate isopentenyltransferase isoform X1
LOC107760064	10.01	8.46	9.02	21.09	14.38	20.17	1.05745	5.71e-10	2.28e-08	Auxin response factor
LOC107760124	0.62	0.47	1.58	2.46	5.92	3.39	2.20952	0.000103354	0.00127164	Non-specific lipid-transfer protein
LOC107760129	24.14	31.5	28.86	5.55	1.07	2.92	-3.10816	2.23e-16	2.26e-14	Non-specific lipid-transfer protein
LOC107760296	4.14	3.28	4.52	0.37	1.35	0.77	-2.20818	3.14e-06	5.86e-05	uncharacterized protein LOC107760296
LOC107760307	145.51	148.59	165.58	54.26	55.33	45.32	-1.50406	3.57e-17	3.95e-15	glycine-rich cell wall structural protein-like
LOC107760310	17.88	8.78	29.2	1.31	3.68	2.85	-2.78114	7.28e-06	0.000124005	GDSL esterase_lipase At1g71691-like
LOC107760357	31.38	29.17	39.72	88.09	72.3	96.2	1.40244	5.13e-19	7.26e-17	F-box protein At4g09920-like
LOC107760429	12.58	15.39	14.09	8.53	2.3	2.63	-1.60551	2.76e-05	0.00039867	18.8 kDa class II heat shock protein-like
LOC107760448	169.39	231.8	290.25	12.31	4.93	7.73	-4.74315	8.65e-30	4.03e-27	Non-specific lipid-transfer protein
LOC107760453	35.3	37.38	37.23	4.71	7.5	7.66	-2.42068	8.19e-35	6.03e-32	Bidirectional sugar transporter SWEET
LOC107760460	0.09	0.54	0.44	1.27	1.15	1.74	1.99325	0.000832068	0.00755932	beta-amyrin 28-oxidase-like isoform X1
LOC107760497	1.72	1.52	1.28	7.04	2.75	4.79	1.72495	2.02e-08	6.2e-07	cytochrome P450 89A2-like
LOC107760513	5.88	6.78	5.76	12.4	10.46	15.46	1.0978	2.9e-08	8.61e-07	Methyltransferase
LOC107760524	3.03	1.34	0.98	4.2	5.02	2.8	1.1968	0.00613276	0.0385668	uncharacterized protein LOC107760524
LOC107760526	1.7	2.2	2.01	0.49	0.84	0.89	-1.36579	0.000191464	0.00216332	protein NRT1_ PTR FAMILY 4.6-like
LOC107760589	3.07	3.46	2.06	0.77	0.58	0.67	-2.05345	0.000176262	0.00201875	uncharacterized protein LOC107760589
LOC107760597	59.82	52.37	52.92	27.09	23.68	23.87	-1.10395	5.45e-17	5.93e-15	guanine nucleotide-binding protein subunit beta-2
LOC107760653	3.33	0.79	1.56	0.45	0.2	0.77	-1.955	0.00256315	0.0190699	poly(A)-specific ribonuclease
LOC107760657	10.63	5.9	6.12	14.53	18.47	12.33	1.04162	8.73e-06	0.000145018	pto-interacting protein 1-like
LOC107760659	0.46	0.73	0.22	1.33	0.79	1.85	1.52536	0.00701031	0.0428899	Protein BZR1 homolog
LOC107760669	2.28	1.26	2.04	3.3	3.08	5.56	1.14155	0.00019041	0.00215463	uncharacterized protein LOC107760669
LOC107760702	7	4.93	7.53	2.51	3.84	2.03	-1.17145	0.000279382	0.002992	auxin-responsive protein SAUR36-like
LOC107760706	6.49	5.37	7.06	2.17	3.52	2.88	-1.09295	0.000505151	0.00499594	uncharacterized protein LOC107760706
LOC107760780	1.3	1.26	0.28	4.34	2.77	4.45	2.05855	0.000984618	0.00868552	copper transport protein ATX1-like isoform X1
LOC107760864	0.69	1.45	0.48	0.32	0.1	0.16	-2.16545	0.00466047	0.030943	uncharacterized protein LOC107760864
LOC107760949	0.11	0.35	0.29	1.02	1.27	1.75	2.4823	4.29e-06	7.76e-05	serpin-ZX-like
LOC107760975	7.98	6.73	11.2	68.13	60.27	66.41	2.95886	2.81e-66	7.94e-63	PI-PLC X domain-containing protein At5g67130-like
LOC107761029	0.47	0.76	0.5	1.55	0.95	1.59	1.27908	0.000893341	0.00799942	pentatricopeptide repeat-containing protein At5g66520-like
LOC107761077	2.3	3.33	3.52	0.11	0	0	-6.33846	4.49e-05	0.00061824	AT-hook motif nuclear-localized protein 15-like
LOC107761086	4.31	4.83	7.32	13	14.53	15.16	1.42132	1.68e-12	9.95e-11	pto-interacting protein 1-like
LOC107761087	41.01	15.44	10.41	5.85	5.46	6.62	-1.85786	2.21e-06	4.25e-05	probable calcium-binding protein CML23
LOC107761149	4.71	6.41	6.33	1.51	1.81	2.93	-1.43119	3.35e-05	0.00047507	protein trichome birefringence-like 37
LOC107761179	78.29	42.26	44.69	16.11	23	15.51	-1.54521	7.22e-09	2.39e-07	dehydrin HIRD11-like
LOC107761185	0.73	0.45	0.41	1.25	0.59	1.46	1.08416	0.00654932	0.0406511	DExH-box ATP-dependent RNA helicase DExH17-like
LOC107761282	1.3	1.09	1.17	0.18	0.35	0.17	-2.32617	5.44e-06	9.58e-05	4-coumarate--CoA ligase-like 9
LOC107761346	6.98	5.93	6.62	15.45	18.77	18.47	1.47646	1.41e-15	1.3e-13	RING-H2 finger protein ATL47-like
LOC107761368	2.57	1.19	1.06	0.73	0.39	0.46	-1.5588	0.00138638	0.0115969	E3 ubiquitin-protein ligase ATL31-like
LOC107761432	1.81	1.02	0.66	4.78	6.97	4.66	2.2752	1.31e-11	6.8e-10	sulfate transporter 1.3-like
LOC107761433	3.66	4.16	3.05	1.57	2.27	1.08	-1.10186	0.00225589	0.0172587	acetyl-CoA carboxylase 1-like
LOC107761445	68.21	69.4	90.56	136.01	168.07	174.48	1.12248	8.09e-13	5.08e-11	Cysteine proteinase inhibitor
LOC107761446	1.77	1.14	1.14	0	0.13	0	-4.89006	0.00815885	0.0484029	phosphoenolpyruvate carboxykinase (ATP)
LOC107761470	12.64	12.5	12.27	5.72	4.29	5.18	-1.25976	5.37e-10	2.16e-08	uncharacterized protein LOC107761470
LOC107761471	4.06	4.84	5.39	1.45	1.66	2.41	-1.32166	0.000735456	0.00683008	NA
LOC107761482	17.87	17.76	15.77	8.82	7.33	6.27	-1.15772	2.48e-12	1.43e-10	Phenylalanine ammonia-lyase
LOC107761484	1.6	0.35	0.04	0	0	0	-6.88143	0.000116938	0.00141837	uncharacterized protein LOC107761484
LOC107761487	1.87	1.65	2.48	7.71	9.98	7.6	2.12514	2.61e-18	3.41e-16	G2_mitotic-specific cyclin-2-like isoform X1
LOC107761526	12.1	10.72	12.9	4.81	6.14	6.1	-1.02216	1.19e-08	3.79e-07	peptidylprolyl isomerase
LOC107761564	4.26	3.41	4.55	9.8	9.94	7.4	1.19447	1.09e-10	4.9e-09	probable inactive receptor kinase At5g58300
LOC107761605	6.49	3.58	8.68	0.81	2.53	0.64	-2.18416	1.05e-06	2.18e-05	IDS4-like protein
LOC107761617	9.95	8.3	8.96	1.38	2.11	3.72	-1.87002	2.05e-10	8.84e-09	serine_threonine-protein kinase WAG1-like
LOC107761637	2.48	1.13	1.43	0.45	0.38	0.31	-2.10547	0.000117733	0.00142661	F-box protein At4g18380-like
LOC107761664	1.76	1.75	1.86	2.84	3.87	4.25	1.07179	4.63e-05	0.000635143	rho GTPase-activating protein 5-like
LOC107761667	0	0	0	0.85	1.38	0.24	6.32205	0.000369703	0.00380632	NA
LOC107761678	19.88	9.24	7.08	4.92	5.22	4.52	-1.26504	0.000128379	0.00153587	NDR1_HIN1-Like protein 3-like
LOC107761701	0.26	0.75	0.49	1.48	4.73	5.49	3.00263	4.07e-08	1.17e-06	Aspergillus nuclease S1
LOC107761718	32.4	23.57	31.86	8.72	18.68	9.78	-1.30783	1.11e-06	2.28e-05	ras-related protein RHN1 isoform X1
LOC107761767	0.46	0.14	0.1	5.27	2.74	7.03	4.45466	3.08e-09	1.1e-07	ABC transporter B family member 15-like
LOC107761789	0.13	0.08	0.37	2.55	2.7	1.53	3.61048	8.09e-10	3.16e-08	protein SRG1-like
LOC107761791	5	2.75	5.38	6.99	12.74	10.21	1.23787	1.65e-05	0.000254812	protein SRG1-like
LOC107761797	17.47	13.65	17.12	42.59	42.78	48.16	1.51344	6.94e-24	1.67e-21	Bidirectional sugar transporter SWEET
LOC107761818	46.88	8.6	14.28	1.7	2.63	1.11	-3.64257	3.57e-06	6.59e-05	uncharacterized protein LOC107761818
LOC107761838	12.34	5.62	8.13	3	3.91	3.55	-1.27305	2.97e-05	0.000425828	ethylene-responsive transcription factor 9-like isoform X2
LOC107761840	8.08	8.16	8.35	18.44	17.74	16.57	1.14392	8.4e-13	5.26e-11	uncharacterized protein LOC107761840
LOC107761855	2.66	2.94	3.7	0.97	0.97	1.81	-1.26731	0.000152891	0.00179068	Serine_threonine protein phosphatase 2A regulatory subunit
LOC107761875	0	0.34	0.85	1.98	3.07	2.46	2.73352	0.000195239	0.00219996	uncharacterized protein LOC107761875
LOC107761878	20.37	24.78	29.15	10.44	10.9	11.04	-1.15286	8.06e-12	4.34e-10	putative ER lumen protein-retaining receptor C28H8.4
LOC107761915	3.4	2.99	2.82	7.26	6.1	9.64	1.36181	3.32e-07	7.74e-06	eukaryotic translation initiation factor-like isoform X1
LOC107761922	1.01	0.79	1	3.97	5.72	4.28	2.36483	2.22e-17	2.56e-15	uncharacterized protein LOC107761922
LOC107761941	2.36	2.63	3.03	1.4	1.07	1.36	-1.02496	9.42e-07	1.99e-05	NA
LOC107761966	5.21	5.22	5.69	5.99	19.15	8.41	1.10736	0.00252452	0.018832	uncharacterized protein LOC107761966
LOC107762014	0.58	0.87	1.24	2.3	1.89	1.75	1.23051	0.000169354	0.00194874	uncharacterized protein LOC107762014 isoform X1
LOC107762017	2.02	1.09	1.18	0.02	0.32	0.36	-2.58813	9.27e-05	0.00115625	NA
LOC107762039	1.44	2.14	1.95	14.78	8.81	10.55	2.66653	2.98e-24	7.61e-22	Trehalose 6-phosphate phosphatase
LOC107762094	79.21	134.46	112.93	24.26	22.74	23.83	-2.15915	1.38e-33	9.09e-31	17.4 kDa class III heat shock protein
LOC107762105	4.04	3.22	4.18	8.46	7.86	8.93	1.18604	1.43e-11	7.35e-10	Beta-galactosidase
LOC107762107	9.94	8.6	9.44	22.45	21.49	28	1.41165	7.33e-11	3.36e-09	uncharacterized protein LOC107762107
LOC107762149	3.73	3.47	2.4	1.87	1.05	1.38	-1.11392	0.000172466	0.00198145	CSC1-like protein At3g54510 isoform X1
LOC107762150	3.58	3.34	2.18	6.81	6.49	4.66	1.01654	3.38e-05	0.000478239	AAA-ATPase At5g57480-like
LOC107762164	0.23	0.3	0.34	0.41	1.27	1.1	1.72126	0.00780896	0.0467571	1-acylglycerol-3-phosphate O-acyltransferase
LOC107762223	1.02	1.58	1.72	0.29	0.34	0.38	-2.07282	1.02e-06	2.13e-05	two-component response regulator-like APRR2
LOC107762228	1.66	1.02	0.96	3.29	1.69	2.19	1.012	0.000936765	0.00832338	dentin sialophosphoprotein-like
LOC107762236	3.87	2.31	4.87	0.37	2.06	0.93	-1.66317	0.000706341	0.00660809	NEDD8-specific protease 1-like
LOC107762243	6.58	6.74	7.87	1.09	1.92	2.29	-1.95003	1.35e-10	5.94e-09	BOI-related E3 ubiquitin-protein ligase 1-like
LOC107762252	6.24	7.16	3.6	0	0.24	0	-6.09264	0.00272143	0.0199734	probable zinc metallopeptidase EGY3, chloroplastic isoform X1
LOC107762257	2.04	1.95	2.37	0.88	0.63	1.33	-1.12278	0.000940048	0.00834123	LEAF RUST 10 DISEASE-RESISTANCE LOCUS RECEPTOR-LIKE PROTEIN KINASE-like 1.5
LOC107762301	12.43	14.64	11.94	5.23	4.98	5.87	-1.2367	9.62e-10	3.74e-08	phosphoenolpyruvate carboxylase kinase 2-like
LOC107762322	15.33	14.63	11.62	26.61	43.14	24.94	1.23428	1.41e-06	2.84e-05	uncharacterized protein LOC107762322
LOC107762332	0.46	0.24	0.05	2	0.81	1.31	2.49776	0.00438495	0.0294379	NA
LOC107762367	3.15	3.72	3.03	1.31	0.41	0.63	-2.03502	6.78e-09	2.26e-07	BTB_POZ domain-containing protein NPY4-like isoform X1
LOC107762373	11.63	13.58	10.43	24.9	21.75	27.53	1.07067	9.89e-05	0.00122212	uncharacterized protein LOC107762373 isoform X1
LOC107762409	0.89	0.14	0.86	2.21	2.31	2.28	1.90913	0.00355155	0.024744	uncharacterized protein LOC107762409
LOC107762414	0.24	0.14	0.3	2.12	4.81	3.34	4.0362	1.9e-20	3.18e-18	putative transporter arsB
LOC107762441	7.47	4.06	6.85	3.44	3.53	1.13	-1.13768	0.00139377	0.0116415	meiotic recombination protein DMC1 homolog
LOC107762482	0	0	0	2.46	2.51	1.46	7.43579	3.61e-07	8.32e-06	NA
LOC107762507	21.75	23.65	26.63	3.66	7.31	4.22	-2.19545	5.18e-17	5.67e-15	uncharacterized protein LOC107762507
LOC107762521	46.65	76.82	43.39	7.85	3.71	5.46	-3.25524	3.72e-15	3.22e-13	heat shock cognate 70 kDa protein 2-like
LOC107762540	19.52	22.88	25.06	1.47	1.17	3.07	-3.51327	3.85e-36	3.21e-33	basic 7S globulin-like
LOC107762575	0.53	0.06	0.34	5.93	7.46	8.02	4.58619	1.85e-26	5.9e-24	short-chain dehydrogenase reductase 2a-like
LOC107762633	0	0.07	0.03	1.43	0.51	0.46	4.58717	5.47e-08	1.52e-06	subtilisin-like protease SBT1.8
LOC107762637	0.75	0.97	1.25	1.93	2.67	1.45	1.07228	0.000624962	0.00596048	probable LRR receptor-like serine_threonine-protein kinase At1g07650 isoform X1
LOC107762653	120.33	284.01	154.84	17.1	3.27	2.57	-4.56955	3.68e-07	8.47e-06	17.3 kDa class II heat shock protein-like
LOC107762671	157.84	116.93	165.11	7.7	22.71	12.35	-3.31666	2.34e-12	1.36e-10	Glycosyltransferase
LOC107762686	129.11	315.62	172.59	19.87	3.35	2.63	-4.53993	1.37e-06	2.76e-05	17.3 kDa class II heat shock protein-like
LOC107762693	0.93	1.28	1.63	0.84	0.35	0.17	-1.46946	0.0052328	0.0340423	F-box protein At2g16365-like
LOC107762694	3.34	2.73	1.22	5.41	3.73	6.54	1.13881	0.000432824	0.00436935	Glucose-1-phosphate adenylyltransferase
LOC107762696	8.32	9.68	12.67	16.03	32.85	20.2	1.22	1.11e-06	2.29e-05	syntaxin-112-like
LOC107762701	7.36	7.97	6.32	3.49	2.31	2.1	-1.41532	4.25e-07	9.66e-06	transmembrane protein 56-like
LOC107762716	38.87	36.14	31.38	2.2	0.73	0.13	-5.08426	1.25e-07	3.2e-06	Aquaporin TIP3-1s
LOC107762766	0	0.03	0.28	3.91	4.86	5.95	5.66738	3.29e-06	6.12e-05	probable sulfate transporter 3.3
LOC107762775	167.14	164.4	201.29	74.2	67.57	84.02	-1.19585	4.8e-21	8.56e-19	cationic amino acid transporter 1-like
LOC107762790	2.04	2.32	2.04	3.93	4.53	5.8	1.19886	4.75e-05	0.000648269	homogentisate geranylgeranyltransferase-like
LOC107762799	0.67	0.22	0.33	1.78	1.81	3.72	2.62725	1.14e-08	3.64e-07	1-aminocyclopropane-1-carboxylate synthase-like
LOC107762811	0.39	0.36	0.14	4.39	4.4	3.53	3.80463	3.23e-17	3.61e-15	uncharacterized protein LOC107762811
LOC107762857	24.57	16.95	17.82	8.37	6.49	10.54	-1.18193	1.77e-07	4.4e-06	E3 ubiquitin-protein ligase RMA
LOC107762917	5.99	5.47	4.38	2.11	1.21	1.92	-1.55874	2.89e-06	5.45e-05	LOB domain-containing protein 41-like
LOC107762943	0.9	1.17	1.3	0.37	0.55	0.6	-1.10252	0.00161514	0.0131558	uncharacterized protein LOC107762943 isoform X1
LOC107763006	0	0.05	0.06	7.36	3.04	8.34	7.58075	2.53e-11	1.25e-09	MAP7 domain-containing protein 2-like
LOC107763007	0.41	0.06	0.51	0	0	0	-5.77966	0.00444096	0.0297434	RNA-binding protein cabeza-like isoform X1
LOC107763026	6.08	5.83	3.2	1.99	1.26	0.8	-1.85745	9.55e-05	0.00118598	E3 ubiquitin-protein ligase RHA1B-like
LOC107763055	3.31	3.09	2.35	11.23	13.43	12.33	2.12064	2.05e-19	3.07e-17	RING-H2 finger protein ATL63
LOC107763057	16.13	12.42	13.37	5.98	4.93	5.32	-1.32947	1.2e-14	9.74e-13	cytochrome P450 710A11
LOC107763092	9.18	6.28	3	2.54	1.83	2.7	-1.34925	0.00193443	0.015263	probable calcium-binding protein CML23
LOC107763147	57.88	70.73	73.34	186.47	202.67	160.94	1.48872	5.02e-29	2.14e-26	sugar transport protein 8-like
LOC107763149	5.83	7.05	9.71	1.61	2.19	2.51	-1.78572	3.44e-07	7.99e-06	Photosystem I reaction center subunit II, chloroplastic
LOC107763179	3.75	4.56	3.28	9.26	7.85	7.04	1.09634	7.36e-08	1.98e-06	probable L-type lectin-domain containing receptor kinase S.5
LOC107763186	14.33	12.87	16.5	3.77	5.35	3.92	-1.68877	5.26e-17	5.74e-15	cyprosin-like
LOC107763208	1.33	0.46	0.69	0	0.33	0.03	-2.73686	0.00398494	0.0272094	beta-glucuronosyltransferase GlcAT14A-like
LOC107763233	10.72	13.63	14.06	4.04	5.46	4.08	-1.45683	2.57e-11	1.26e-09	heavy metal-associated isoprenylated plant protein 3-like
LOC107763249	0.43	1.06	0.28	0	0	0	-6.5937	0.000118566	0.00143607	abscisic acid and environmental stress-inducible protein TAS14-like
LOC107763290	24.07	27.71	20.88	62.59	50.34	79.51	1.44387	1.53e-17	1.83e-15	Endoglucanase
LOC107763311	1.57	1.88	1.27	0.54	0.76	0.53	-1.33148	2.34e-05	0.000346073	putative 1-phosphatidylinositol-3-phosphate 5-kinase FAB1C
LOC107763344	0.83	1	0.7	2.81	2.85	2.18	1.56984	4.94e-07	1.11e-05	protein-serine_threonine phosphatase
LOC107763355	30.45	33.21	28.31	14.18	10.6	11.73	-1.2949	2.95e-19	4.32e-17	phosphoenolpyruvate carboxylase
LOC107763430	7.62	8.47	9.69	19.62	21.83	27.71	1.46642	3.86e-18	4.91e-16	phosphoethanolamine N-methyltransferase 1-like
LOC107763452	2.51	3.15	1.9	8.44	6.23	6.91	1.54733	1.25e-12	7.57e-11	TBC1 domain family member 2A-like
LOC107763489	0.98	1.63	1.86	0.38	0.67	0.48	-1.54677	0.000942068	0.00835234	NA
LOC107763494	1.39	1.96	3.26	4.24	4.8	4.82	1.12672	0.0082906	0.0489556	glutaredoxin-C6-like
LOC107763527	59.88	99.28	43.55	7.37	4.87	4.76	-3.53846	3.43e-17	3.81e-15	chaperone protein ClpB1
LOC107763545	11.21	6.21	15.36	2.08	2.21	5.41	-1.6991	5.04e-05	0.000682927	Phytosulfokine
LOC107763594	20	7.92	9.5	3.82	3.33	4.86	-1.59982	1.92e-07	4.71e-06	mitochondrial uncoupling protein 5-like
LOC107763616	1922.94	2167.64	2105.84	4422.32	5022.32	4851	1.24794	8.76e-31	4.53e-28	Lipoxygenase
LOC107763628	0.32	0.09	0.21	1.15	1.5	0.95	2.61275	1e-05	0.000164227	NA
LOC107763647	10.54	12.17	15.32	22.6	28.5	29.45	1.1273	4.15e-11	1.97e-09	probable N-succinyldiaminopimelate aminotransferase DapC
LOC107763660	0.71	1.21	0.77	2.2	1.75	2.52	1.29714	1.77e-05	0.000271775	receptor-like protein kinase THESEUS 1
LOC107763677	12.69	24.45	22.12	2.58	2.6	2.62	-2.8757	1.05e-20	1.79e-18	15.7 kDa heat shock protein, peroxisomal
LOC107763682	0	0	0	0.54	0.91	7.09	9.70718	3.69e-06	6.78e-05	GDSL esterase_lipase LIP-4-like
LOC107763688	1.45	2.65	1.63	3.26	3.49	4.54	1.01028	0.00292329	0.0211615	aspartate aminotransferase-like isoform X1
LOC107763728	6.2	4.44	2.61	1.1	1.12	0.38	-2.31923	0.000348337	0.0036157	uncharacterized protein At4g14450, chloroplastic-like
LOC107763773	1.07	0.44	1.27	5.77	8.5	9.11	3.13439	1.32e-15	1.22e-13	GDSL esterase_lipase At1g29670-like
LOC107763774	2.12	1.75	1.04	6.75	8.2	8.61	2.31742	0.000186677	0.00212245	40S ribosomal protein S30
LOC107763795	0.18	0.16	0.12	1.63	0.91	0.72	2.87648	0.000808263	0.00737585	endoribonuclease Dicer homolog 4-like
LOC107763822	2.45	1.95	2.77	0.9	0.62	1.25	-1.32544	0.00124432	0.0105684	uncharacterized protein LOC107763822
LOC107763837	20.38	22.32	23.07	60.45	51.3	62.14	1.45367	1.32e-16	1.38e-14	NA
LOC107763838	3.17	4.8	5.94	1.76	3.14	1.54	-1.06612	0.00226782	0.0173284	protein trichome birefringence-like 33
LOC107763917	1.23	1.35	1.53	3.13	4.88	4.23	1.61911	2.74e-07	6.5e-06	COBRA-like protein
LOC107763938	0.85	1.01	0.73	0.33	0.39	0.19	-1.47511	0.000260071	0.00281139	TMV resistance protein N-like isoform X1
LOC107763950	0.81	0.42	0.98	2.11	2.31	2.59	1.71877	2.16e-05	0.000322844	uncharacterized protein LOC107763950
LOC107763988	1.53	2.79	1.64	0.51	1.01	1.02	-1.19199	0.000840092	0.00760424	NA
LOC107763994	70.43	76.47	84.54	29.1	29.22	26.52	-1.40433	2.2e-29	9.99e-27	uncharacterized protein LOC107763994
LOC107764023	0.48	0.32	0	3.83	6.14	5.13	4.2488	6.83e-13	4.32e-11	uncharacterized protein LOC107764023
LOC107764026	6.4	4.02	8.58	2.37	3.91	1.52	-1.23311	0.00181542	0.0144824	adenine phosphoribosyltransferase
LOC107764029	4.24	4.06	3.24	1.98	0.91	0.74	-1.63686	0.000585467	0.00564677	chaperone protein dnaJ 11, chloroplastic-like
LOC107764041	4.53	4.2	3.36	1.76	1.6	1.34	-1.2751	1.55e-05	0.000241533	ACT domain-containing protein ACR
LOC107764050	0	0	0	0.99	1.74	2.87	6.0038	0.00118501	0.010133	NA
LOC107764060	5.1	4.63	3.52	2.75	1.58	1.64	-1.0783	0.000257977	0.00279122	Inositol-tetrakisphosphate 1-kinase
LOC107764086	10.69	12.27	12.3	23.64	28.3	22.3	1.11602	1.56e-13	1.09e-11	type I inositol polyphosphate 5-phosphatase 5-like
LOC107764143	5.08	4.67	3.44	14.98	10.52	14.02	1.62289	4.25e-17	4.68e-15	WD repeat-containing protein 3-like isoform X1
LOC107764158	1.24	0.88	0.9	0.22	0	0.07	-3.34342	1.45e-06	2.92e-05	DELLA protein GAI-like
LOC107764203	5.41	8.22	7.71	2.8	2.2	2.9	-1.38219	7.54e-08	2.03e-06	homogentisate 1,2-dioxygenase
LOC107764207	1.42	2.2	1.05	0.66	0.4	0.63	-1.43734	0.0046672	0.0309709	aquaporin NIP6-1-like isoform X1
LOC107764214	6.79	4.61	5.18	2.11	2	2.82	-1.21603	2.53e-05	0.000370966	protein DETOXIFICATION 24-like
LOC107764226	67.68	63.25	80.28	16.53	32.92	19.66	-1.56591	6.49e-15	5.47e-13	glycerol-3-phosphate acyltransferase 1-like isoform X1
LOC107764239	1.7	0.88	1.71	0.57	0.49	0.72	-1.23032	0.00694502	0.0425825	probable LRR receptor-like serine_threonine-protein kinase At1g56140
LOC107764268	2.94	2.49	3.02	1.11	1.1	1.22	-1.25501	4.69e-07	1.06e-05	transcription factor bHLH155-like isoform X1
LOC107764298	1.75	0.74	0.88	2.01	4.01	3.1	1.48287	0.00650618	0.0404311	(-)-germacrene D synthase-like
LOC107764328	3.65	6.26	6.56	1.34	1.21	3.14	-1.48692	9.42e-05	0.00117113	Calcium uniporter protein
LOC107764347	39.37	30.03	29.71	5.16	6.52	10.12	-2.1323	2.5e-15	2.23e-13	uncharacterized protein LOC107764347
LOC107764374	3.92	5.3	2.94	1.29	1.82	1.27	-1.45783	1.7e-05	0.000261867	tubby-like F-box protein 5 isoform X1
LOC107764494	3.93	4.97	3.7	0.93	0.92	0.72	-2.25357	1.38e-06	2.78e-05	floral homeotic protein APETALA 2-like
LOC107764500	23.98	14.74	17.39	41.25	38.07	66.16	1.41555	2.9e-11	1.41e-09	S-adenosylmethionine synthase
LOC107764527	1.02	0.55	1.17	0.25	0.41	0.36	-1.36356	0.00118507	0.010133	probable xyloglucan glycosyltransferase 12
LOC107764582	1.22	1.9	1.7	0.17	0.38	0.43	-2.2476	1.56e-07	3.93e-06	neurogenic protein mastermind-like
LOC107764587	20.56	17.2	21.56	39.6	37.55	43.6	1.07569	1.24e-09	4.72e-08	putative F-box_LRR-repeat protein At5g02930
LOC107764599	0.83	0.67	0.97	1.43	1.7	1.92	1.08749	0.00035614	0.00368837	Potassium channel
LOC107764620	2.82	3.19	4.77	8.35	7.71	8.18	1.22971	0.000523436	0.0051484	Methyltransferase
LOC107764636	89.85	82.38	78.44	217.24	184.85	229.99	1.3755	2.84e-28	1.12e-25	Glyceraldehyde-3-phosphate dehydrogenase
LOC107764661	0.95	1.11	0.67	0	0	0	-6.48874	0.000143366	0.0016915	protein SENESCENCE-ASSOCIATED GENE 21, mitochondrial-like
LOC107764662	2.91	2.37	3.6	8.53	5.13	8.77	1.38561	3.94e-05	0.000548128	uncharacterized protein At5g01610-like
LOC107764760	7.64	7.1	6.28	2.77	2.91	3.7	-1.12446	4.43e-08	1.26e-06	Growth-regulating factor
LOC107764789	3.62	2.81	2.14	6.27	4.97	7.4	1.16134	0.000665204	0.00627123	putative amidase C869.01
LOC107764799	3.77	2.98	8.85	0.4	0.45	0.58	-3.38367	1.02e-09	3.93e-08	uncharacterized protein LOC107764799
LOC107764939	13.95	11.67	13.5	6.25	6.39	5.08	-1.10042	3.55e-10	1.48e-08	stomatal closure-related actin-binding protein 1
LOC107765015	9.83	1.18	3.56	0.24	0.43	1.11	-2.96359	4.7e-06	8.42e-05	Xyloglucan endotransglucosylase_hydrolase
LOC107765047	0.51	0.39	0.75	1.91	0.59	1.2	1.20931	0.00230195	0.0175309	ABC-type xenobiotic transporter
LOC107765060	91.41	109.94	105.66	220.34	233.11	242.44	1.22477	7.05e-25	1.95e-22	probable linoleate 9S-lipoxygenase 5
LOC107765089	0	0.09	0	1.24	1.45	1.78	5.47739	0.000877174	0.00788149	NA
LOC107765097	4.84	5.26	7.01	0.58	0.9	1.37	-2.5424	2.08e-13	1.42e-11	dof zinc finger protein DOF5.7-like
LOC107765167	59.88	80.95	55.77	27.78	25.07	30.56	-1.19555	1.07e-12	6.57e-11	REF_SRPP-like protein At1g67360
LOC107765179	12.34	10.38	10.12	6.14	4.77	2.63	-1.23969	9.65e-07	2.03e-05	endochitinase A-like
LOC107765180	11.59	12.31	15.89	3.82	5.25	3.62	-1.61718	8e-14	5.8e-12	putative serine_threonine-protein kinase
LOC107765199	47.69	59.39	57.04	107.95	114.58	140.01	1.18494	3.17e-18	4.09e-16	Methyltransferase
LOC107765204	1.58	1.79	2.01	6.49	6.99	5.76	1.88329	1.32e-10	5.84e-09	uncharacterized protein LOC107765204
LOC107765222	9.68	9.81	7	18.98	19.53	18.09	1.13276	2.57e-11	1.26e-09	rop guanine nucleotide exchange factor 5-like
LOC107765225	3.71	4.91	7.26	13.1	9.13	9.76	1.05617	9.66e-06	0.000158524	Ubiquitin carboxyl-terminal hydrolase
LOC107765256	1.4	1.96	1.43	0.88	0.16	0.65	-1.46377	0.000794608	0.00728377	receptor-like protein kinase
LOC107765261	134.36	293.41	150.43	11.14	4.07	2.74	-4.97059	1.41e-11	7.26e-10	heat shock protein 82-like
LOC107765264	1.08	1.11	1.34	0.37	0.33	0.48	-1.53554	7.6e-06	0.000128499	inactive leucine-rich repeat receptor-like serine_threonine-protein kinase At1g60630
LOC107765311	0.21	0.5	0.51	1.92	1.05	2.06	2.08708	6.2e-05	0.000818451	RNA-dependent RNA polymerase
LOC107765332	13.11	14.35	13.79	29.97	31.97	32.62	1.2387	4.47e-22	8.98e-20	rop guanine nucleotide exchange factor 5-like
LOC107765357	0.15	0.41	0.29	1.93	1.93	1.64	2.73861	1.53e-10	6.72e-09	uncharacterized protein LOC107765357 isoform X1
LOC107765435	0.96	1.48	1.1	2.88	2.78	2.63	1.26846	0.00107975	0.00940519	mitochondrial amidoxime reducing component 2-like
LOC107765473	0	0	0	3.47	3.67	4.08	10.713	1.07e-18	1.47e-16	Protein DETOXIFICATION
LOC107765546	0.75	0.69	1.08	0.18	0.22	0.24	-2.08557	0.000299856	0.00317796	NA
LOC107765598	9.48	8.53	11.61	18.52	17.34	22.45	1.03346	6.76e-05	0.000883396	RPM1-interacting protein 4-like
LOC107765642	16.79	9.13	12.05	3.5	9.09	3.66	-1.13137	0.000741675	0.00687569	F-box protein PP2-B10-like isoform X1
LOC107765646	3.88	2.67	1.99	15.84	23.38	8.61	2.53295	1.76e-07	4.37e-06	uncharacterized protein LOC107765646
LOC107765647	18.82	11.15	19.2	7.51	7.88	8.05	-1.01685	0.000113158	0.00137942	thioredoxin F-type, chloroplastic-like
LOC107765678	4.53	1.9	1.33	0.55	0.49	0	-2.86669	0.000298086	0.00316101	26.5 kDa heat shock protein, mitochondrial-like
LOC107765794	0	0	0.11	0.59	3.07	0.98	5.53597	6.58e-05	0.000862876	RING-type E3 ubiquitin transferase
LOC107765837	2.26	1.09	2.07	0	0	0.17	-4.86655	2.42e-06	4.64e-05	Photosystem I reaction center subunit III
LOC107765856	1.21	2.05	0.9	3.44	7.92	6.23	2.11425	1.26e-06	2.57e-05	LOW QUALITY PROTEIN: uncharacterized protein LOC107765856
LOC107765863	6.98	6.11	10.02	14.04	17.48	16.11	1.09257	4.72e-07	1.06e-05	uncharacterized protein LOC107765863
LOC107765890	0.45	0.21	0.23	0.91	1.58	1.57	2.22438	2.13e-06	4.12e-05	proline-rich receptor-like protein kinase PERK5
LOC107765891	0.52	1.08	0.85	3.29	4.23	2.7	2.09923	8.45e-06	0.000141169	uncharacterized protein At2g29880-like
LOC107765959	8.88	11.15	10.53	4.64	4.81	5.32	-1.00742	3.63e-10	1.51e-08	NA
LOC107766000	7.64	3.74	6.23	2.14	2.25	2.12	-1.40088	2.95e-05	0.000424794	protein C2-DOMAIN ABA-RELATED 11-like
LOC107766004	9.93	7.53	9.51	4.24	3.21	1.75	-1.50842	2.96e-05	0.00042493	nuclear transcription factor Y subunit B-3-like
LOC107766029	0.53	0.22	0.66	2.43	3.53	4.89	3.00308	2.5e-12	1.43e-10	acylsugar acyltransferase 3-like
LOC107766031	6.39	2.64	4.71	0.77	0.4	0.68	-2.86809	4.8e-12	2.67e-10	calmodulin-like protein 3
LOC107766034	7.35	8.33	6.46	1.14	1	0.72	-2.92464	7.32e-14	5.34e-12	E3 ubiquitin-protein ligase RHA1B-like
LOC107766072	0.07	0.26	0.08	3.77	1.26	3.39	4.34208	8.52e-16	8.18e-14	4-coumarate--CoA ligase 2-like
LOC107766092	3.08	3.25	5.21	6.69	9.68	10.15	1.25196	2.77e-06	5.24e-05	KH domain-containing protein At3g08620-like isoform X1
LOC107766122	5.45	6.52	5.48	1.84	2.09	0.59	-1.90773	1.42e-08	4.46e-07	uncharacterized protein LOC107766122
LOC107766213	1.97	1.84	0.74	0.35	0.62	0.99	-1.16544	0.00335551	0.023672	NA
LOC107766255	108.35	122.83	105.8	306.01	242.02	258.4	1.3049	2.26e-22	4.64e-20	early nodulin-like protein 2
LOC107766259	5.4	1.65	0.88	0	0	0	-7.31251	3.48e-06	6.44e-05	uncharacterized protein LOC107766259
LOC107766320	12.97	4.76	3.92	0.87	0.99	0.32	-3.27725	4.27e-13	2.78e-11	Hexosyltransferase
LOC107766364	2.44	1.92	1.77	0.79	0	0.49	-2.22316	0.00627741	0.0393084	auxin-induced protein 6B-like
LOC107766372	10.07	15.03	9.78	0.84	0.4	0.29	-4.4963	1.88e-39	1.87e-36	dnaJ homolog subfamily B member 1-like
LOC107766391	0.09	0	0	1.17	0.79	1.19	5.10828	8.67e-07	1.84e-05	random slug protein 5-like
LOC107766421	1.71	1.24	0.58	0.54	0.59	0.18	-1.40387	0.00382667	0.0262604	protein SMG7L-like
LOC107766457	12.14	13.65	18.18	26.6	32.54	26.29	1.0219	0.000154787	0.00180885	NA
LOC107766489	0.54	0.99	0.85	4.53	3.18	3.21	2.22418	2.9e-05	0.000417613	Dirigent protein
LOC107766497	0.82	0.38	0.3	1.59	1.63	1.26	1.62444	0.00130407	0.0110148	uncharacterized protein LOC107766497
LOC107766503	1.48	2.23	1.54	5.25	8.52	6.32	1.98432	1.89e-08	5.83e-07	uncharacterized protein LOC107766503 isoform X1
LOC107766530	0	0	0.11	5.66	6.6	7.38	7.71285	3.21e-11	1.54e-09	ABC transporter G family member 11-like
LOC107766588	4.39	2.12	1.92	0.74	0.8	0.42	-2.05903	2.55e-05	0.00037239	oxygen-evolving enhancer protein 1, chloroplastic-like isoform X3
LOC107766626	2.55	2.29	1.56	5.11	5.35	3.47	1.15822	0.000252346	0.00273835	bifunctional epoxide hydrolase 2-like
LOC107766649	6.78	7.84	8.11	19.67	19.39	14.59	1.28128	3.04e-16	3.05e-14	uncharacterized protein LOC107766649
LOC107766665	4.84	2.14	2.73	1.47	1.76	1.08	-1.13546	0.00413734	0.028047	heat shock factor protein HSF24-like
LOC107766670	5.03	2.61	1.66	0.16	0.03	0	-5.63655	1.73e-11	8.68e-10	ethylene-responsive transcription factor ERF071-like
LOC107766703	17.14	33.77	17.28	2.21	0.43	0.12	-4.5948	1.57e-05	0.000244361	uncharacterized protein LOC107766703
LOC107766777	1.86	0.29	0.21	0	0	0	-6.64033	0.000188613	0.00213955	LEAF RUST 10 DISEASE-RESISTANCE LOCUS RECEPTOR-LIKE PROTEIN KINASE-like 2.1
LOC107766781	2.8	3.42	3.74	1.2	1.19	2.1	-1.10509	0.00143367	0.0119314	F-box protein PP2-A12-like
LOC107766782	38.37	36.8	43.17	74.77	94.64	101.39	1.23768	8.25e-19	1.15e-16	lysophospholipid acyltransferase 1-like
LOC107766847	1.2	1.2	1.26	2.55	3.45	4.3	1.53753	2.28e-09	8.29e-08	mitogen-activated protein kinase kinase kinase YODA-like isoform X1
LOC107766848	0.21	0.39	0.55	1.05	0.78	1.09	1.39043	0.000560677	0.00544768	NAC domain-containing protein 86-like
LOC107766850	3.36	2.28	3.39	6.46	9.25	7.03	1.38892	0.000166398	0.00192497	NA
LOC107766899	5.45	3.06	1.89	0.94	1.49	1.29	-1.44752	0.000363172	0.00374959	glucan endo-1,3-beta-glucosidase 3-like
LOC107766961	2.2	4.52	3.42	7.46	7.28	8.52	1.24678	4.01e-06	7.32e-05	Glutamate dehydrogenase
LOC107766982	1.36	1.55	1.15	2.32	2.49	4.24	1.19541	0.000251637	0.00273227	cysteine--tRNA ligase
LOC107767040	0	0	0	0.8	2.74	1.49	7.62593	1.75e-07	4.36e-06	uncharacterized protein LOC107767040
LOC107767049	1.5	1.41	0.77	0.23	0.48	0.16	-2.05223	6.64e-05	0.0008697	MYC2b transcription factor
LOC107767065	1.76	1.48	1.75	2.95	5.4	6.25	1.59391	2.65e-08	7.94e-07	allene oxide synthase, chloroplastic-like
LOC107767080	1.05	0.88	1.9	0.11	0.5	0.04	-2.51976	0.000154443	0.00180598	protein HOTHEAD-like
LOC107767128	2.89	3.29	5.19	0.11	0.3	0.44	-3.69045	6.87e-18	8.51e-16	AT-hook motif nuclear-localized protein 15-like
LOC107767156	72.4	68.5	76.86	28.58	35.71	20.56	-1.31576	5.24e-14	3.92e-12	interactor of constitutive active ROPs 1-like
LOC107767209	83.48	43.33	47.76	20.01	26.88	17.45	-1.39572	3.45e-09	1.22e-07	Glutathione peroxidase
LOC107767222	6.79	5.64	7.3	2.13	3.23	3.33	-1.13436	2.93e-06	5.51e-05	uncharacterized protein LOC107767222
LOC107767293	19.04	21.41	26.31	8.79	12.04	7.59	-1.18735	3.29e-10	1.38e-08	tryptophan aminotransferase-related protein 2-like
LOC107767317	0.48	0.89	0.48	2.51	1.28	1.9	1.64554	0.000663917	0.00626218	zinc transporter 8-like
LOC107767341	1.35	1.35	0.89	3.91	4.58	3.98	1.82866	9.92e-13	6.14e-11	calcium-dependent protein kinase-like
LOC107767420	0.38	0.72	0.63	1.37	1.88	1.06	1.35036	0.00111607	0.00966661	paramyosin-like
LOC107767422	3.26	3.25	2.76	0.78	0.87	0.17	-2.31671	8.01e-07	1.72e-05	NAC domain-containing protein 89-like
LOC107767457	167.24	218.93	198.18	78.91	83.32	87.45	-1.18103	6.73e-19	9.48e-17	Co-chaperone protein p23
LOC107767494	1.58	1.16	1.63	5.37	4.83	6.48	1.97949	1.48e-12	8.81e-11	beta-ketoacyl-[acyl-carrier-protein] synthase I
LOC107767528	15.33	15.66	23.77	40.09	32.29	34.97	1.02019	1.03e-07	2.68e-06	superoxide dismutase
LOC107767557	11.99	5.08	8.39	38.07	17.85	26.99	1.74758	4.21e-09	1.46e-07	uncharacterized protein LOC107767557
LOC107767641	0.94	0.73	1.19	5.3	4.88	4.75	2.46593	8.29e-14	5.99e-12	protein NEN1-like isoform X1
LOC107767645	0.97	0.86	0.67	2.9	2.37	1.99	1.57075	0.00526771	0.0342211	transcription factor bHLH53-like
LOC107767662	6.22	4.71	5.02	2.15	2.3	2.56	-1.13904	6.38e-05	0.000838544	WOX13b
LOC107767679	2.02	1.46	2.59	0.61	0.47	0.35	-2.04623	2.02e-06	3.92e-05	cytochrome P450 71A1-like
LOC107767698	2.18	3.24	2.62	4.76	5.69	6.62	1.12809	2.42e-05	0.000356309	uncharacterized protein LOC107767698
LOC107767725	2.26	2.41	2.77	0.09	0	0	-6.48691	5.39e-14	4.03e-12	uncharacterized protein LOC107767725
LOC107767731	0.33	0.24	0.28	0.86	0.74	1.22	1.73597	0.000530289	0.00520452	Methyltransferase
LOC107767751	0.59	0.46	0.67	0.85	1.4	1.91	1.31745	2.59e-05	0.000377577	NA
LOC107767757	0	0.02	0.14	2.66	3.23	3.78	6.03767	2.55e-18	3.35e-16	AP2-like ethylene-responsive transcription factor At1g16060
LOC107767765	0.93	1.21	0.82	2.55	1.75	2.22	1.17935	0.000203027	0.00227222	fimbrin-5-like
LOC107767779	6.97	12.58	6.05	44.55	52.14	37.57	2.43942	3.9e-12	2.18e-10	early nodulin-like protein 1
LOC107767786	51.57	71.39	40.45	16.88	8.27	6.48	-2.33012	1.04e-06	2.16e-05	E3 ubiquitin-protein ligase RNF181-like
LOC107767830	1.38	1.11	1.22	3.44	3.34	4.39	1.63474	6.69e-07	1.46e-05	pathogenesis-related genes transcriptional activator PTI6-like
LOC107767835	2.61	1.67	2.68	5.58	4.98	2.97	1.00232	0.00108281	0.00941849	transcription factor MYB44-like
LOC107767855	0.85	1.18	0.76	0	0.22	0.15	-2.91852	0.00141449	0.0117904	methionine gamma-lyase-like
LOC107767877	0	0.05	0.02	0.77	0.6	1.03	5.10389	5.36e-07	1.19e-05	uncharacterized protein LOC107767877
LOC107767915	12.24	11.48	16.3	4.27	4.87	2.33	-1.75971	7.19e-14	5.26e-12	NA
LOC107767928	0.74	0.73	1.94	3.56	4.34	3.69	1.83303	0.000267516	0.00287582	oxygen-evolving enhancer protein 3-2, chloroplastic-like
LOC107767950	93.84	202.52	92.38	7.8	3.9	4.46	-4.54965	4.28e-18	5.43e-16	chaperone protein ClpB1-like
LOC107767963	44.81	23.11	29.48	9.79	7.27	9	-1.86235	8.68e-20	1.38e-17	Arginine decarboxylase
LOC107767970	1.69	1.98	1.81	4.93	2.79	3.29	1.04378	4.68e-06	8.4e-05	putative leucine-rich repeat-containing protein DDB_G0290503
LOC107767982	3.36	1.62	2.7	1.1	0.61	1.64	-1.17539	0.0069886	0.0427855	F-box protein At1g70590-like
LOC107767983	11.98	11.86	11.05	4.17	5.24	4.82	-1.25329	1.21e-15	1.13e-13	Amine oxidase
LOC107767993	5.67	4.82	3.9	1.44	1.77	2.55	-1.27911	5.75e-05	0.000765733	hydroxymethylbilane synthase
LOC107768000	3.46	5.67	5.92	1.88	2.8	1.75	-1.14772	0.000824236	0.00749743	NA
LOC107768035	14.55	5.61	5.56	1.93	1.39	1.9	-2.26756	3.48e-10	1.45e-08	BTB_POZ and TAZ domain-containing protein 1-like
LOC107768094	0.08	0.16	0.08	2.59	0.84	1.38	3.9538	2.91e-12	1.66e-10	O-fucosyltransferase family protein
LOC107768095	9.97	9.36	6.57	17.59	27.39	24.89	1.47082	2.83e-13	1.9e-11	nucleobase-ascorbate transporter 2
LOC107768131	10.18	2.9	2.16	1.07	1.46	1.07	-2.03815	0.00117996	0.0101058	calmodulin-binding protein 25-like
LOC107768146	77.78	151.97	96.9	21.93	7.47	21.29	-2.64637	9.44e-07	1.99e-05	uncharacterized protein LOC107768146
LOC107768153	15.77	14.65	22.81	7.33	6.9	4.44	-1.46593	1.92e-11	9.6e-10	probable receptor-like protein kinase At1g80640
LOC107768174	2.36	1.63	2.34	0.13	0.11	0.5	-3.15202	3.96e-10	1.63e-08	AP2-like ethylene-responsive transcription factor AIL6 isoform X1
LOC107768185	11.87	12.28	16.04	5.54	7.13	5.39	-1.10874	2.57e-09	9.29e-08	receptor-like cytosolic serine_threonine-protein kinase RBK1
LOC107768187	13.68	13.45	17.77	0.27	0.76	0.74	-4.61751	2.41e-69	8.05e-66	AP2-like ethylene-responsive transcription factor AIL6
LOC107768265	4.81	5.16	11.2	24.02	20.75	31.5	1.90681	5.2e-11	2.43e-09	uncharacterized protein At5g01610-like
LOC107768279	3.84	4.2	4.74	0.54	1.44	1.06	-2.02844	2.11e-09	7.72e-08	homeotic protein knotted-1-like isoform X1
LOC107768291	0.19	0.07	0.36	6.16	4.55	4.75	4.69458	9.93e-16	9.39e-14	ABC transporter B family member 15-like
LOC107768324	6.51	7.41	5.46	3.31	2.4	3.19	-1.08158	0.00155726	0.0127635	uncharacterized protein LOC107768324
LOC107768371	2.46	2.07	2.62	5.31	6.06	3.56	1.10419	7.05e-05	0.000914668	caffeoylshikimate esterase-like
LOC107768393	11.57	8.43	12.17	28.74	26.31	32.18	1.48677	4.62e-15	3.96e-13	NA
LOC107768404	60.49	54.69	59.63	108.51	112.6	121.22	1.01403	2.28e-17	2.62e-15	protein NETWORKED 3A-like
LOC107768431	3.42	2.5	3.22	1.3	1.6	1.31	-1.06853	0.000216369	0.00239027	serine_threonine-protein kinase HT1-like
LOC107768446	19.14	15.24	14.94	4.53	8.49	6.73	-1.27424	1.04e-06	2.15e-05	uncharacterized protein LOC107768446 isoform X1
LOC107768508	0.38	0.46	0.35	1.33	0.78	0.96	1.37244	0.00488145	0.0321704	vacuolar amino acid transporter 1-like
LOC107768541	19.37	18.92	24.1	4.02	3.46	5.76	-2.19422	3.1e-29	1.39e-26	receptor-like cytosolic serine_threonine-protein kinase RBK1
LOC107768560	2.24	1.63	2.85	0.48	0.91	0.37	-1.88079	0.000186222	0.00211896	uncharacterized protein LOC107768560
LOC107768568	5.82	6.31	6.62	3.07	4.27	1.55	-1.03274	0.00136659	0.0114535	NA
LOC107768591	13.28	12.24	20.42	7.23	3.57	2.38	-1.75676	8.74e-08	2.31e-06	Annexin
LOC107768592	22.21	17.23	9.16	2.87	4.4	1.5	-2.43004	2.02e-09	7.4e-08	uncharacterized protein LOC107768592 isoform X1
LOC107768712	1.01	1.04	1.31	5.17	3.38	2.86	1.78233	2.26e-07	5.44e-06	serine carboxypeptidase-like 11 isoform X1
LOC107768721	3.16	1.8	1.42	1.34	0.43	0.28	-1.60549	0.00457009	0.0304529	metalloendoproteinase 2-MMP-like
LOC107768723	3.64	3.54	4.25	1.08	1.78	2.05	-1.17754	0.000206565	0.00230414	Uroporphyrinogen decarboxylase
LOC107768744	0.24	0.22	0.24	1.4	1.07	1.79	2.67083	1.85e-08	5.73e-07	phosphoethanolamine N-methyltransferase-like
LOC107768817	3.35	1.9	1.89	1.09	0.47	0.44	-1.81947	3.82e-05	0.000532523	uncharacterized protein LOC107768817
LOC107768831	8.84	6.49	7.13	28.45	15.58	26.74	1.69625	4.34e-15	3.74e-13	uncharacterized acetyltransferase At3g50280-like
LOC107768858	1.44	2.16	1.61	2.91	4.33	5.7	1.35507	0.0023438	0.0177686	NA
LOC107768924	0.91	1.5	2.04	0	0.15	0	-4.79301	2.55e-05	0.000372652	PSI subunit V
LOC107768978	0.75	2.31	1.95	0.11	0.37	0.21	-2.81641	5.57e-10	2.24e-08	probable LRR receptor-like serine_threonine-protein kinase At1g34110
LOC107769017	0	0	0	1.1	1.6	2.11	6.48483	0.000112422	0.00137174	uncharacterized protein LOC107769017
LOC107769078	47.99	106.25	62.67	5.49	2.45	1.98	-4.40991	1.79e-15	1.63e-13	18.2 kDa class I heat shock protein-like
LOC107769080	4.42	1.68	2.12	0.61	0.27	0.13	-3.00046	8.59e-06	0.000143129	ethylene-responsive transcription factor ERF017-like
LOC107769085	21.16	20.99	17.57	57.39	57.03	49.54	1.49926	1.45e-22	3.06e-20	glutathione transferase
LOC107769105	0.61	0.86	0.29	1.16	2.2	1.5	1.49598	0.00539482	0.0348805	polygalacturonase-like
LOC107769141	14.97	9.73	8.06	3.31	0.46	0.51	-2.9035	0.00151655	0.0124771	18.2 kDa class I heat shock protein-like
LOC107769142	33.58	40.07	18.25	4.53	0.13	0.29	-4.17988	0.00190226	0.0150416	NA
LOC107769197	1.14	0.95	0.66	4	2.84	2.87	1.85268	1.63e-07	4.08e-06	3-ketoacyl-CoA thiolase 2, peroxisomal-like
LOC107769218	1.36	0.98	1.77	5.01	7.47	4.68	2.11643	3.13e-12	1.77e-10	serine_threonine-protein kinase SRK2E-like
LOC107769219	0.63	1.46	1.28	3.3	2.55	2.05	1.26675	0.00284171	0.020719	Short-chain dehydrogenase_reductase
LOC107769268	46.87	42.43	71.49	9.91	17.66	7.43	-2.14974	5.18e-07	1.16e-05	ganglioside-induced differentiation-associated protein 2-like
LOC107769293	2.53	4.47	3.52	1.34	2.01	1.63	-1.0329	0.000253352	0.00274602	NA
LOC107769309	0.88	0.4	0.93	0.19	0.14	0.13	-2.21052	0.000939231	0.00833922	uncharacterized protein At4g19900-like
LOC107769321	8.57	7.78	6.23	2.63	2.13	2.53	-1.59285	1.27e-13	8.89e-12	polygalacturonase-1 non-catalytic subunit beta-like
LOC107769388	4.96	3.82	3.02	14.08	9.9	14.83	1.75862	1.67e-10	7.27e-09	glutathione transferase
LOC107769403	2.91	5.95	6.14	1.48	1.21	0.36	-2.25962	5.76e-07	1.27e-05	GDSL esterase_lipase APG-like
LOC107769430	11.47	11.16	7.8	26.57	21.65	25	1.30648	9.56e-11	4.29e-09	nicotinamidase 1-like
LOC107769441	0.45	0	0.08	1.34	1.09	0.98	2.75083	0.00518303	0.0338083	probable WRKY transcription factor 43
LOC107769452	0.29	0.45	0.38	2.72	1.99	1.9	2.60952	3.39e-19	4.94e-17	probable leucine-rich repeat receptor-like protein kinase At2g33170
LOC107769462	4.13	2.11	2.34	1.14	1.48	0.65	-1.35764	0.000375444	0.00385895	serine_threonine-protein kinase HT1-like
LOC107769471	0	0	0	0.33	0.52	1.06	7.56184	2.55e-07	6.11e-06	uncharacterized protein LOC107769471
LOC107769512	30.45	35.6	30.58	14.69	11.73	12.57	-1.2691	6.24e-18	7.77e-16	FRIGIDA-like protein
LOC107769513	1.78	1.97	1.4	0	0	0	-7.86037	2.29e-08	6.96e-07	PSI subunit V
LOC107769515	2.26	3.07	3.31	0.98	1.12	1.29	-1.30457	4.68e-05	0.000640917	FRIGIDA-like protein
LOC107769520	1.04	1.48	1.07	6.39	4.3	5.16	2.18131	6.31e-13	4.01e-11	S-adenosylmethionine synthase
LOC107769543	1.94	2.5	1.32	0.34	0.21	0.54	-2.34929	0.00330099	0.0233771	uncharacterized protein LOC107769543
LOC107769547	9.78	15.23	9.65	2.72	2.56	5.32	-1.65912	2.33e-05	0.000345102	uncharacterized mitochondrial protein AtMg00810-like
LOC107769557	3.83	0.25	0.37	0	0	0	-7.30154	1.34e-05	0.000212906	Protein TIFY
LOC107769584	54.13	49.66	84.58	143.1	148.77	165.11	1.32621	7.6e-15	6.37e-13	uncharacterized isomerase BH0283-like
LOC107769610	2	1.44	1.88	0	0	0	-7.66946	8.95e-08	2.36e-06	uncharacterized protein LOC107769610
LOC107769639	0.72	1.29	1.84	0.1	0	0	-5.20837	0.00231	0.017574	uncharacterized protein LOC107769639
LOC107769640	2.55	1.68	3.07	0.47	0.67	0.51	-2.09311	1.17e-07	3.03e-06	Growth-regulating factor
LOC107769654	59.38	51.14	36.79	1.93	5.41	0.97	-4.10601	2.11e-08	6.46e-07	vicilin-like seed storage protein At2g18540
LOC107769660	2.7	4.05	1.61	11.97	7.43	7.88	1.74209	2.32e-05	0.000343266	tocopherol O-methyltransferase, chloroplastic-like
LOC107769684	5.95	4.07	4.56	0.94	2.74	1.88	-1.3489	2.23e-05	0.000332143	protein indeterminate-domain 2-like
LOC107769688	6.14	8.32	9.74	20.56	18.08	19.36	1.30421	7.97e-14	5.79e-12	ABC transporter G family member 9-like
LOC107769689	14.67	10.76	9.24	4.52	3.06	7.9	-1.11947	0.00111159	0.00963691	E3 ubiquitin-protein ligase BRE1-like
LOC107769703	1.57	2.09	2.31	5.51	8.23	6.86	1.83522	3.09e-09	1.1e-07	VQ motif-containing protein 4-like
LOC107769712	1.66	0.84	1.18	0.43	0.3	0.1	-2.096	0.00215414	0.0166378	tetraspanin-2-like
LOC107769728	0.53	0.31	0.37	0.71	0.83	1.11	1.18479	0.00842264	0.0495998	transcription factor PCL1-like
LOC107769788	6.4	2.82	2.88	0.91	2.23	1.51	-1.33221	0.00696779	0.0426931	GPI-anchored protein LORELEI-like
LOC107769791	3.68	3.37	2.57	0.93	1.47	1.17	-1.39176	3e-06	5.64e-05	WPP domain-interacting protein 2-like
LOC107769802	2.11	1.48	1.71	0.77	0.55	0.79	-1.29518	0.00059881	0.00575251	protein trichome birefringence-like 6
LOC107769803	11.79	11.17	11.35	29.24	24.22	31.22	1.34606	6.42e-17	6.92e-15	uncharacterized protein LOC107769803
LOC107769807	17.38	9.09	9.59	4.35	4.22	4.28	-1.44517	7.98e-06	0.000134199	bZIP transcription factor 53-like
LOC107769812	3.21	5.04	3.91	1.61	1.79	1.33	-1.32025	6.22e-06	0.000107864	putative glycosyltransferase 7
LOC107769826	6.69	5.11	2.31	0.67	0.73	1.19	-2.40475	4.57e-11	2.16e-09	heat stress transcription factor B-2b-like isoform X1
LOC107769831	34.89	48.88	39.37	16.84	16.33	17.65	-1.23444	2.16e-14	1.7e-12	pyridoxal 5'-phosphate synthase-like subunit PDX1.2
LOC107769887	0	0	0.1	0.7	0.98	1.07	4.93115	3.56e-07	8.22e-06	cysteine-rich repeat secretory protein 3-like
LOC107769894	4.91	5.47	6.35	1.69	2.87	2.62	-1.17353	0.00183102	0.0145942	NA
LOC107769932	2.5	1.89	2.72	14.61	12.96	15.12	2.61679	2.47e-35	1.98e-32	anthranilate phosphoribosyltransferase, chloroplastic-like isoform X1
LOC107769990	4.47	0.4	1.01	0	0.12	0.19	-4.18036	1.67e-06	3.31e-05	ethylene-responsive transcription factor 5-like
LOC107769992	12.13	11.04	5.57	3.46	1.27	1.48	-2.17885	0.000155978	0.00181846	heat shock 70 kDa protein 8-like
LOC107769998	37.88	36.2	50.19	5.3	5.36	2.11	-3.23088	4.32e-26	1.33e-23	uncharacterized protein LOC107769998
LOC107770016	3.54	2.06	3.42	1.61	1.38	1.3	-1.03252	0.00127258	0.0107736	methionine aminotransferase-like
LOC107770046	0.99	1.44	1.24	3.32	3.36	3.32	1.46257	1.59e-07	3.99e-06	vacuolar amino acid transporter 1-like
LOC107770063	0.61	0.52	0.37	1.9	1.25	1.96	1.81238	7.26e-06	0.000123846	transcription factor GAMYB-like
LOC107770077	441.87	721.76	587.96	86.12	46.59	44.02	-3.26423	2.14e-17	2.48e-15	17.6 kDa class I heat shock protein-like
LOC107770116	4.88	3.49	2.73	1.69	1.02	2.08	-1.13991	0.00247701	0.0185566	uncharacterized protein LOC107770116
LOC107770126	1.93	1.75	1.17	0	0.26	0	-4.17205	5.95e-05	0.000789408	uncharacterized protein LOC107770126
LOC107770146	0.18	0.25	0.06	2.2	2.13	2.97	3.6209	4.46e-06	8.04e-05	NA
LOC107770164	1.06	0.04	0.2	0	0	0	-6.66309	0.000248095	0.002697	NA
LOC107770173	2.33	2.18	1.59	0.75	0.69	0.74	-1.44647	0.000117253	0.00142126	kelch repeat-containing protein At3g27220-like
LOC107770187	2.7	2.12	3.26	6.22	7.9	8.36	1.53195	8.61e-05	0.0010844	transmembrane protein 234 homolog
LOC107770213	3.5	4.26	3.7	0.8	1.03	0.78	-2.09709	8.34e-09	2.73e-07	protein TRANSPORT INHIBITOR RESPONSE 1-like
LOC107770221	45.69	38.42	62.79	10.48	14.24	9.18	-2.06697	4.59e-23	9.98e-21	NA
LOC107770253	0.91	0.62	0.31	0.03	0.18	0.21	-2.10799	0.00197088	0.0154874	Lipoxygenase
LOC107770255	1.98	1.46	2.08	5.81	2.76	2.91	1.10553	0.00242547	0.0182897	Putrescine N-methyltransferase 4
LOC107770280	16.95	16.1	18.53	39.7	34.91	30.26	1.06853	2e-11	9.98e-10	uncharacterized protein LOC107770280
LOC107770305	0.43	1.61	2.19	0.19	0	0.04	-4.20892	0.000259749	0.00280874	cytochrome P450 CYP736A12-like
LOC107770314	3	4.07	3.58	11.4	9.6	8.82	1.52605	1.48e-11	7.55e-10	protein-serine_threonine phosphatase
LOC107770319	11.69	8.29	9.13	1.5	1.39	2.61	-2.36052	1.84e-21	3.44e-19	rust resistance kinase Lr10-like isoform X1
LOC107770320	3.45	3.03	2.7	1.46	1.33	1.01	-1.23557	1.89e-05	0.0002879	rust resistance kinase Lr10-like
LOC107770321	1.34	0.29	0.45	0.06	0.14	0.06	-2.96881	1.28e-06	2.61e-05	rust resistance kinase Lr10-like
LOC107770322	15.57	7.2	8.12	3.28	1.74	4.14	-1.71507	5.94e-07	1.31e-05	NA
LOC107770338	18.43	19.44	24.63	9.37	11.07	4.8	-1.26355	4.03e-07	9.19e-06	WAT1-related protein
LOC107770342	3.86	3.06	4.96	1.54	1.94	1.45	-1.22523	2.54e-05	0.000371939	Serine_threonine-protein phosphatase
LOC107770360	12.64	2.55	3	0	0	0	-9.86199	3.33e-09	1.18e-07	NA
LOC107770387	1.46	1.49	1.91	4.64	4.47	3.2	1.38864	1.15e-06	2.35e-05	leucine-rich repeat receptor-like serine_threonine-protein kinase BAM1
LOC107770397	0.49	1.53	1.29	2.59	2.17	3.35	1.3516	0.00160744	0.0131076	putative F-box_LRR-repeat protein 23
LOC107770446	0.06	0.2	0.6	1.01	1.07	0.98	1.89463	0.00847881	0.0499067	Acyl-[acyl-carrier-protein] hydrolase
LOC107770502	7.83	6.57	5.5	14.55	14.27	19.87	1.31595	3e-12	1.7e-10	NADH:ubiquinone reductase (non-electrogenic)
LOC107770585	1.17	1.17	1.96	4.99	3.91	5.69	1.80691	6.07e-16	5.89e-14	1-phosphatidylinositol-3-phosphate 5-kinase
LOC107770586	0.85	0.89	1.62	9.01	7.94	14.71	3.3047	1.44e-19	2.22e-17	EG45-like domain containing protein isoform X1
LOC107770589	11.92	13.21	13.62	64.43	85.48	103.75	2.75463	3.93e-58	9.63e-55	GDSL esterase_lipase At1g29670-like
LOC107770617	0.42	0.25	0.16	0.85	1.03	0.87	1.7715	0.00201356	0.0157588	BRO1 domain-containing protein BROX-like
LOC107770642	1.15	0.55	0.42	0.06	0.16	0.08	-2.75683	0.00605282	0.0381488	ethylene-responsive transcription factor 2-like
LOC107770643	1.66	1.22	1.67	5.95	3.27	3.18	1.47736	1.52e-07	3.83e-06	RING-type E3 ubiquitin transferase
LOC107770644	0.97	1.23	1.23	0.31	0.32	0.39	-1.70553	8.58e-05	0.00108219	NA
LOC107770665	1.61	0.12	0.42	0	0	0	-7.56175	1.7e-06	3.38e-05	uncharacterized protein LOC107770665
LOC107770672	2.07	0.75	0.21	0	0.03	0	-6.32217	6.3e-05	0.000830426	Photosystem I reaction center subunit III
LOC107770678	0.39	0.03	0.32	1.65	0.47	2.27	2.61955	0.000199287	0.00223376	ethylene-responsive transcription factor CRF4-like
LOC107770697	2.71	0.32	1.02	0.18	0.06	0.19	-3.20304	0.000675506	0.0063563	uncharacterized protein LOC107770697
LOC107770765	14.01	10.86	7.65	3.25	5.39	3.08	-1.42931	3.43e-05	0.000484291	uncharacterized protein LOC107770765
LOC107770770	1.81	0.54	0.46	10.06	10.22	11.7	3.56356	1.31e-06	2.66e-05	E3 ubiquitin-protein ligase ATL23-like
LOC107770784	46.53	48.65	45.11	77.19	121.23	104.26	1.15612	1e-11	5.3e-10	early nodulin-like protein 1
LOC107770788	1.75	2	1.38	1.03	0.6	0.76	-1.06918	0.00429422	0.0289398	probable WRKY transcription factor 42
LOC107770791	17.89	16.4	18.55	7.85	6.84	6.81	-1.24583	2.32e-11	1.15e-09	aquaporin NIP1-1-like isoform X1
LOC107770799	5.01	2.71	3.03	0.86	1.29	1.83	-1.39132	0.00114156	0.00984336	NA
LOC107770809	2.93	4.07	3.72	8.72	6.3	7.99	1.14259	6.18e-10	2.46e-08	soluble starch synthase 3, chloroplastic_amyloplastic-like
LOC107770858	0	0	0	0	0.49	1.12	5.77288	0.00840645	0.0495138	NA
LOC107770883	29.84	31.88	27.6	11.37	12.44	10.84	-1.32575	4.38e-21	7.87e-19	lysM domain-containing GPI-anchored protein 1-like
LOC107770885	1.03	0.24	0.3	0	0.06	0.13	-2.9772	0.00121843	0.0103797	chlorophyllide a oxygenase, chloroplastic-like
LOC107770889	57.6	78.68	77.34	10.37	0.62	6.22	-3.59249	0.000195263	0.00219996	protodermal factor 1-like
LOC107770914	6.52	5.2	7.24	2.06	4	2.8	-1.09736	0.000748944	0.00692735	protein EMBRYO SAC DEVELOPMENT ARREST 3, chloroplastic
LOC107770944	787.51	858.1	1055.95	312.17	483.07	359.65	-1.17363	2.8e-13	1.88e-11	Non-specific lipid-transfer protein
LOC107771029	1.99	2.36	2.1	5.94	4.17	6.01	1.3642	0.000103253	0.00127082	uncharacterized protein LOC107771029
LOC107771058	6.14	6.02	6.12	13.72	15.32	9.5	1.11962	1.63e-07	4.08e-06	Peroxisomal membrane protein PEX16
LOC107771062	0.45	0.46	0.99	1.6	1.59	1.31	1.30287	0.00413725	0.028047	Pectinesterase
LOC107771068	1.22	0.14	0.29	0.08	0	0.02	-4.12022	0.00081931	0.00745815	F-box_kelch-repeat protein At1g80440-like
LOC107771072	7.75	3.67	4.2	11.1	12.73	13.39	1.29257	9.35e-07	1.97e-05	Calcium uniporter protein
LOC107771081	2.93	0.51	1.08	0	0	0	-7.84355	1.11e-07	2.88e-06	cytochrome b561 and DOMON domain-containing protein At3g25290-like
LOC107771096	7.35	7.81	4.62	1.82	1.08	3.49	-1.58614	0.000184827	0.00210515	UV-B-induced protein At3g17800, chloroplastic-like
LOC107771097	1.9	0.95	2.02	4.85	2.2	3.36	1.14381	0.00223302	0.0171233	zinc finger CCCH domain-containing protein 20-like
LOC107771158	10.11	7.71	8.02	0.8	0.99	0.22	-3.64933	7.04e-21	1.23e-18	NA
LOC107771196	4.95	1.75	1.12	0.09	0.31	0	-4.25918	1.34e-07	3.41e-06	ethylene-responsive transcription factor ERF109-like
LOC107771234	1.98	0.4	0.23	0	0	0	-8.7954	4.9e-10	1.99e-08	GRAS1
LOC107771262	6.68	5.67	5.05	2.82	2.22	2.7	-1.12535	0.00162838	0.0132489	uncharacterized protein LOC107771262
LOC107771277	1.07	0	0.44	0	0	0	-6.22217	0.0026291	0.0194347	late embryogenesis abundant protein D-29-like
LOC107771291	0.97	1.62	1.49	0.37	0.59	0.91	-1.13323	0.0026973	0.0198352	NA
LOC107771312	0.34	0.15	0.34	0.91	1.69	2.38	2.63681	3.19e-11	1.54e-09	Protein DETOXIFICATION
LOC107771326	1.74	3.55	4	6.56	7.5	5.58	1.12587	3.35e-05	0.000474115	synaptotagmin-5-like
LOC107771372	5.15	6.88	5.35	0.2	0.53	1.31	-3.00327	4.32e-05	0.000595724	sugar transport protein 14-like
LOC107771387	11.46	16.48	15.62	6	4.09	2.2	-1.77888	1.73e-05	0.000266098	uncharacterized protein LOC107771387
LOC107771388	166.14	161.24	149.03	30.61	38.94	39.63	-2.08158	1.27e-51	2.12e-48	stem-specific protein TSJT1-like
LOC107771394	0.64	1.13	1.15	0.38	0.39	0.08	-1.72882	0.00157253	0.0128658	wall-associated receptor kinase 2-like
LOC107771407	39.52	36	37.47	0.11	3.34	0	-4.97631	0.00637428	0.0397863	Oleosin
LOC107771425	56.79	85.84	77.74	36.6	31.1	29.34	-1.14131	5.08e-13	3.28e-11	NA
LOC107771462	5.68	4.3	7.18	2.11	2.54	2.78	-1.16209	5.07e-06	9e-05	uncharacterized protein LOC107771462
LOC107771464	6.58	2.84	2.76	0.96	0.47	1.02	-2.27819	3.88e-08	1.12e-06	Cytochrome b561 and DOMON domain-containing protein
LOC107771465	0	0.15	0.04	1.06	0.84	1.49	4.15887	4.84e-05	0.000659799	ribonuclease 3-like protein 3 isoform X1
LOC107771538	14.33	17.3	18.05	2.46	3.37	4.94	-2.15872	1.1e-17	1.34e-15	stem-specific protein TSJT1-like
LOC107771540	3.58	3.69	3.49	8.74	7.14	9.85	1.28138	2.22e-07	5.36e-06	uncharacterized protein LOC107771540
LOC107771591	49.29	58.44	67.34	18.73	22.92	16	-1.55637	3.79e-19	5.47e-17	classical arabinogalactan protein 9-like
LOC107771599	0.37	0	0	2.47	8.21	4.56	5.40175	0.00779439	0.0466851	GDSL esterase_lipase At3g48460-like
LOC107771695	19.96	16.93	24.6	11.33	8	10.49	-1.00085	2.47e-08	7.45e-07	ACT domain-containing protein ACR
LOC107771749	29.15	31.81	37.91	80.71	61.4	91.97	1.2896	1.54e-14	1.23e-12	E3 ubiquitin-protein ligase RNF144A-like
LOC107771931	35.31	21.23	37.21	134.19	129.16	186.05	2.3177	1.43e-28	5.93e-26	thioredoxin H-type 2
LOC107771967	0	0.38	0.11	1.8	0.91	2.13	3.31814	1.14e-05	0.000183445	nodulation-signaling pathway 2 protein-like
LOC107772000	2.93	4.6	3.46	1.79	1.44	0.7	-1.44738	0.000136003	0.00161761	NA
LOC107772017	0.37	0.45	0.16	1.11	0.78	0.99	1.57474	0.00147368	0.0122063	heat shock protein 83-like
LOC107772031	6.18	2.33	2.02	0	0.41	0.39	-3.65796	3.09e-06	5.78e-05	Oleosin
LOC107772047	10.62	16.3	14.36	22.67	38.81	24.8	1.10579	6.33e-08	1.73e-06	uncharacterized protein LOC107772047 isoform X1
LOC107772048	2.59	1.4	1.43	0	0.15	0.17	-3.98133	1.25e-06	2.54e-05	uncharacterized protein LOC107772048
LOC107772054	4.75	7.56	5.02	1.85	3.1	1.45	-1.39505	0.000166827	0.00192931	uncharacterized mitochondrial protein AtMg00810-like
LOC107772072	0.8	0.66	0.58	0.24	0.28	0.26	-1.34345	0.00248298	0.0185879	probable serine_threonine-protein kinase At1g54610
LOC107772075	1.74	1.78	2	0.32	0.69	0.51	-1.8187	7.6e-05	0.000974992	AT-hook motif nuclear-localized protein
LOC107772082	0.28	0.26	0.5	0.76	0.96	1.05	1.46485	7.93e-05	0.0010092	importin-5-like
LOC107772117	0	0.03	0.09	1.53	1.48	2.33	5.54368	4.48e-14	3.41e-12	uncharacterized protein LOC107772117
LOC107772127	4.24	3.45	6.09	9.46	9.15	8.24	1.0137	0.00019121	0.00216167	ethylene-responsive transcription factor RAP2-3-like
LOC107772162	4.39	3.07	4.72	0.85	0.39	0.34	-2.90896	1.63e-13	1.13e-11	Patatin
LOC107772180	2.3	1.84	2.22	7.5	9.95	8.56	2.08144	1.64e-13	1.13e-11	Short-chain dehydrogenase_reductase
LOC107772193	12.25	17.04	11.07	4.2	1.4	2.67	-2.25244	9.49e-15	7.79e-13	dnaJ protein ERDJ3A-like
LOC107772207	47.32	52.86	55.23	107.81	184.43	117.21	1.45005	5.66e-14	4.2e-12	lipoxygenase homology domain-containing protein 1-like
LOC107772213	4.29	6.72	5.4	12.06	10.3	9.72	1.00795	4.68e-07	1.05e-05	uncharacterized protein LOC107772213
LOC107772249	0.23	0.37	0.11	1.48	0.57	0.67	2.04715	0.0002885	0.00307622	respiratory burst oxidase homolog protein D-like isoform X1
LOC107772258	9.78	10.1	8.66	1.5	1.06	1.23	-2.87267	6.13e-48	9.01e-45	NA
LOC107772280	0.48	0.43	0.72	1.7	1.78	1.74	1.72661	0.00553278	0.0355288	NA
LOC107772286	5.69	8.88	6.48	3.04	5.15	1.82	-1.03027	0.0023486	0.0178013	probable WRKY transcription factor 15
LOC107772292	1.12	3.26	2.37	4.99	5.16	5.25	1.22244	0.00190228	0.0150416	uncharacterized protein LOC107772292
LOC107772299	4.35	2.83	7.05	16.41	14.73	18.56	1.89902	0.000987948	0.00870872	uncharacterized protein LOC107772299
LOC107772335	11.11	9.59	11.68	29.71	29.82	18.12	1.31587	1.82e-06	3.58e-05	DNA damage-binding protein cmr1-like
LOC107772377	1.54	0.08	0.34	0	0	0	-6.99173	4.74e-05	0.000647202	uncharacterized protein LOC107772377
LOC107772395	0.09	0.04	0.1	0.87	0.4	1.02	3.3132	1.06e-05	0.000172694	uncharacterized isomerase BH0283-like isoform X1
LOC107772396	20.04	22.43	26.45	9.75	11.48	11.81	-1.01919	5.35e-09	1.81e-07	uncharacterized protein LOC107772396 isoform X1
LOC107772410	2.47	2.53	3.2	0.29	0	0	-4.83224	1.1e-05	0.000178064	blue copper protein-like
LOC107772411	5.3	2.91	2.77	0.85	1.09	2.04	-1.41822	0.00263199	0.0194482	3-hydroxy-3-methylglutaryl coenzyme A reductase
LOC107772494	22.29	0.88	4.78	0.53	0.48	0.29	-4.38179	0.000209607	0.00233449	putative calcium-binding protein CML19
LOC107772520	7.69	7.65	9.14	20.94	24.32	19.48	1.4597	1.82e-12	1.07e-10	peroxidase
LOC107772524	1.42	0.76	0.19	0	0	0	-6.35883	0.000461731	0.00462184	glutathione transferase
LOC107772542	2.29	0.46	0.59	0	0	0	-7.10339	1.07e-05	0.000173275	calcium-binding protein PBP1-like
LOC107772558	3.55	3.87	4.64	1.43	2.61	0.98	-1.22044	0.00199569	0.0156456	Auxin-responsive protein
LOC107772566	4.37	3.18	3.45	0.62	0.46	2.68	-1.49151	0.00560016	0.0358552	uncharacterized protein LOC107772566
LOC107772584	1.21	0.39	1.81	4.67	10.59	3.47	2.52039	1.19e-06	2.44e-05	protein DMR6-LIKE OXYGENASE 2-like
LOC107772606	0.44	0.23	0.36	1.16	0.48	1.6	1.69261	0.0076384	0.045881	Ferredoxin--NADP reductase, chloroplastic
LOC107772607	0.97	1.23	0.44	3.54	3.51	6.33	2.36943	8.06e-10	3.15e-08	thaumatin-like protein 1b
LOC107772645	0.42	0.53	0.93	3.31	4.11	5.17	2.8092	1.33e-10	5.87e-09	NA
LOC107772662	0.75	0.67	0.37	5.32	2.18	3.76	2.68719	0.000807568	0.00737134	NA
LOC107772663	7.06	3.5	5.58	0.27	0.74	0.31	-3.54877	1.24e-07	3.18e-06	NA
LOC107772701	7.51	8.18	8.56	4.46	4.8	1.92	-1.31755	0.000235795	0.00257777	NA
LOC107772736	3.66	4.31	3.8	8.78	9.6	7.89	1.19984	7.17e-07	1.56e-05	probable tyrosine-protein phosphatase At1g05000
LOC107772760	18.16	16.54	27.69	5.87	8.43	7.05	-1.48246	4.76e-06	8.51e-05	BAHD acyltransferase DCR-like
LOC107772790	6.23	7.99	5.73	19.21	18.86	17.46	1.5402	6.18e-20	1.01e-17	probable LRR receptor-like serine_threonine-protein kinase At5g45780 isoform X1
LOC107772797	0.89	0.99	0.96	2.43	2.76	5.18	1.91258	4.56e-08	1.29e-06	uncharacterized protein LOC107772797
LOC107772898	15.2	3.31	2.29	0.4	0.35	0.16	-4.48878	4.82e-05	0.00065697	uncharacterized protein LOC107772898
LOC107772900	6.68	9.84	6.6	0.45	0	0.12	-5.35685	7.45e-19	1.04e-16	17.8 kDa class I heat shock protein-like
LOC107772942	6.02	6.17	8.49	19.99	24.24	24.25	1.77752	1.9e-18	2.53e-16	shikimate O-hydroxycinnamoyltransferase-like
LOC107772988	0.1	0.09	0.06	0.46	0.71	0.93	3.13283	7.34e-06	0.000124855	jasmonic acid-amido synthetase JAR1-like
LOC107772996	2.05	1.1	0.42	0	0	0	-8.38103	1.97e-09	7.27e-08	8-hydroxygeraniol dehydrogenase-like
LOC107773005	21.79	4.96	7.34	0.36	0	0	-6.59935	1.02e-05	0.000166939	ethylene-responsive transcription factor ERF109-like
LOC107773019	8.11	8.23	9.12	0.95	3.32	1.09	-2.20392	0.000136696	0.00162269	homeobox-leucine zipper protein HDG2-like
LOC107773076	1.65	0.55	0.87	0.36	0.05	0.05	-2.68171	0.00417577	0.0282762	DEAD-box ATP-dependent RNA helicase 35-like isoform X1
LOC107773097	0.32	1.12	1.61	0.03	0	0	-6.43483	2.2e-05	0.000328432	probable sulfate transporter 3.4
LOC107773102	0.01	0.08	0.03	1.05	0.29	0.7	4.12904	1.95e-06	3.81e-05	Potassium channel
LOC107773152	3.41	2.68	4.56	10.33	3.63	12.8	1.38707	0.000753321	0.00695734	agamous-like MADS-box protein AGL61
LOC107773164	0.22	0.1	0.12	1.6	2.37	1.08	3.59587	0.00489337	0.0322045	ABC transporter B family member 9-like
LOC107773201	0	0	0	0.45	0.91	1.79	6.68878	5.36e-05	0.000720861	probable sulfate transporter 3.3
LOC107773208	1.48	0.86	0.8	0.21	0.37	0.34	-1.73411	0.000423239	0.00428907	NA
LOC107773232	5.93	2.44	4.21	0.27	0.16	0.08	-4.61232	4.43e-07	1e-05	Chlorophyll a-b binding protein, chloroplastic
LOC107773245	1.71	1.27	1.37	2.66	3.14	3.92	1.20674	0.00393916	0.0269569	transcription factor bHLH49-like
LOC107773255	0.77	1.17	0.55	3.54	1.27	1.61	1.39519	0.00302934	0.0217804	protein disulfide-isomerase
LOC107773263	32.21	27.22	40.67	12.39	13.91	9.62	-1.42518	5.41e-09	1.83e-07	GEM-like protein 6
LOC107773293	0.36	0.32	1.27	1.62	1.39	5.14	2.1301	0.000310388	0.00327447	Inositol oxygenase
LOC107773320	2.2	0.43	1.23	5.58	7.18	2.29	2.01278	0.00013667	0.00162269	uncharacterized protein At4g00950-like
LOC107773328	6.48	3.74	5.74	1.33	2.83	1.73	-1.38547	0.00199051	0.0156116	uncharacterized protein LOC107773328
LOC107773366	0.18	0.33	0.56	1.02	1.85	1.46	2.08255	6.71e-05	0.000877321	sulfate adenylyltransferase
LOC107773386	0	0	0	2.48	1.58	3.63	6.84728	1.68e-05	0.000258839	uncharacterized protein LOC107773386
LOC107773439	1.79	1.03	1.98	2.27	3.75	3.38	1.01973	0.00124856	0.0106019	scarecrow-like protein 13
LOC107773446	0.41	0.36	0	4.46	0.72	2.57	3.32372	0.00285606	0.020803	NA
LOC107773449	59.01	58.8	55.8	1.24	2.82	0.28	-5.27698	7.3e-11	3.35e-09	Non-symbiotic hemoglobin class 1
LOC107773465	12.98	10.48	16.47	4.03	3.33	1.05	-2.19735	4.37e-08	1.24e-06	Chlorophyll a-b binding protein, chloroplastic
LOC107773473	2.02	1.63	1.93	3.29	4.43	3.56	1.06451	0.000697433	0.00654139	GDSL esterase_lipase At1g71691-like
LOC107773494	5.95	4.91	3.68	0.96	0.33	1.39	-2.40118	8.85e-08	2.34e-06	uncharacterized protein LOC107773494
LOC107773499	35.99	6.25	13.32	1.66	0.29	0	-4.80376	0.00346909	0.024287	ethylene-responsive transcription factor ERF109-like
LOC107773555	20.72	17.44	16.96	38	30.08	40.79	1.03612	2.06e-05	0.000310064	probable signal peptidase complex subunit 1
LOC107773566	30.78	34.86	44.99	76.18	89.43	82.32	1.21491	9.75e-14	6.95e-12	protein RKD2-like
LOC107773590	52.63	50.76	46.17	5.63	6.99	13.2	-2.48915	2.24e-24	5.85e-22	stem-specific protein TSJT1-like
LOC107773617	0	0	0	2.38	0.86	0.82	7.96151	1.81e-08	5.62e-07	uncharacterized protein LOC107773617
LOC107773633	0.27	0.42	0.92	2.67	2.8	3.55	2.54744	2.08e-06	4.02e-05	uncharacterized protein LOC107773633
LOC107773642	0.03	0.22	0.11	0.8	2.29	2.07	3.82498	2.05e-09	7.48e-08	heptahelical transmembrane protein 2-like
LOC107773729	0	0	0	0.18	0.1	1.45	6.47006	0.000419964	0.00426293	probable E3 ubiquitin-protein ligase RNF217
LOC107773733	21.44	16.96	17.41	33.47	30.23	45.47	1.0312	0.0002824	0.00302169	uncharacterized protein LOC107773733
LOC107773749	11.12	11.47	12.34	3.58	3.43	3.82	-1.641	3.73e-09	1.31e-07	AT-hook motif nuclear-localized protein
LOC107773754	3.45	3.1	5.5	1.08	1.51	1.37	-1.5527	5.51e-05	0.00073939	enoyl-CoA delta isomerase 2, peroxisomal-like
LOC107773801	25.94	20.07	19.37	8.33	7.79	10.91	-1.23085	4.71e-09	1.62e-07	NA
LOC107773808	14.01	7.23	11.53	2.89	1.65	1.54	-2.38838	4.68e-13	3.03e-11	Chlorophyll a-b binding protein, chloroplastic
LOC107773814	16.5	17.18	19.77	5.88	7.31	3.75	-1.61461	7.55e-13	4.75e-11	rho GTPase-activating protein 5-like
LOC107773818	1.84	1.59	1.59	2.78	2.45	4.67	1.02161	0.00213367	0.0165161	protein-serine_threonine phosphatase
LOC107773834	11.55	16.72	12.66	2.63	1.62	2.88	-2.47965	7.61e-24	1.81e-21	heat shock factor protein HSF30-like
LOC107773856	1.33	1.03	1.22	8.72	10.61	7.04	2.9239	3.83e-32	2.27e-29	rhamnogalacturonan endolyase
LOC107773876	0.58	0.81	0.88	1.6	2.42	3.08	1.69335	4.07e-08	1.16e-06	probable alpha,alpha-trehalose-phosphate synthase [UDP-forming] 11
LOC107773947	14.17	16.03	20.63	43.76	39.64	41.27	1.3406	1.89e-17	2.2e-15	E3 ubiquitin-protein ligase RNF144A-like isoform X1
LOC107774044	6.65	7.57	7.91	2.1	4.36	2.54	-1.25927	5.25e-08	1.47e-06	uncharacterized protein LOC107774044 isoform X1
LOC107774046	1.43	1.19	2.98	4.34	5.7	5.31	1.51064	7.1e-06	0.000121317	probable ubiquitin-conjugating enzyme E2 23
LOC107774049	1.29	0.96	1.6	0.4	0.54	0.32	-1.54408	0.00201588	0.0157736	transcription factor PCL1-like
LOC107774052	25.24	0.51	4.03	0	0	0	-7.65008	3.71e-06	6.81e-05	auxin-responsive protein SAUR32-like
LOC107774101	1.93	1.64	0.96	0.5	0.54	0.07	-1.99742	0.00444542	0.0297657	WRKY transcription factor 22-like
LOC107774121	49.96	56.81	47.99	148.58	116.34	117.15	1.35149	2.29e-20	3.81e-18	nuclear transport factor 2-like
LOC107774134	0.27	0.32	0.28	2.38	2.27	2.03	2.9792	1.29e-18	1.77e-16	homeobox-leucine zipper protein ANTHOCYANINLESS 2-like
LOC107774140	52.83	37.98	41.56	83.61	84.01	105.03	1.08321	5.14e-13	3.31e-11	Methyltransferase
LOC107774148	7.3	4.34	8.14	1.66	3.08	1.72	-1.56708	8.91e-05	0.00111827	cell number regulator 2-like
LOC107774158	1	1.02	0.87	0	0	0.11	-4.68479	4.73e-05	0.000647091	salicylic acid-binding protein 2-like
LOC107774182	4.02	2.97	3.36	1.45	1.19	1.65	-1.23049	0.000115955	0.00140832	Cyclin
LOC107774207	0.51	0.16	0.2	0.91	1.14	1.01	1.85218	0.00086872	0.00782082	glycosyltransferase 6-like
LOC107774234	2.34	3.04	2.03	1.32	1.16	0.86	-1.10885	0.00127119	0.0107665	AT-hook motif nuclear-localized protein
LOC107774238	9.11	9.32	12.05	31.45	26.19	27.78	1.53183	1.22e-21	2.34e-19	VAN3-binding protein-like isoform X1
LOC107774274	4.15	2.81	4.14	1.92	0.65	0.81	-1.67466	7.16e-05	0.000926548	putative cyclin-D6-1
LOC107774295	3.05	3.21	3.05	1.29	1.09	0.88	-1.46472	0.000432069	0.00436567	DEAD-box ATP-dependent RNA helicase 35-like
LOC107774314	3.22	3.79	4.53	1.73	1.87	1.53	-1.12082	0.00202527	0.0158202	transcription factor bHLH35-like isoform X1
LOC107774333	33.62	20.31	50.18	75.26	85.44	51.29	1.07622	0.00785042	0.0469366	uncharacterized FCP1 homology domain-containing protein C1271.03c-like
LOC107774392	4.39	6.61	5.99	2.88	2.17	2.31	-1.17266	3.31e-06	6.15e-05	F-box_WD repeat-containing protein 7-like isoform X1
LOC107774409	0	0	0	4.25	0.23	0.55	9.25824	2.41e-05	0.000355444	ABC transporter G family member 11-like
LOC107774426	0.99	0.56	0.58	1.97	3.19	1.08	1.59185	0.000785202	0.00721194	early nodulin-like protein 2
LOC107774436	4.19	3.04	7.19	9.21	8.16	10.54	1.00791	0.0020314	0.0158546	21 kDa protein-like
LOC107774452	4.26	5.05	5.21	11.02	9.79	10.3	1.1269	1.19e-14	9.69e-13	uncharacterized protein LOC107774452 isoform X1
LOC107774495	8.02	2.06	2.83	1.7	1.6	0.93	-1.57108	0.0033421	0.0236	probable calcium-binding protein CML18
LOC107774525	1.05	1.64	2.74	0.07	0.31	0.12	-3.39109	3.23e-07	7.55e-06	cytochrome P450 CYP736A12-like
LOC107774576	0	0	0	0.6	0.27	1.22	7.65939	1.83e-07	4.53e-06	aspartic proteinase CDR1-like
LOC107774626	6	3.42	9.55	3.77	2.5	2.27	-1.10149	0.00552969	0.0355152	two-component response regulator ARR6-like isoform X1
LOC107774661	15.36	13.03	14.01	3.03	4.8	2.31	-2.01932	9.8e-17	1.04e-14	uncharacterized protein LOC107774661
LOC107774686	8.2	13.88	12.46	3.86	2.04	2.47	-1.99721	1.64e-11	8.28e-10	replication protein A 70 kDa DNA-binding subunit B-like isoform X1
LOC107774697	5.06	2.91	5.9	10.28	11.61	12.09	1.34654	8.24e-06	0.000137985	uncharacterized protein LOC107774697
LOC107774742	1.13	1.26	2.38	4.39	3.66	4.59	1.48465	6.66e-05	0.000871781	major facilitator superfamily domain-containing protein 12-like
LOC107774774	8.61	12.57	10.02	23.82	35.37	27.29	1.51182	2.84e-14	2.21e-12	transmembrane protein 56-B-like
LOC107774808	0.63	0.48	0.54	0.73	2.19	1.4	1.43492	0.00757419	0.0455669	Branched-chain-amino-acid aminotransferase
LOC107774844	0.52	1.1	1.58	1.2	2.15	4.03	1.25137	0.00751431	0.0453027	intracellular protein transport protein USO1-like
LOC107774886	9.6	2.77	2.67	1.99	1.49	1.2	-1.64992	5.26e-05	0.000708442	scarecrow-like protein 21
LOC107774893	2.18	1.51	3.6	4.96	6.51	5.53	1.274	3.26e-05	0.000462406	transcription factor DIVARICATA-like
LOC107774910	0.33	0.14	0.11	1.04	1.46	1.19	2.70969	4.16e-06	7.56e-05	flavonoid 3'-monooxygenase-like
LOC107774919	52.29	46.35	52.46	16.71	29.64	23.34	-1.07451	6.2e-10	2.46e-08	Arginine decarboxylase 1A, chloroplastic
LOC107774951	12.89	10.15	9.45	4.65	4.21	3.61	-1.34033	3.25e-11	1.56e-09	probable serine_threonine-protein kinase At5g41260
LOC107774963	0	0.2	0.32	1.21	1.2	1.02	2.73157	0.000847606	0.00766074	Pectinesterase
LOC107774993	0.6	0.41	1.03	0.21	0.14	0.27	-1.67398	0.000329898	0.00345823	Phospholipid-transporting ATPase
LOC107775007	0	0	0.05	3.38	1.13	4.92	7.76885	1.23e-11	6.4e-10	NA
LOC107775010	0.15	0.2	0.33	2.39	2	1.16	3.09117	1.3e-05	0.000207339	Ribulose bisphosphate carboxylase small subunit, chloroplastic
LOC107775020	7.69	11.96	7.2	2.14	1.17	0.1	-2.93061	0.00339427	0.0238904	22.0 kDa heat shock protein-like
LOC107775041	23.08	22.7	28.01	51.46	52.53	54.67	1.14921	3e-18	3.9e-16	UDP-glucose 4-epimerase
LOC107775044	1.72	2.01	1.17	0.68	0.39	0.41	-1.69618	9.26e-05	0.0011554	heat stress transcription factor B-2b-like
LOC107775053	5.83	2.88	3.45	1.66	1.41	1.75	-1.29577	0.0004457	0.00448356	auxin-induced protein PCNT115-like
LOC107775085	1.7	1.77	1.44	0.07	0	0	-6.13887	9.18e-06	0.000151651	dof zinc finger protein DOF3.1-like
LOC107775086	1.84	0.24	0.4	0	0	0	-7.4719	1.95e-06	3.82e-05	ABA-inducible protein PHV A1-like
LOC107775111	12.37	10.87	6.87	4.04	5.33	3.43	-1.20046	8.91e-06	0.000147602	uncharacterized protein LOC107775111 isoform X1
LOC107775114	1.28	0.81	0.58	2.17	2.64	1.54	1.2918	0.000324798	0.00341085	two-component response regulator ARR2-like
LOC107775135	3.44	2.95	4.91	0.11	0.15	0.14	-4.77843	2.72e-10	1.15e-08	photosystem I reaction center subunit VI-2, chloroplastic-like
LOC107775179	1.34	0.64	0.54	2.51	3.81	1.19	1.65361	0.0012212	0.0103961	DUF300 family protein
LOC107775189	0	0	0	0.28	1.13	3.42	6.0137	0.00185389	0.0147379	uncharacterized protein LOC107775189
LOC107775223	0.15	0.2	0.31	1.5	2.8	1.04	3.1249	2.93e-10	1.23e-08	protein EFFECTOR OF TRANSCRIPTION 2-like isoform X1
LOC107775264	0.79	0.95	1.27	4.58	3.27	5.89	2.23967	5.45e-15	4.63e-13	uncharacterized protein LOC107775264
LOC107775273	0.38	0.34	0.56	1.19	0.73	0.81	1.13219	0.00339391	0.0238904	Phospholipase
LOC107775283	0.34	0.58	0.88	2.48	2.02	0.68	1.57796	0.00559687	0.0358489	Probable purine permease
LOC107775292	36.12	36.19	44.18	68.48	86.43	74.6	1.03621	5.71e-09	1.92e-07	inactive protein RESTRICTED TEV MOVEMENT 1-like
LOC107775293	4.47	2.87	2.96	0.66	0.94	0.98	-1.95216	3.88e-07	8.87e-06	F-box_kelch-repeat protein At1g15670-like
LOC107775358	0.24	0.1	0.13	1.96	0.66	1.24	3.06772	3.64e-06	6.71e-05	U-box domain-containing protein 7-like
LOC107775382	1.07	1.62	1.87	3.78	2.29	2.79	1.00453	0.0051342	0.0335553	F-box_kelch-repeat protein At3g23880-like
LOC107775402	14.5	13.31	7.91	7.14	2.96	4.34	-1.26942	3.49e-05	0.000491352	SNF1-related protein kinase regulatory subunit beta-1-like
LOC107775455	5.09	4.05	6.19	1.73	1.76	1.33	-1.62185	4.37e-06	7.9e-05	transcription factor MYB108-like
LOC107775472	2.66	3.5	3.66	6.16	8.23	5.87	1.10004	4.13e-06	7.52e-05	flagellar radial spoke protein 5-like isoform X1
LOC107775502	0.18	0.44	0.11	1.63	1.13	0.63	2.16588	0.000467906	0.00467982	uncharacterized protein LOC107775502
LOC107775525	2.12	1.1	1.89	3	2.55	5.24	1.12259	0.00173341	0.013934	glucan endo-1,3-beta-glucosidase, acidic-like
LOC107775528	0.05	0.44	0.34	1.42	2.74	2.46	2.96865	8.75e-06	0.00014536	NA
LOC107775532	14.85	11.65	13.99	4.17	5.41	7.68	-1.12688	0.000216763	0.00239318	uncharacterized protein LOC107775532 isoform X1
LOC107775566	51.27	48.18	48.88	12.4	16.1	20.94	-1.54257	9.13e-19	1.26e-16	myb-related protein 306-like
LOC107775584	2.09	2.21	2.16	0	0.79	0.69	-2.07908	0.00406814	0.0276543	Sucrose synthase
LOC107775594	7.47	5.7	6.2	20.74	17.64	19.35	1.57632	2.23e-23	5e-21	probable acyl-activating enzyme 17, peroxisomal isoform X1
LOC107775615	5.16	3.52	3.86	1.61	0.81	2.56	-1.29073	0.00198086	0.0155486	uncharacterized protein LOC107775615
LOC107775678	39.26	39.73	43.01	140.15	119.93	133.92	1.73417	8.49e-50	1.36e-46	monodehydroascorbate reductase-like
LOC107775685	16.83	1.51	4.67	0	0.13	0	-7.43678	4.27e-05	0.000590142	dehydration-responsive element-binding protein 1B-like
LOC107775694	2.45	1.44	3.88	0.08	0	0	-6.65325	4.46e-06	8.04e-05	NA
LOC107775732	9.18	10.09	8.59	35.78	27.6	27.75	1.74938	2.18e-28	8.8e-26	Phospho-2-dehydro-3-deoxyheptonate aldolase
LOC107775747	5.02	5.53	4.86	12.92	12.68	13.53	1.38471	3.15e-15	2.76e-13	Glycosyltransferase
LOC107775763	2.11	3.45	4.21	0	0.44	0.05	-4.25814	4.88e-09	1.66e-07	tropinone reductase homolog At5g06060-like
LOC107775779	8.71	8.64	8.27	17.74	15.84	21.97	1.1625	9.1e-13	5.67e-11	host cell factor 2-like isoform X1
LOC107775783	9.47	10.04	7.85	0.41	1.11	0.94	-3.42411	2.34e-28	9.33e-26	putative high mobility group B protein 11 isoform X1
LOC107775825	0	0.16	0	0.41	1.21	0.8	3.92518	0.00169985	0.0137211	major pollen allergen Ole e 10-like isoform X1
LOC107775834	5.11	6.89	6.47	12.21	12.93	12.31	1.06125	3.8e-09	1.33e-07	uncharacterized protein LOC107775834
LOC107775897	2.9	1.9	2.06	0.37	1.14	0.23	-1.93226	0.000782751	0.00719302	thylakoid lumenal protein TL20.3, chloroplastic-like
LOC107775918	43.36	23.92	24.94	86.75	108.01	62.21	1.52627	6.82e-10	2.7e-08	NA
LOC107775924	0.89	1.3	0.76	5.84	4.04	4.1	2.27826	1.32e-09	4.98e-08	agamous-like MADS-box protein AGL8 homolog
LOC107775932	38.29	39.46	37.33	80.55	78.61	79.38	1.0985	1.15e-15	1.08e-13	thymocyte nuclear protein 1-like
LOC107775942	2.57	3.42	3.47	0.78	0.9	1.01	-1.76688	0.00040454	0.00412802	NA
LOC107775982	7.18	6.2	8.35	2.52	2.04	0.79	-1.98435	6.63e-08	1.81e-06	Annexin
LOC107775986	16.02	11.79	18.13	2.64	5.09	3.73	-1.95604	1.72e-15	1.57e-13	probable transcription factor KAN4
LOC107776008	1.61	2.83	1.69	5.82	3.37	2.81	1.00372	0.00457829	0.0304855	pentatricopeptide repeat-containing protein At2g22410, mitochondrial-like
LOC107776033	2.64	2.14	2.74	4.32	6.86	6.22	1.25505	3.12e-08	9.22e-07	wall-associated receptor kinase 2-like
LOC107776042	68.25	61.41	65.4	21.58	27.63	33.5	-1.19014	1.92e-13	1.32e-11	myb-related protein 306-like
LOC107776093	2.15	3.8	2.8	7.37	5.1	6.9	1.18505	1.85e-05	0.000281741	ABSCISIC ACID-INSENSITIVE 5-like protein 7
LOC107776166	4.81	5.12	3.68	14.24	10.77	10.05	1.40236	1.09e-13	7.73e-12	leucine-rich repeat receptor-like protein kinase TDR
LOC107776201	0.87	0.72	2.34	0	0	0.11	-5.02875	2.49e-07	5.97e-06	thermospermine synthase ACAULIS5-like
LOC107776224	1.3	1.4	2.35	0.34	0.46	0.06	-2.49912	0.000827337	0.00752006	GATA type zinc finger protein asd-4-like
LOC107776229	89.12	66.83	96.6	13.01	15.15	7.16	-2.79186	1.05e-35	8.54e-33	NA
LOC107776238	0.24	0.66	0.95	1.78	1.65	5.43	2.32422	0.000345693	0.00359536	uncharacterized protein LOC107776238
LOC107776245	2.38	2.08	2.68	0.88	0.89	0.7	-1.4876	0.000506129	0.00499978	zinc-finger homeodomain protein 9-like
LOC107776262	41.15	34.46	37.08	108.09	85.27	88.38	1.36982	1.9e-18	2.53e-16	NA
LOC107776267	0.23	0.16	0.09	0.52	0.49	1.56	2.45195	0.00154039	0.0126449	scarecrow-like protein 13
LOC107776271	0.84	0.69	1.11	1.54	1.95	2.3	1.19319	0.00575507	0.0366427	acyl-protein thioesterase 1 homolog 1-like
LOC107776283	2.49	2.18	1.44	7.39	5.78	3.38	1.469	2.68e-08	8.02e-07	RING-type E3 ubiquitin transferase
LOC107776344	5.08	1	0.82	0.51	0.46	0	-2.80836	0.00263404	0.0194593	late embryogenesis abundant protein-like
LOC107776383	3.58	5.14	5.38	0.66	0.5	0.31	-3.225	5.03e-24	1.26e-21	uncharacterized protein LOC107776383
LOC107776399	37.86	14.98	16.03	2.94	2.09	0.37	-3.63288	2.89e-05	0.000416679	dehydration-responsive element-binding protein 2A-like
LOC107776403	3.29	4.67	5.48	7.87	9.46	8.78	1.004	1.05e-05	0.000170516	G2_mitotic-specific cyclin-2-like
LOC107776414	5.24	4.88	4.81	17.68	15.99	15.22	1.75365	2.62e-26	8.23e-24	cysteine proteinase RD21a-like
LOC107776422	0.46	0.45	0.57	1.76	1.09	1.26	1.51636	3.48e-05	0.000490743	pentatricopeptide repeat-containing protein At2g17210-like
LOC107776443	0.63	0.35	0.26	0.91	0.99	1.08	1.37721	0.00296551	0.0213968	probable glutamate carboxypeptidase 2 isoform X1
LOC107776461	14.2	19.29	15.91	7	7.75	3.78	-1.37372	4.27e-09	1.48e-07	glucan endo-1,3-beta-glucosidase 13-like
LOC107776472	11.36	3.14	5.6	1.14	2.1	1.05	-2.18924	1.47e-08	4.6e-07	uncharacterized protein LOC107776472
LOC107776481	0	0.13	0.4	5.05	5.24	7.28	5.22771	2.14e-19	3.18e-17	NA
LOC107776486	0.17	0.17	0.26	0.67	1.35	1.13	2.45354	8.69e-05	0.00109389	coumaroyl-CoA:anthocyanidin 3-O-glucoside-6''-O-coumaroyltransferase 2-like
LOC107776572	0.82	0.69	1.77	0.51	0.27	0.35	-1.48417	0.00559281	0.0358392	NA
LOC107776585	0	0.02	0	2.31	3.16	1.34	8.18244	2.13e-10	9.16e-09	zinc finger RNA-binding protein-like
LOC107776631	0.28	0.15	0.24	2.01	0.62	1.23	2.56217	8.74e-07	1.86e-05	uncharacterized protein LOC107776631
LOC107776692	74.94	67.29	83.82	222.4	311.73	285.31	1.90287	2.34e-40	2.39e-37	GDSL esterase_lipase At3g48460-like
LOC107776733	21.86	20.9	18.82	10.69	10.48	7.66	-1.05504	2.41e-10	1.03e-08	luminal-binding protein 5-like
LOC107776782	3.89	6.43	2.43	2.65	1.42	1.77	-1.09164	0.0031949	0.0227705	alkane hydroxylase MAH1-like
LOC107776784	13.17	12.71	15.43	19.09	33	33.47	1.10406	8.95e-06	0.00014815	uncharacterized protein LOC107776784
LOC107776797	8.1	0.64	0.96	0	0	0	-9.42689	8.41e-06	0.00014059	protein EXORDIUM-like
LOC107776852	3.4	1.18	1.71	0.24	0.65	0.06	-2.68541	8.91e-06	0.000147602	Ninja-family protein
LOC107776892	6	5.58	3.58	8.31	11.76	10.38	1.04943	0.000387407	0.00397192	uncharacterized protein LOC107776892
LOC107776905	0.92	0.86	1.43	3.77	3.83	4.81	2.01038	2.26e-14	1.77e-12	F-box protein At2g26850-like isoform X1
LOC107776928	5.74	3.99	5.36	7.59	15.37	11.36	1.2418	3.6e-06	6.63e-05	uncharacterized protein LOC107776928
LOC107776944	0.12	0.32	0.09	2.03	1.39	0.31	2.75779	4.93e-05	0.000669001	glucomannan 4-beta-mannosyltransferase 2-like isoform X1
LOC107777092	2.22	2.25	2.08	5.86	4.75	8.03	1.55238	8.76e-07	1.86e-05	protein-lysine methyltransferase METTL21B-like
LOC107777133	17.39	21.31	24.11	9.75	10.65	7.16	-1.14122	2.17e-07	5.25e-06	thioredoxin-dependent peroxiredoxin
LOC107777164	0.92	0.17	0.37	2.19	1.6	4.23	2.50556	1.65e-05	0.000254629	Peroxidase
LOC107777218	4.94	5.06	5.79	1.45	2.21	2.55	-1.30051	3.54e-08	1.03e-06	NA
LOC107777279	2.69	2.16	1.86	0.61	1.2	0.86	-1.29404	0.000237233	0.00258887	scarecrow-like protein 4
LOC107777282	4.88	5.02	6.9	10.31	18.68	6.68	1.13198	7.66e-05	0.000981603	Pectinesterase
LOC107777292	1.5	3.17	3.28	4.34	4.95	7.21	1.06295	0.00324442	0.0230564	NA
LOC107777347	7.54	1.44	1.81	0	0.31	0.39	-3.92995	0.00344418	0.0241539	protein LURP-one-related 10-like isoform X1
LOC107777392	26.98	25.6	15.72	14.38	9.85	8.95	-1.00417	1.76e-06	3.48e-05	chaperone protein ClpB3, chloroplastic-like
LOC107777407	3.38	3.13	3.03	0.87	0.91	0.99	-1.74452	5.19e-10	2.1e-08	protein LATERAL ROOT PRIMORDIUM 1-like
LOC107777427	0.77	1.07	1.06	0.24	0.04	0.4	-2.04085	0.00632503	0.039546	mitogen-activated protein kinase kinase kinase 3-like
LOC107777460	0	0.15	0	1.69	1.13	1.36	4.75395	0.000184836	0.00210515	uncharacterized protein LOC107777460
LOC107777511	55.58	57.66	85.11	195.93	215.29	191.38	1.64789	8.34e-27	2.79e-24	omega-3 fatty acid desaturase, endoplasmic reticulum-like
LOC107777520	0.48	0.48	0.46	3.21	1.39	1.37	2.11634	1.37e-07	3.49e-06	glucan endo-1,3-beta-D-glucosidase
LOC107777523	0.72	1.27	0.52	3.85	3.26	3.51	2.10891	7.58e-08	2.03e-06	probable WRKY transcription factor 23
LOC107777533	4.86	5.09	6.19	10.08	11.52	11.2	1.06639	4.72e-10	1.93e-08	Transmembrane 9 superfamily member
LOC107777553	0.46	0	0	6.83	4.78	4.5	5.17314	0.00272152	0.0199734	Profilin
LOC107777564	53.78	46.34	40.32	101.67	70.65	111.18	1.05419	1.27e-09	4.82e-08	glyoxylate_succinic semialdehyde reductase 1-like
LOC107777600	7.03	9.28	6.47	3.74	2.68	4.09	-1.07637	7.34e-05	0.000946036	uncharacterized protein LOC107777600
LOC107777640	3.92	4.69	3.66	1.59	1.81	1.82	-1.19174	1.75e-05	0.000268937	ACT domain-containing protein ACR
LOC107777650	2.27	2.93	2.71	4.92	5.38	6.68	1.14452	9.47e-08	2.49e-06	protein transport Sec1a-like
LOC107777659	9.56	11.81	11.56	26.37	23.58	32.33	1.41923	3.86e-16	3.82e-14	(S)-2-hydroxy-acid oxidase
LOC107777670	9.71	6.91	6.14	3.77	3.27	2.61	-1.19983	5.22e-07	1.16e-05	uncharacterized protein LOC107777670
LOC107777693	2.26	0.68	8.88	0	0.1	0	-6.87323	0.000213398	0.00236669	Purple acid phosphatase
LOC107777719	2.57	2.05	3.6	1.12	1.01	0.6	-1.54643	0.000424762	0.00430214	1-aminocyclopropane-1-carboxylate oxidase-like
LOC107777728	64.86	80.23	62.96	9.64	12.56	16.83	-2.37039	3.9e-35	3.05e-32	stem-specific protein TSJT1-like
LOC107777741	1.7	2.03	1.83	1.2	0.68	0.33	-1.29496	0.00133598	0.0112456	B3 domain-containing protein Os03g0619600-like
LOC107777746	3.19	2.31	4.27	7.75	4.42	8.71	1.14056	3.98e-05	0.000552099	putative glucuronosyltransferase PGSIP8
LOC107777802	0.7	0.59	1.1	0.12	0.24	0.1	-2.34201	0.000622233	0.00594216	uncharacterized protein LOC107777802
LOC107777841	2.14	1.09	2.82	0.16	0.14	0.27	-3.34872	6.88e-05	0.000895226	skin secretory protein xP2-like
LOC107777858	12.18	11.62	13.9	45.6	38.58	41.26	1.77908	3.21e-34	2.22e-31	Glutamine synthetase
LOC107777860	8.49	0.2	2.91	0.54	0.17	0.27	-3.52037	0.00572755	0.0364991	protein-serine_threonine phosphatase
LOC107777930	3.27	3.6	6.1	6.91	12	11.1	1.26461	6.98e-05	0.000907813	uncharacterized protein LOC107777930
LOC107777975	17.36	6.74	5.71	2.24	0.59	1.18	-2.86531	5.94e-10	2.37e-08	calmodulin-binding protein 25-like
LOC107777983	1.59	2.7	2.27	7.14	7.17	7.24	1.75559	2.92e-13	1.96e-11	S-acyltransferase
LOC107777994	2.74	1.99	2.68	1.4	1.36	1.34	-1.0125	0.00521015	0.033931	NA
LOC107778080	3.27	4.65	4.38	1.56	1.17	1	-1.69167	5.71e-10	2.28e-08	Auxin efflux carrier component
LOC107778116	3.35	2.01	3.05	1.94	0.99	0.8	-1.13053	0.00834805	0.0492315	PGR5-like protein 1A, chloroplastic
LOC107778123	4.83	4.99	3.44	1.5	2.04	1.74	-1.29672	4.09e-09	1.42e-07	probable LRR receptor-like serine_threonine-protein kinase At4g20940 isoform X1
LOC107778127	0.17	0	1.4	0	0	0	-6.12706	0.00434456	0.0292041	dehydration-responsive element-binding protein 1B-like
LOC107778151	0.49	0.25	0.72	1.86	0.8	1.75	1.65157	8.7e-05	0.00109467	serine_threonine-protein kinase MARK1-like
LOC107778166	1.37	2.14	1.42	0.05	0.23	0.53	-2.54478	3.99e-05	0.000552298	probable cyclic nucleotide-gated ion channel 16
LOC107778196	2.76	1.02	1.67	5.2	6.37	6.78	1.79174	2.02e-08	6.22e-07	probable polyamine oxidase 5
LOC107778215	0.19	0.13	0.18	0.79	1.2	1.5	2.8826	6.01e-06	0.000104637	acylsugar acyltransferase 3-like
LOC107778264	11.27	10.17	10.27	3.2	5.37	2.65	-1.45371	1.43e-06	2.88e-05	Chlorophyll a-b binding protein, chloroplastic
LOC107778313	0	0.05	0.04	0.19	0.33	0.54	3.46529	0.00139215	0.0116306	Carboxypeptidase
LOC107778325	0.39	0.03	0.31	3.48	4.07	4.46	4.1121	1.18e-11	6.17e-10	myb-related protein Myb4-like
LOC107778329	63.05	104.17	86.75	33.96	34.47	39.75	-1.18975	3.5e-13	2.3e-11	luminal-binding protein 4-like
LOC107778336	0.45	0.23	0.68	0.91	1.96	2.27	1.98479	0.000315522	0.00332102	PHD finger-containing protein DDB_G0268158-like isoform X1
LOC107778352	2.58	3.16	4.92	1.09	0.92	0.83	-1.85642	3.45e-09	1.22e-07	protein NRT1_ PTR FAMILY 1.2-like
LOC107778383	1.46	1.77	2.52	0.53	0.6	0.53	-1.73817	0.000849189	0.00767128	uncharacterized protein LOC107778383
LOC107778386	0.54	0.65	0.84	3.17	2.98	3.01	2.22102	1.75e-08	5.42e-07	GDSL esterase_lipase At1g29670-like
LOC107778391	15.15	10.94	23.38	4.97	8.56	2.83	-1.54721	0.00410874	0.0278942	SPX domain-containing protein 1-like
LOC107778409	6.8	7.27	8.6	19.14	13.92	14.7	1.11791	3.37e-11	1.61e-09	H(+)-exporting diphosphatase
LOC107778411	1.17	1.33	1.67	3.53	2.27	2.39	1.02095	0.0026382	0.0194785	monogalactosyldiacylglycerol synthase
LOC107778447	8.03	5.95	6.66	2.32	4.01	3.32	-1.05084	0.000925738	0.0082389	F-box protein GID2-like
LOC107778453	0	0.04	0	1.67	1.24	1.24	6.56173	2.81e-11	1.37e-09	Fatty acyl-CoA reductase
LOC107778500	12.3	11.32	9.76	2.24	1.68	0.72	-2.80959	1.31e-11	6.79e-10	Copper transport protein
LOC107778507	20.77	2.29	3.09	0.24	1.61	0.14	-3.67079	0.00620194	0.0389087	probable calcium-binding protein CML45
LOC107778511	0.22	0.22	0.37	0.82	0.59	1.43	1.87029	0.00191465	0.0151329	beta-glucosidase 18-like
LOC107778533	3.14	2.06	3.35	0.79	0.39	0.38	-2.41867	4.68e-07	1.05e-05	photosystem II 22 kDa protein, chloroplastic
LOC107778536	0.92	1.01	0.74	0.13	0.32	0	-2.53028	0.00135027	0.0113503	NA
LOC107778616	5.09	2.39	3.39	4.96	8.78	7.67	1.02187	0.000437581	0.00441022	protein ECERIFERUM 1-like
LOC107778688	117.59	106.87	100.04	45.2	55.63	40.9	-1.15015	2.89e-14	2.23e-12	non-specific lipid transfer protein GPI-anchored 1-like
LOC107778698	49.71	41.31	44.16	0.73	2.25	1.82	-4.75757	2.12e-72	9.76e-69	uncharacterized GPI-anchored protein At3g06035-like
LOC107778715	1.42	3.5	3.81	0.17	0.23	0.15	-3.95398	1.45e-16	1.51e-14	Endoglucanase
LOC107778771	6.33	4.6	3.53	1.85	1.06	1.97	-1.52946	0.000128051	0.00153294	uncharacterized protein LOC107778771
LOC107778805	8.53	6.64	7.24	18.15	17.94	17.58	1.30135	1.6e-16	1.65e-14	Choline transporter-like protein
LOC107778814	1.71	0.04	0	0	0	0	-6.22437	0.00452781	0.0302235	uncharacterized protein LOC107778814
LOC107778828	2.41	1.5	1.52	8.86	6.27	9.17	2.20042	2.86e-20	4.73e-18	cation_calcium exchanger 3-like
LOC107778835	6.81	4.3	5.5	1.47	1.44	3.03	-1.44087	1.57e-05	0.000244361	probable serine_threonine-protein kinase NAK isoform X1
LOC107778847	0.51	0.51	0.55	3.27	1.5	2.46	2.24533	5.82e-09	1.95e-07	Malic enzyme
LOC107778864	3.16	2.51	2.79	4.31	9.2	7.1	1.33457	0.000515583	0.00508068	uncharacterized protein LOC107778864
LOC107778871	0.32	0.07	0.18	1.54	1.1	4.33	3.65634	4.18e-06	7.58e-05	calcium-binding protein KIC-like
LOC107778872	0.52	0.9	0.13	1.1	1.43	1.41	1.36486	0.00628335	0.0393255	probable serine_threonine-protein kinase WNK4
LOC107778884	18.75	15.21	15	29.03	32.86	34.8	1.02484	6.63e-12	3.61e-10	beta-glucosidase 11-like isoform X1
LOC107778887	0.41	0.05	0.1	1.78	0.69	1.71	2.91722	1.16e-05	0.000186471	beta-glucosidase 11-like
LOC107778907	0	0	0	1.97	3.17	2.94	5.7798	0.00258708	0.019209	NA
LOC107778935	28.32	25.81	36.93	12.36	9.13	7.17	-1.62452	6.45e-16	6.21e-14	interactor of constitutive active ROPs 4-like isoform X1
LOC107778947	2.24	2.16	3.21	0.61	1.03	0.55	-1.75416	2.76e-06	5.22e-05	protein Brevis radix-like 4
LOC107778950	2.35	2.54	3.16	0.41	0.29	0.85	-2.33582	3.73e-08	1.08e-06	uncharacterized protein LOC107778950 isoform X1
LOC107778967	0	0	0	1.27	1.27	0.69	8.12186	2.89e-09	1.04e-07	uncharacterized protein LOC107778967 isoform X1
LOC107778991	3.43	4.92	5.46	10.76	8.46	10.38	1.15006	0.00564256	0.0360826	ubiquitin carboxyl-terminal hydrolase 27-like
LOC107779007	1.94	2.07	1.5	0.41	0.29	0.21	-2.5688	3.17e-14	2.44e-12	Phosphatidylinositol 4-phosphate 5-kinase
LOC107779017	2.74	0.84	0.9	0.3	0.3	0.19	-2.47986	0.000410955	0.00418187	uncharacterized protein LOC107779017
LOC107779029	0.13	0.27	0	1.65	1.16	1.6	3.47067	1.86e-07	4.59e-06	phospholipase A1-Ibeta2, chloroplastic-like
LOC107779031	0	0.09	0.11	1.97	0.56	0.33	3.9115	0.00289236	0.0210009	protein ELF4-LIKE 3-like
LOC107779048	0	0	0	0.96	0.37	0	5.91246	0.00585732	0.0371586	uncharacterized protein LOC107779048
LOC107779052	112.45	89.55	82.69	40.47	37.37	39.43	-1.23596	5.6e-16	5.47e-14	protein EARLY RESPONSIVE TO DEHYDRATION 15-like
LOC107779096	1.53	0.93	0.5	0	0	0.07	-5.2235	0.000335956	0.00351097	Oleosin
LOC107779132	0	0.04	0	0.12	0.25	1.32	5.34177	0.0029854	0.0215066	NA
LOC107779134	0.17	2.6	0.15	0.1	0	0	-4.88681	0.000804714	0.00734893	glutathione transferase
LOC107779136	65.73	9.46	10.72	2.3	0.98	0.42	-4.49979	2.66e-05	0.000386126	protein EXORDIUM-like
LOC107779137	12.17	1.51	2.61	0.48	0.36	0.89	-3.23039	1.72e-06	3.4e-05	protein EXORDIUM-like
LOC107779140	29.05	28.16	24.94	12.19	10.46	10.42	-1.27234	2.49e-15	2.22e-13	phosphoenolpyruvate carboxylase kinase 1-like
LOC107779146	0.23	0.27	0.33	0.49	1.15	0.8	1.59568	0.00453855	0.0302757	GTP diphosphokinase
LOC107779148	16.4	15.33	16	4.39	5.44	4.83	-1.66394	3.56e-23	7.8e-21	uncharacterized protein LOC107779148 isoform X1
LOC107779158	0.65	0.45	0.25	2.24	1.14	1.71	1.92037	5.72e-05	0.000762723	transcription factor GAMYB-like isoform X1
LOC107779168	111.73	120.85	114.38	2.36	18.23	0.73	-3.97818	0.000457201	0.00458397	vicilin-like seed storage protein At2g28490
LOC107779184	3.86	6.65	5.77	10.69	8.62	12.95	1.02877	7.44e-06	0.000126193	putative E3 ubiquitin-protein ligase XBAT31
LOC107779189	0.63	0.51	0.46	1.68	0.93	1.58	1.42889	0.000886002	0.00794788	WPP domain-interacting tail-anchored protein 2-like
LOC107779226	1.72	0.32	0.53	0	0	0	-6.40655	0.000352111	0.00365076	uncharacterized protein LOC107779226
LOC107779245	0	0	0.23	0.86	0.87	0.33	3.28267	0.00205911	0.0160267	transcription factor DIVARICATA-like
LOC107779294	10.62	10.18	9.86	22.74	18.7	18.18	1.00251	2e-07	4.89e-06	cucumber peeling cupredoxin-like
LOC107779333	3.38	5.71	4.44	9.35	13.1	10.33	1.32392	1.21e-05	0.000194142	NA
LOC107779336	2.06	1.72	3.19	0	0	0	-8.83037	1.56e-11	7.89e-10	uncharacterized protein LOC107779336
LOC107779363	8.79	11.27	7.95	1.9	2.71	4.59	-1.56278	1.41e-07	3.58e-06	ultraviolet-B receptor UVR8-like
LOC107779365	1.09	0.82	0.47	0.28	0.24	0.2	-1.70192	0.00324758	0.0230712	protein DA1-related 2-like
LOC107779385	3.27	1.79	2.1	1.15	0.58	0.87	-1.42156	0.00170883	0.0137816	ethylene-responsive transcription factor ERF061
LOC107779407	1.6	2.25	1.46	6.86	4.06	5.87	1.70145	8.48e-12	4.55e-10	U-box domain-containing protein 52-like isoform X1
LOC107779436	0.41	0.72	0.41	0.95	2.65	1.77	1.81896	0.0055872	0.0358157	single myb histone 5-like
LOC107779448	33.84	47.41	42.07	128.29	176.79	163.13	1.97988	4.57e-28	1.73e-25	glycine-rich cell wall structural protein 1-like
LOC107779505	0.62	0.59	0.29	1.77	7.8	2.73	3.07147	3.94e-06	7.21e-05	NA
LOC107779544	0.36	0.28	0.05	1.34	0.82	1.26	2.32696	0.000966454	0.00853971	heavy metal-associated isoprenylated plant protein 3-like
LOC107779550	1.37	1.33	1.28	3	2.89	3.32	1.25294	0.000214405	0.00237427	KH domain-containing protein At3g08620-like
LOC107779564	117.04	185.08	113.48	10.02	5.3	4.86	-4.32504	1.39e-23	3.2e-21	heat shock cognate 70 kDa protein 2-like
LOC107779568	0.11	0.61	0.63	2.11	3.43	1.79	2.48556	7.78e-06	0.000131051	caffeoylshikimate esterase-like
LOC107779573	0.59	0.53	0.96	0.14	0.09	0.18	-2.29756	0.000210172	0.00233937	protein NSP-INTERACTING KINASE 1-like isoform X1
LOC107779594	2.97	3.92	3.58	1.88	1.61	1.42	-1.05453	0.000149723	0.00175693	RING-type E3 ubiquitin transferase
LOC107779600	138.48	187.76	174.25	45.62	39.15	62.96	-1.71806	3.77e-24	9.49e-22	serine_arginine-rich splicing factor SR45a-like isoform X1
LOC107779611	20	19.53	12.6	6.03	9.69	5.51	-1.25506	6.12e-07	1.34e-05	B3 domain-containing transcription factor FUS3-like
LOC107779615	10.94	19.1	11.44	3.17	3.09	2.88	-2.14517	8.49e-21	1.47e-18	cytochrome P450 90B1-like
LOC107779638	77.28	67.12	52.87	157.92	116.37	124.79	1.05637	6.97e-11	3.21e-09	probable membrane-associated kinase regulator 1
LOC107779707	3.89	4.1	4.9	1.39	1.39	0.13	-2.11022	0.000167171	0.00193159	glutathione transferase
LOC107779734	3.49	6.05	4.1	12.93	14.55	11.1	1.54242	6.46e-07	1.41e-05	uncharacterized protein LOC107779734
LOC107779737	2.33	1.92	2.25	1.24	0.47	0.47	-1.53709	4.33e-05	0.00059734	Mechanosensitive ion channel protein
LOC107779738	2.51	3.4	4.33	0.12	0.09	0.21	-4.53389	1.86e-22	3.87e-20	high mobility group B protein 9
LOC107779745	1.09	1.06	1.06	0	0	0.09	-5.11535	2.11e-05	0.000316812	ethylene-responsive transcription factor ERF010-like
LOC107779749	4.19	2.17	2.62	7.37	8.15	7.58	1.40424	1.28e-07	3.27e-06	protein FEZ-like isoform X1
LOC107779785	2.33	4.95	3.53	0.13	0.52	0.04	-3.90835	6.12e-08	1.68e-06	probable serine_threonine-protein kinase roco8
LOC107779787	23.87	22.28	36.55	6.72	8.15	5.34	-1.98651	5.44e-22	1.09e-19	Sodium_hydrogen exchanger
LOC107779791	2.52	1.86	2.03	3.38	3.6	6.12	1.07723	0.00267515	0.019696	actin-depolymerizing factor-like
LOC107779796	55.94	58.36	70.29	25.93	32.8	17.69	-1.22809	4.81e-11	2.26e-09	UTP--glucose-1-phosphate uridylyltransferase
LOC107779811	1.67	0.77	1.78	0	0	0.48	-3.06716	0.00489138	0.0321972	uncharacterized protein LOC107779811
LOC107779823	1.76	3.39	2.16	0.26	0	0.38	-3.46193	5.71e-06	0.000100178	Photosystem I reaction center subunit III
LOC107779834	14.12	13.39	11.28	2.36	3.65	2	-2.23482	3.71e-24	9.41e-22	stromal 70 kDa heat shock-related protein, chloroplastic-like
LOC107779835	11.67	10.84	11.14	4.91	5.09	6.14	-1.01337	8.61e-05	0.0010844	NA
LOC107779856	0	0	0	1.06	0.36	1.19	6.1772	0.00058742	0.00566115	NA
LOC107779861	0.22	0	0.16	3.74	0.06	1.75	3.9489	0.00278974	0.0203834	non-specific lipid-transfer protein 3-like
LOC107779894	2.87	0.8	1.65	0.13	0.16	0	-4.1703	9.44e-09	3.06e-07	NA
LOC107779902	3.47	0.43	0.84	0.33	0.41	0.06	-2.5264	0.00172043	0.0138569	F-box protein At1g61340-like
LOC107779963	0.52	0.73	1	1.9	1.3	2.09	1.2861	0.00144114	0.01198	NA
LOC107779974	6.21	4.01	3.67	2.21	1.5	2.02	-1.23515	9.45e-05	0.00117458	putative L-ascorbate peroxidase 6 isoform X1
LOC107779999	2.76	1.25	1.6	0.08	0.42	0.07	-3.23549	8.55e-06	0.00014252	probable calcium-binding protein CML15
LOC107780064	4.68	3.53	3.05	9.25	6.04	8.28	1.10469	3.07e-06	5.76e-05	Phosphoinositide phospholipase C
LOC107780073	0.82	1.35	1.11	2.04	2.66	1.87	1.03278	0.00593753	0.0375395	5-amino-6-(5-phosphoribosylamino)uracil reductase
LOC107780079	0.91	1.11	1.52	2.45	2.35	1.8	1.03381	0.00345378	0.0242028	protein NRT1_ PTR FAMILY 5.10-like isoform X1
LOC107780089	4.9	5.86	5.68	14.35	11.17	12.98	1.26935	1.93e-13	1.32e-11	phosphoethanolamine N-methyltransferase 1-like
LOC107780092	1.98	0.02	0.28	0	0	0	-7.83908	0.00344284	0.0241538	RING-type E3 ubiquitin transferase
LOC107780106	1.51	0.96	1.7	5.92	5.66	6.22	2.15744	3.28e-05	0.000465843	NA
LOC107780117	2.91	0.55	0.92	0.2	0.1	0.27	-2.88113	0.000309066	0.00326334	NA
LOC107780123	8.85	11.45	6.23	18.73	21.09	16.47	1.12278	9.41e-08	2.48e-06	sulfoquinovosyl transferase SQD2-like
LOC107780137	2.6	0.92	0.84	13.77	8.96	11.52	3.01155	2.27e-18	3.01e-16	CBS domain-containing protein CBSX5-like
LOC107780174	0.04	0.07	0.21	0.87	1.25	1.13	3.47051	0.000288154	0.00307342	zinc finger MYM-type protein 1-like
LOC107780175	0.38	0.82	0.55	2.15	0.83	2.77	1.7459	0.000312385	0.00329177	solute carrier family 25 member 44-like
LOC107780188	0.15	0.03	0	2.68	3.56	4.53	5.8781	1.16e-12	7.04e-11	extensin-1-like
LOC107780189	4.05	2.76	6.01	8.85	5.37	14.7	1.22627	0.000963781	0.00852224	probable calcium-binding protein CML36
LOC107780190	2.02	0.76	1.32	0	0	0	-8.21115	2.97e-09	1.06e-07	chaperone protein DnaJ-like
LOC107780192	3.23	1.36	5.84	9.14	8.94	11.92	1.61606	0.00710097	0.0433221	mulatexin-like
LOC107780302	6.16	6.57	5.81	3.58	1.8	1.85	-1.32748	3.96e-06	7.24e-05	short-chain dehydrogenase TIC 32, chloroplastic-like
LOC107780315	4.09	3.95	5.9	10.05	7.25	10.15	1.0325	0.00243707	0.0183581	NA
LOC107780325	1.79	1.17	1.33	3.74	3.33	1.45	1.03183	0.00281175	0.0205242	subtilisin-like protease SBT1.4
LOC107780351	0	0	0.05	6.19	5.54	5.14	8.48813	1.27e-11	6.62e-10	NA
LOC107780370	0.25	0.78	1.76	0.3	0.09	0.24	-2.11434	0.00299137	0.0215454	MLO-like protein
LOC107780371	1.1	0.13	0.66	0	0	0	-5.64909	0.00679861	0.0418663	Ferredoxin
LOC107780373	5.29	4.65	6.28	0.91	1.37	1.13	-2.20667	5.76e-24	1.42e-21	protein SMAX1-LIKE 4-like
LOC107780433	30.13	34.26	27.52	14.39	14.9	13.26	-1.06952	2.42e-11	1.19e-09	uncharacterized protein LOC107780433 isoform X1
LOC107780435	3.65	3.74	6.37	1.31	2.16	1.46	-1.43023	7.2e-05	0.000931288	transcription factor bHLH47-like
LOC107780474	0.7	1.13	0.96	2.32	1.39	1.75	1.01366	8.25e-05	0.00104506	uncharacterized protein LOC107780474
LOC107780489	1.73	1.86	3.39	22.71	30.73	25.79	3.5813	1.21e-25	3.44e-23	egg cell-secreted protein 1.1-like
LOC107780491	0.69	0.04	0.2	2.74	0.68	2.01	2.58875	0.000534708	0.00524034	caffeoylshikimate esterase-like
LOC107780503	58.24	54.61	73.22	13.58	28.02	22.78	-1.4786	7.67e-11	3.5e-09	uncharacterized protein LOC107780503
LOC107780557	7.72	10.83	10.68	3.54	3.52	2.86	-1.51632	7.06e-12	3.82e-10	NA
LOC107780562	5.89	5.07	7.04	12.63	10.2	12.89	1.03541	4.15e-06	7.54e-05	stem-specific protein TSJT1-like
LOC107780563	1.96	1.73	2.7	0	0.07	0	-6.37195	1.98e-07	4.85e-06	NA
LOC107780566	5.58	5.03	7.18	13.44	11.84	10.94	1.07262	1.97e-07	4.83e-06	caffeoylshikimate esterase-like
LOC107780569	1.89	1.99	1.98	3.44	3.41	5.39	1.11535	0.000155107	0.00181144	probable isoaspartyl peptidase_L-asparaginase 3
LOC107780581	0.82	0.8	0.52	3.78	2.99	2.47	2.07551	3.69e-10	1.53e-08	non-specific serine_threonine protein kinase
LOC107780583	0.9	0.39	1.19	2.31	2.07	1.24	1.23724	0.00429165	0.028933	probable sodium-coupled neutral amino acid transporter 6
LOC107780613	0.79	1.03	0.6	2.27	2.83	0.81	1.2752	0.00492665	0.0323762	F-box_kelch-repeat protein At3g06240-like
LOC107780619	22.58	18.24	18.47	0.1	0.66	0	-6.24356	7.76e-07	1.67e-05	Oleosin
LOC107780635	4.73	6.44	5.24	16.3	13.71	23.42	1.74513	1.11e-11	5.83e-10	uncharacterized protein LOC107780635
LOC107780639	2.39	0.02	0.62	0	0	0	-8.90979	0.000518452	0.00510621	mediator of RNA polymerase II transcription subunit 37a-like
LOC107780651	9.47	1.34	3.01	0.27	0.36	0.46	-3.60975	3.46e-06	6.4e-05	NA
LOC107780653	16.21	2.06	3.48	0.64	0	0.27	-4.55118	0.00228478	0.0174109	uncharacterized protein LOC107780653
LOC107780672	5.29	2.65	4.94	1.13	2.24	1.09	-1.47961	0.000432243	0.00436588	probable 2-oxoglutarate-dependent dioxygenase At3g49630 isoform X1
LOC107780673	11.79	13.93	9.8	29.67	22.98	31.4	1.28019	1.01e-15	9.47e-14	uncharacterized protein LOC107780673
LOC107780728	4.77	3.86	3.66	6.15	8.71	9.23	1.01308	3.45e-05	0.000486857	L-lactate dehydrogenase
LOC107780773	9.5	8.26	6.7	2.71	3.32	3.66	-1.29206	2.14e-08	6.55e-07	protein kinase APK1A, chloroplastic-like
LOC107780776	0.51	0.85	1.09	2.3	1.56	1.18	1.08915	0.00610688	0.0384369	Long-chain-fatty-acid--CoA ligase
LOC107780786	20.78	47.23	12.89	5.6	2.78	2.4	-2.87544	8.69e-12	4.65e-10	17.6 kDa class I heat shock protein-like
LOC107780818	23.96	17.59	20.01	6.32	4.4	6.4	-1.80241	3e-15	2.64e-13	two-component response regulator ARR6-like
LOC107780866	30.62	25.22	31.87	7.83	12.92	7.73	-1.56907	5.43e-08	1.51e-06	phosphopantothenoylcysteine decarboxylase subunit VHS3-like
LOC107780949	1.52	1.62	1.87	0.48	0.11	0.18	-2.68691	2.82e-08	8.4e-07	Long-chain-fatty-acid--CoA ligase
LOC107780970	76.97	40.19	64.78	235.15	261.4	211.87	2.00528	1.53e-27	5.57e-25	uncharacterized protein LOC107780970
LOC107780987	10.09	14.67	17.56	3.86	5.99	6.71	-1.30814	4.69e-08	1.33e-06	deacetoxyvindoline 4-hydroxylase-like
LOC107781011	6.65	8.11	5.66	12.51	19.89	14.41	1.23667	4.51e-10	1.85e-08	FHA domain-containing protein PS1-like
LOC107781113	4.38	8.99	5.85	2.32	2.23	3.72	-1.17099	0.0024465	0.0183917	uncharacterized protein LOC107781113
LOC107781116	5.35	5.95	5.48	1.9	2.82	1.33	-1.4297	2.97e-05	0.000425839	protein HHL1, chloroplastic-like
LOC107781136	0.35	0.09	0.06	1.06	0.36	1.73	2.68796	0.00188185	0.0149208	rosmarinate synthase-like
LOC107781170	25.44	24.32	14.54	1.03	0.28	0	-5.58748	1.64e-05	0.000253696	17.8 kDa class I heat shock protein-like
LOC107781199	48.03	45.03	44.04	19.64	25.1	13.46	-1.19185	3.29e-09	1.17e-07	HMG-Y-related protein A-like
LOC107781214	1.49	2.75	2.68	3.57	7.53	3.94	1.16966	0.0057743	0.0367398	NA
LOC107781225	1.63	1.12	2.84	4.34	2.69	3.79	1.00558	0.00681509	0.0419463	ethylene-responsive transcription factor ABI4-like
LOC107781249	7.01	4.33	11.06	1.76	1.31	0.96	-2.42849	4.65e-09	1.6e-07	short-chain dehydrogenase reductase 3b-like
LOC107781259	2.66	2.02	3.76	0.56	0.44	0.58	-2.35515	0.000490566	0.00487378	NA
LOC107781262	1.71	1.61	1.83	0.6	0.58	0.58	-1.60993	5.12e-06	9.08e-05	NA
LOC107781265	0.46	1.04	0.76	2.12	1.39	1.82	1.2802	0.00278472	0.0203681	uncharacterized protein LOC107781265
LOC107781270	3.86	3.13	6.1	1.17	1.47	1.48	-1.61716	2.68e-07	6.38e-06	BTB_POZ domain-containing protein At3g22104-like
LOC107781290	3.61	1.82	3.91	1.03	2.14	1.23	-1.00531	0.00721198	0.0439264	Carboxypeptidase
LOC107781307	11.35	11.48	11.56	4.89	3.76	5.72	-1.21157	1.21e-05	0.000193945	uncharacterized protein LOC107781307
LOC107781308	14.3	8.18	8	3.25	2.93	3.93	-1.55041	2.55e-08	7.66e-07	DNA ligase 1-like
LOC107781310	2.73	4.48	2.35	0	0.1	0	-6.48034	1.15e-07	2.98e-06	NA
LOC107781417	9.97	9.62	8.73	1.87	2.09	1.09	-2.44575	1.74e-19	2.64e-17	uncharacterized protein LOC107781417
LOC107781500	52.3	43.87	67.84	456.84	539.26	895.12	3.58922	8.93e-24	2.11e-21	NA
LOC107781585	4.1	5	5.67	12.4	11.12	10.49	1.24766	4.49e-11	2.13e-09	equilibrative nucleotide transporter 3-like isoform X1
LOC107781588	8.52	2.03	2.35	1.22	0.67	0.58	-2.35308	2.1e-06	4.06e-05	protein-serine_threonine phosphatase
LOC107781602	1.15	1.67	1.28	5.24	2.53	1.61	1.2309	0.00426114	0.0287642	cyclin-D3-3-like isoform X1
LOC107781616	6.41	5.81	4.7	3.72	2.38	1.62	-1.09349	0.0080544	0.0479225	uncharacterized protein LOC107781616
LOC107781657	4.54	2.29	2.26	0.81	1.52	0.45	-1.66571	0.000835008	0.0075748	protein ENHANCED DISEASE RESISTANCE 2-like
LOC107781681	22.15	29.06	38.39	6.63	7.92	5.98	-2.07381	3.89e-29	1.72e-26	uncharacterized protein LOC107781681 isoform X1
LOC107781689	31.66	20.57	12.69	4.89	2.72	4.12	-2.43249	7.13e-19	1e-16	uncharacterized protein LOC107781689 isoform X1
LOC107781721	8.23	8.56	6.8	18.73	17.2	16.53	1.19172	7.13e-15	6e-13	Auxin response factor
LOC107781810	0.62	0.91	1.09	3	1.85	2.6	1.56147	0.000124475	0.001495	uncharacterized protein LOC107781810 isoform X1
LOC107781822	7.76	12.39	8.77	22.48	15.39	19.58	1.02946	4.28e-07	9.72e-06	uncharacterized protein LOC107781822
LOC107781837	2.78	2.69	2.67	0.78	0.4	1.07	-1.81017	2.1e-07	5.09e-06	rust resistance kinase Lr10-like
LOC107781912	5.79	5.26	4.46	1.84	2.92	2.77	-1.00049	8.84e-07	1.87e-05	uncharacterized protein LOC107781912 isoform X1
LOC107781925	2.95	3.48	2.31	0.16	0.12	0.32	-3.84793	1.57e-12	9.33e-11	exonuclease 3'-5' domain-containing protein 2-like
LOC107781934	1.37	0.81	5.77	0	0	0	-8.8827	1.57e-10	6.87e-09	putative B3 domain-containing protein At5g66980
LOC107781945	0.51	0.51	0.11	0.85	1.34	1.35	1.67819	0.00420036	0.0284113	UPF0187 protein At3g61320, chloroplastic-like
LOC107781971	10.18	11.48	13.28	4.25	7.41	4.27	-1.08376	0.000492378	0.00488604	classical arabinogalactan protein 5-like
LOC107781979	0.46	0.47	0.71	1.62	0.92	1.98	1.50211	0.00432058	0.0290907	F-box protein At3g07870-like
LOC107781997	1.48	1.87	1.56	0.25	0.18	0.15	-3.04242	3.96e-19	5.68e-17	importin-5-like isoform X1
LOC107782055	0.38	0.34	1.02	2.76	3.39	5.18	2.76249	2.99e-10	1.25e-08	protein EXORDIUM-like 5
LOC107782069	10.36	10.45	10.16	3.71	5.48	5.44	-1.05044	1.4e-07	3.55e-06	NA
LOC107782070	0.76	1.56	3.76	0.41	0	0.11	-3.57391	0.00320648	0.0228359	uncharacterized protein LOC107782070
LOC107782072	1.5	0.98	1.24	0.62	0.3	0.39	-1.47211	0.000473229	0.0047292	uncharacterized protein LOC107782072
LOC107782138	0.3	0.24	1.34	0.03	0	0	-6.34087	1.12e-06	2.3e-05	ANT-like protein
LOC107782142	38.2	32.52	35.67	98.19	74.66	93.61	1.36684	1.11e-22	2.36e-20	Glutamate dehydrogenase
LOC107782162	0.21	0.37	0.6	0.85	0.56	1.84	1.51516	0.00405472	0.0275937	glycerophosphodiester phosphodiesterase
LOC107782222	21.33	52.81	36.19	2.47	0.84	0.27	-4.9102	1.47e-08	4.6e-07	17.3 kDa class II heat shock protein-like
LOC107782256	18	24.29	16.76	13.16	8.91	9.94	-1.00861	1.57e-06	3.13e-05	splicing factor U2af small subunit B-like
LOC107782270	3.36	3.64	4.96	1.16	1.93	1.36	-1.37862	1.78e-06	3.51e-05	AT-hook motif nuclear-localized protein
LOC107782292	8.88	0.48	1.24	0.18	0.41	0.28	-3.57214	9.18e-06	0.000151653	Xyloglucan endotransglucosylase_hydrolase
LOC107782306	11.84	12.94	10.97	25	20.36	24.38	1.00481	4.74e-09	1.63e-07	ATP-dependent 6-phosphofructokinase 3-like
LOC107782308	6.94	7.58	8.59	3.22	3.75	3	-1.15837	0.00323326	0.0229904	NA
LOC107782310	0.13	0.39	0.21	1.24	1.15	1.13	2.28995	0.00200208	0.0156845	NA
LOC107782318	18.37	7.54	9.34	1.7	1.93	1.81	-2.65417	4.25e-19	6.09e-17	RING-type E3 ubiquitin transferase
LOC107782415	1.08	0.5	1.15	0.1	0.09	0	-3.81102	0.0031553	0.0225319	CASP-like protein
LOC107782423	106.4	130.94	134	10.26	18.57	5.1	-3.40699	2.79e-11	1.36e-09	vicilin-like seed storage protein At2g28490
LOC107782430	1.36	0.91	2.27	0.49	0.13	0	-2.84472	0.00115564	0.00993219	NA
LOC107782453	2.93	1.61	2.1	3.9	4.39	5.88	1.13834	6.35e-05	0.000835373	delta(8)-fatty-acid desaturase-like
LOC107782479	0.43	1.34	0.78	0.22	0.12	0.21	-2.19468	0.000263512	0.00283858	protein LATERAL ROOT PRIMORDIUM 1-like
LOC107782544	1.76	1.44	1.46	4.65	2.52	2.1	1.03183	0.00330666	0.0234037	Glycosyltransferase
LOC107782582	10.72	9.25	11.73	34.09	27.69	31.39	1.60844	7.05e-13	4.45e-11	cytochrome c1-like
LOC107782630	2.57	2.56	2.05	1.04	0.86	1.38	-1.0906	0.000265935	0.00286133	RING-type E3 ubiquitin transferase
LOC107782633	8.92	6.42	7.25	3.13	3.35	3.08	-1.1989	1.86e-08	5.73e-07	AT-hook motif nuclear-localized protein
LOC107782635	39.28	40.28	49.93	20.99	18.34	22.1	-1.03286	1.29e-13	9.04e-12	ACT domain-containing protein ACR
LOC107782649	2.15	2.68	1.99	1.13	1.2	0.74	-1.12194	2.55e-05	0.00037239	uncharacterized protein LOC107782649 isoform X1
LOC107782653	3.63	2.72	1.3	0.32	0	0	-4.61206	1.82e-06	3.58e-05	NA
LOC107782681	2.47	2.07	1.89	7.21	5.98	4.84	1.52942	1.68e-10	7.28e-09	Cryptochrome DASH
LOC107782689	2.24	2.81	2.82	1.58	0.87	0.74	-1.26548	0.00102236	0.00895839	inactive leucine-rich repeat receptor-like protein kinase CORYNE isoform X1
LOC107782726	0.15	0.56	0.33	1.36	0.49	0.94	1.4519	0.00520623	0.0339192	uncharacterized protein LOC107782726
LOC107782744	0.14	0.06	0.11	2.61	3.11	1.97	4.70003	4.11e-11	1.95e-09	uncharacterized protein LOC107782744
LOC107782750	8.18	10.16	6.78	2.96	2.06	3.13	-1.58661	5.75e-12	3.16e-10	pre-mRNA-splicing factor CWC22 homolog
LOC107782764	9.96	13.09	12.96	22.61	22.15	27.07	1.03691	1.52e-09	5.69e-08	uncharacterized protein LOC107782764 isoform X1
LOC107782771	18.4	19.29	18.32	34.52	48.96	44.46	1.23535	1.33e-12	7.97e-11	uncharacterized protein LOC107782771 isoform X1
LOC107782796	1.12	2.09	1.77	4.22	5.18	7.18	1.77676	7.9e-07	1.7e-05	protein BIG GRAIN 1-like A
LOC107782801	0.86	1.21	1.4	2.63	1.68	2.99	1.11575	0.000266344	0.00286405	NA
LOC107782802	2.3	2.68	2.7	5.09	5.33	5.6	1.09955	5.77e-08	1.6e-06	phospholipid:diacylglycerol acyltransferase 1-like
LOC107782823	12.12	7.44	6.56	1.15	2.68	2.13	-2.0833	9.48e-08	2.49e-06	lipoxygenase homology domain-containing protein 1-like
LOC107782825	1.48	1.75	1.78	3.99	4.34	4.42	1.38938	8.26e-11	3.74e-09	inactive TPR repeat-containing thioredoxin TTL3-like
LOC107782898	27.54	32.51	35.53	4.06	4.53	1.66	-3.17625	1.87e-13	1.29e-11	protein argonaute 10-like isoform X1
LOC107782927	2.09	0.23	0.51	0.03	0	0	-6.44954	3.8e-05	0.000531428	Drought tolerance 1-T
LOC107782934	1.73	1.43	1.22	6.98	6.37	8.59	2.35489	4.85e-29	2.1e-26	uncharacterized protein LOC107782934
LOC107782951	27.04	31.33	23.09	10.77	7.54	7.87	-1.59723	2.95e-13	1.97e-11	glutathione transferase
LOC107782970	0.53	0.21	0.15	2.76	2.3	1.97	3.02152	9.21e-08	2.43e-06	VQ motif-containing protein 4-like
LOC107782988	16.12	21.7	21.26	37.82	42.45	46.46	1.14446	4.26e-13	2.78e-11	zinc finger protein WIP2-like
LOC107783002	2	1.5	0.57	0.22	0.52	0.33	-1.89728	0.000537191	0.00525978	protein NRT1_ PTR FAMILY 1.2-like
LOC107783015	0	0	0	1.04	0.37	0.3	6.94554	1.31e-05	0.000207764	uncharacterized protein LOC107783015 isoform X1
LOC107783040	12.72	8.8	13.46	4.62	6.13	5.04	-1.10109	9.96e-07	2.08e-05	methyl-CpG-binding domain-containing protein 11-like
LOC107783048	2.85	3.77	5.48	6.9	9.17	7.94	1.0335	4.43e-05	0.000609567	armadillo repeat-containing protein 4-like
LOC107783099	0.04	0.05	0.12	1.87	1.61	1.58	4.66069	8.13e-13	5.1e-11	UDP-glycosyltransferase 83A1-like
LOC107783134	16.84	25.76	25.78	6.47	6.38	6.23	-1.79389	5.52e-15	4.68e-13	dof zinc finger protein DOF2.4-like
LOC107783157	0.2	0.25	0.5	8.9	6.63	5.74	4.53663	1.03e-44	1.4e-41	probable transcription factor KAN2 isoform X1
LOC107783196	27.58	31.82	17.4	46.14	59.99	45.71	1.02152	2.07e-07	5.03e-06	protein POLLENLESS 3-LIKE 2-like
LOC107783219	14.48	15.52	15.97	4.95	6.84	4.37	-1.46473	1.74e-12	1.03e-10	putative high mobility group B protein 11
LOC107783248	6.84	14	5.37	1.04	0.2	0.22	-4.12692	1.06e-06	2.2e-05	dnaJ homolog subfamily B member 13-like
LOC107783309	1.32	1.04	1.11	3.75	2.98	4.68	1.75762	1.86e-09	6.89e-08	oxalate--CoA ligase-like
LOC107783342	7.85	5.07	7.66	3.2	2.94	1.97	-1.29988	5.22e-07	1.16e-05	Purple acid phosphatase
LOC107783388	1.65	1.82	0.99	0.7	0.6	0.72	-1.10626	0.00118334	0.01013	NA
LOC107783407	7.92	8.92	7.5	2.12	1.81	2.87	-1.80174	2.86e-15	2.54e-13	ultraviolet-B receptor UVR8-like isoform X1
LOC107783429	15.47	10.57	14.83	2.07	2.3	1.57	-2.73906	4.22e-31	2.28e-28	glycerophosphodiester phosphodiesterase
LOC107783447	0.16	0.56	0.7	2.48	1.09	1.66	1.90969	0.000118832	0.00143803	protein NRT1_ PTR FAMILY 6.2-like isoform X1
LOC107783486	151.46	167.6	133.81	65.72	78.33	69.64	-1.04076	1.61e-14	1.28e-12	HMG-Y-related protein A-like
LOC107783506	0.41	0.82	0.22	1.54	1.71	0.95	1.56757	0.00278687	0.0203717	protein NRT1_ PTR FAMILY 7.3-like
LOC107783507	4.64	4.3	5.28	8.97	9.65	12.15	1.16407	2.54e-05	0.000372333	NA
LOC107783518	3.77	3.63	6.59	1.5	2.13	0.67	-1.65432	5.97e-06	0.000104097	uncharacterized protein LOC107783518 isoform X1
LOC107783526	19.53	7.43	9.74	3.32	2.52	4.18	-1.83166	5.7e-09	1.92e-07	uncharacterized protein LOC107783526
LOC107783527	11.28	4.12	6.32	3.4	2.25	3.58	-1.19545	0.000178675	0.00204448	Proline dehydrogenase
LOC107783528	47.95	17.11	23.52	7.17	6.09	8.58	-1.9812	2.13e-05	0.000319214	S-adenosylmethionine decarboxylase proenzyme
LOC107783543	2.42	0.81	1.54	0.73	0.48	0.49	-1.44543	0.00211152	0.0163722	oxalate--CoA ligase-like
LOC107783615	6.5	2.98	7.29	25.63	17.31	31.69	2.21032	5.95e-12	3.27e-10	NA
LOC107783683	5.56	5.71	6.58	1.11	1.02	0.98	-2.48348	1.89e-19	2.86e-17	Autophagy protein 5
LOC107783702	7.38	3.81	7.24	1.51	0.59	1.07	-2.49234	2.99e-06	5.62e-05	putative glycerol-3-phosphate transporter 1
LOC107783714	0.69	0.31	0.19	3.14	1.53	1.36	2.36814	7.11e-05	0.0009203	uncharacterized protein LOC107783714
LOC107783716	0.01	0.03	0.08	1.36	0.8	0.49	4.50421	4.74e-08	1.34e-06	5-epi-aristolochene synthase-like
LOC107783718	1.19	1.07	0.87	0	0.05	0.36	-2.88621	0.000744169	0.00689012	uncharacterized protein LOC107783718
LOC107783727	10.1	8.67	12.28	27.3	26.09	28.21	1.43848	3.29e-23	7.26e-21	myosin-binding protein 1-like isoform X1
LOC107783741	12.47	12.97	10.56	3.05	6.24	5.14	-1.27149	1.41e-05	0.000222409	uncharacterized protein LOC107783741
LOC107783763	15.92	10.03	14.23	30.41	27.68	32.97	1.22687	4.06e-10	1.68e-08	uncharacterized protein LOC107783763
LOC107783821	3.25	3.6	2.97	1.37	1.68	1.37	-1.10987	0.00252005	0.0188101	zinc finger A20 and AN1 domain-containing stress-associated protein 5-like
LOC107783838	1.36	1.2	1.34	3.47	3	4.33	1.51332	7.32e-05	0.000943856	Short-chain dehydrogenase_reductase
LOC107783847	6.89	0.51	2.23	0	0	0	-9.74554	4.98e-07	1.12e-05	Hexosyltransferase
LOC107783856	2.09	2.67	2.77	4.55	5.7	7.37	1.26905	2.06e-07	5.02e-06	protein IQ-DOMAIN 1-like isoform X1
LOC107783869	231.44	431.16	287.03	30.54	8.01	8.24	-4.3021	2.63e-10	1.12e-08	17.6 kDa class I heat shock protein-like
LOC107783943	25.59	26.32	15.29	6.99	2.26	2.47	-2.4827	1.83e-05	0.000279703	dehydration-responsive element-binding protein 2C-like
LOC107783944	31.35	30.75	34.15	86.73	92.58	91.88	1.53747	3.2e-42	3.57e-39	aldehyde dehydrogenase family 2 member B4, mitochondrial-like isoform X1
LOC107784032	25.44	13.24	9.37	1.13	1.72	3.62	-2.84045	1.39e-11	7.15e-10	uncharacterized protein LOC107784032 isoform X1
LOC107784066	3.62	4.13	3.5	1.79	1.08	1.5	-1.32278	1.59e-05	0.000247323	NA
LOC107784076	0.74	1.05	0.75	0.03	0	0.03	-5.41866	5.95e-05	0.000789408	RING-H2 finger protein ATL66-like
LOC107784082	13.47	8.55	8.98	25.56	24.16	27	1.3506	4.88e-11	2.3e-09	uncharacterized protein LOC107784082
LOC107784088	6.42	6.94	4.61	16.21	22.34	12.83	1.54829	1.32e-06	2.67e-05	Cysteine proteinase inhibitor
LOC107784101	1.37	1.65	2.43	5.54	4.74	6.72	1.68997	1.12e-08	3.58e-07	Cytokinin riboside 5'-monophosphate phosphoribohydrolase
LOC107784114	1.21	0.08	0.24	0	0	0	-6.11762	0.00181405	0.0144746	translocator protein homolog
LOC107784130	0.23	0	0.22	1.31	1	0.75	2.81678	0.000118704	0.00143695	receptor-like cytosolic serine_threonine-protein kinase RBK2
LOC107784152	0.92	3.13	2.44	0.11	1.18	0.22	-2.06314	0.00330375	0.0233876	histidine biosynthesis bifunctional protein hisIE, chloroplastic-like
LOC107784169	0	0	0	0.92	0.76	1.55	7.7683	4.1e-08	1.17e-06	Bidirectional sugar transporter SWEET
LOC107784191	27.62	38.7	36.23	13.02	14.88	16.26	-1.17343	9.69e-14	6.92e-12	hsp70-Hsp90 organizing protein 3-like
LOC107784216	10.79	14.1	13.72	54.66	35.42	57.37	1.97417	3.5e-28	1.34e-25	beta-glucosidase BoGH3B-like
LOC107784316	0.61	0.22	0.24	2.65	4.22	3.56	3.33105	1.71e-09	6.34e-08	serine carboxypeptidase-like 34
LOC107784365	25.78	21.49	11.7	0.17	0.91	0.25	-5.41483	5.11e-13	3.29e-11	Oleosin
LOC107784411	2.05	3.12	3.24	6.03	6.03	5.18	1.0786	5.6e-06	9.83e-05	TBC1 domain family member 17-like
LOC107784414	7.51	10.93	10.18	4.17	3.99	2.94	-1.32547	7.01e-10	2.77e-08	tryptophan aminotransferase-related protein 2-like
LOC107784441	2.39	3.4	3.06	8.33	14.84	6.39	1.78272	1.01e-09	3.92e-08	probable (S)-N-methylcoclaurine 3'-hydroxylase isozyme 2
LOC107784457	9.05	9.83	7.38	2.88	1.36	0.36	-2.49359	0.00163724	0.0133034	josephin-like protein
LOC107784467	3.31	3.24	6.59	9.91	8.28	9.52	1.12611	7.57e-06	0.000128071	uncharacterized protein LOC107784467
LOC107784474	0.65	0.64	0.12	2.05	1.78	1.19	1.85287	0.00797198	0.0475237	uncharacterized protein LOC107784474
LOC107784501	4.08	1.3	2.32	0.23	0.35	0.31	-3.06187	9.26e-11	4.17e-09	xyloglucan 6-xylosyltransferase 2-like
LOC107784502	0	0	0	3.04	3.63	2.83	10.4131	1.56e-17	1.85e-15	subtilisin-like protease SBT1.7
LOC107784516	3.13	1.64	0.94	0.67	0.69	0.54	-1.55755	0.00342445	0.0240569	NAC domain-containing protein 2-like
LOC107784518	2.49	2.86	3.13	1.69	1.13	1.19	-1.04258	3.74e-05	0.00052325	stress response protein nst1-like
LOC107784519	7.06	4.74	4.1	2.37	1.55	2.71	-1.2239	0.000458811	0.00459636	uncharacterized protein LOC107784519
LOC107784523	2.12	3.08	4.3	9.61	8.21	13.24	1.75875	2.04e-09	7.46e-08	uncharacterized protein LOC107784523
LOC107784570	16.73	3.24	5.39	0.91	2.57	1.05	-2.44089	4.55e-06	8.17e-05	uncharacterized protein LOC107784570
LOC107784636	5.67	2.89	5.45	1.88	1.98	0.97	-1.49209	5.16e-05	0.000696167	ethylene-responsive transcription factor-like protein At4g13040
LOC107784640	14.21	15.61	17.97	35.4	25.04	62.53	1.41272	1.47e-07	3.73e-06	E3 ubiquitin-protein ligase ATL23-like
LOC107784778	0.43	0.24	0.39	0.8	0.45	1.49	1.40643	0.00406034	0.0276115	receptor-like kinase TMK4
LOC107784779	16.04	5.3	10.09	3.96	3.84	1.13	-1.77146	0.000309958	0.00327088	calcium-binding protein PBP1-like
LOC107784785	62.81	34.45	30.24	17.98	23.95	16.74	-1.07896	1.26e-05	0.000200913	Glutathione peroxidase
LOC107784796	11.27	12.04	13.46	30.87	29.22	12.92	1.03303	1.82e-05	0.000278032	sugar transport protein 13-like
LOC107784808	1.78	2.81	1.72	0.5	0.54	0.45	-2.04887	2.38e-08	7.2e-07	probable serine_threonine-protein kinase WNK4 isoform X1
LOC107784809	0	0.31	0.09	0.66	0.37	1.34	2.60996	0.00540287	0.0349264	codeine O-demethylase-like
LOC107784865	1.45	1.8	1.26	0.54	0.33	0.42	-1.77364	0.00246523	0.0184985	putative disease resistance protein At1g50180
LOC107784884	29.05	8.53	5.84	0.26	0.35	0.69	-5.02102	5.78e-10	2.31e-08	dehydration-responsive element-binding protein 2A-like
LOC107784898	4.1	5.98	3.18	2.3	1	2.12	-1.34973	0.00657822	0.0408068	uncharacterized protein LOC107784898 isoform X1
LOC107784921	0.92	1.2	0.99	0.47	0.42	0.45	-1.22534	1.53e-05	0.000238255	ADP-ribosyl cyclase_cyclic ADP-ribose hydrolase
LOC107784941	0.86	2.78	1.79	3.64	5.83	5.12	1.46587	2.78e-05	0.00040151	uncharacterized protein LOC107784941
LOC107784965	25.36	42.06	42.08	14.05	20.55	13.99	-1.12611	2.06e-07	5.01e-06	putative ER lumen protein-retaining receptor C28H8.4
LOC107785055	1.68	2.27	2.12	7.12	5.25	4.3	1.51001	0.00149019	0.012307	uncharacterized protein LOC107785055
LOC107785195	5.24	4.86	7.4	13.11	18.96	19.39	1.6078	1.11e-10	4.97e-09	CASP-like protein
LOC107785229	19.68	31.37	11.54	2.36	1.7	0.85	-3.64306	9.37e-22	1.82e-19	17.6 kDa class I heat shock protein 3-like
LOC107785233	5.84	4.86	5.44	2.46	2.52	2.34	-1.09946	1.02e-07	2.66e-06	3-ketoacyl-CoA synthase
LOC107785250	0.34	0.85	0.94	6.09	6.4	12.07	3.57532	3.61e-19	5.22e-17	Aspergillus nuclease S1
LOC107785258	1.74	1.45	0.97	3.56	2.4	3.8	1.26263	1.36e-05	0.000214811	Potassium transporter
LOC107785260	10.18	0.14	1.38	0	0	0	-8.2304	0.00135699	0.0113918	uncharacterized protein LOC107785260
LOC107785405	11.84	10.57	8.86	28.59	21.74	25.79	1.32248	9.37e-16	8.95e-14	4-coumarate--CoA ligase 1-like
LOC107785408	1.03	1.24	0.86	0.39	0.51	0.58	-1.04112	0.00603997	0.0380875	uncharacterized protein LOC107785408
LOC107785463	5.13	3.1	3.91	2.21	0.96	1.59	-1.31476	0.000119437	0.00144392	heavy metal-associated isoprenylated plant protein 3-like
LOC107785465	3.59	1.44	1.66	5.44	6.16	2.45	1.11234	0.00733879	0.0444925	Xyloglucan endotransglucosylase_hydrolase
LOC107785467	0.23	0.1	0.11	1.82	2.95	4.51	4.44054	4.64e-17	5.09e-15	uncharacterized protein LOC107785467
LOC107785486	48.21	34.61	43.07	11.14	11.55	11.94	-1.81899	1.12e-30	5.7e-28	zinc finger CCCH domain-containing protein 20-like
LOC107785490	18.24	18.13	20.25	6.38	6	5.44	-1.62572	3.37e-32	2.03e-29	Auxin response factor
LOC107785495	0.63	0.22	0.2	1.67	0.84	1.5	1.96509	0.000373798	0.00384418	NA
LOC107785505	66.89	71.96	80.15	39.27	37.53	29.33	-1.00206	9.14e-13	5.68e-11	myosin-3-like isoform X1
LOC107785520	0	0	0	0.79	1.02	0.29	6.04523	0.000940135	0.00834123	NA
LOC107785550	7.62	1.84	1.22	0.68	0.3	0.18	-3.16818	0.000812754	0.00740765	leucine-rich repeat receptor-like serine_threonine_tyrosine-protein kinase SOBIR1
LOC107785579	1.83	1.77	3.43	0.87	0.59	0.09	-2.13903	0.00626019	0.0392169	uncharacterized protein LOC107785579
LOC107785587	9.89	8.84	6.8	3.76	3.39	4.66	-1.07063	1.85e-06	3.63e-05	O-fucosyltransferase family protein
LOC107785596	1.73	2.15	1.48	0.72	1	0.82	-1.04669	0.000904316	0.00807824	putative pentatricopeptide repeat-containing protein At1g68930
LOC107785629	1.2	1.51	0.82	1.39	4.73	2.94	1.41159	0.00333337	0.023552	tetraspanin-3-like
LOC107785649	0.81	1.01	1.39	2.77	2.3	2.18	1.21855	0.000803058	0.00734301	probable polyamine transporter At3g13620
LOC107785658	1.98	2.9	3.3	0.78	1.46	1.22	-1.188	0.00138226	0.0115742	uncharacterized protein LOC107785658
LOC107785739	2.39	2.38	2.77	6.5	6.9	5.38	1.36158	3.72e-15	3.22e-13	NA
LOC107785748	0.08	0.36	0.71	2.05	2.75	2.13	2.64575	3.22e-08	9.45e-07	HIPL1 protein-like
LOC107785770	1.6	3.2	2.21	5.83	7.72	5.14	1.45292	7.51e-06	0.000127196	polygalacturonase-like
LOC107785780	17.47	24.72	22.08	2.85	0.97	1.26	-3.61788	5.57e-14	4.14e-12	Pectate lyase
LOC107785799	2.63	3.79	2.88	11.57	6.83	11.22	1.71367	1.85e-06	3.62e-05	NA
LOC107785829	1.01	1.16	0.97	0.26	0.46	0.37	-1.48827	7.29e-05	0.000940954	inactive leucine-rich repeat receptor-like serine_threonine-protein kinase At1g60630
LOC107785847	0	0.11	0.2	2.44	1.33	2.73	4.44677	1.45e-11	7.43e-10	protein DMR6-LIKE OXYGENASE 2-like
LOC107785865	0.12	0.19	0.07	0.21	0.74	1.12	2.48985	1.26e-05	0.000201151	pleiotropic drug resistance protein 1-like
LOC107785885	3.16	1.35	2.49	5.07	3.99	5.07	1.06388	0.0071001	0.0433221	NA
LOC107785899	9.51	11.67	9.36	19.44	23.78	25.25	1.20508	2.15e-12	1.26e-10	uncharacterized protein LOC107785899
LOC107785928	5.78	5.72	6.78	1.84	2.68	2.4	-1.35762	1.73e-08	5.37e-07	Serine hydroxymethyltransferase
LOC107785959	0.66	1.6	1.73	0.26	0.21	0.48	-2.03366	1.06e-05	0.000171546	NA
LOC107785984	2.23	2.31	1.63	9.64	12.37	19.4	2.78405	1.97e-23	4.46e-21	uncharacterized protein LOC107785984
LOC107785996	5.35	4.22	4.55	15.47	14.85	12.31	1.63437	1.8e-21	3.39e-19	Acyl-coenzyme A oxidase
LOC107786026	2	1.12	1.3	8.17	11.17	4.96	2.50089	9.84e-15	8.06e-13	HMA domain-containing protein
LOC107786110	3.12	2.4	2.44	5.01	3.82	7	1.03532	0.00341707	0.0240142	CASP-like protein
LOC107786124	2.23	1.82	1.54	0	0.09	0	-5.86864	4.35e-10	1.79e-08	Auxin-responsive protein
LOC107786138	3.58	3.17	1.96	7.59	3.23	6.6	1.0359	0.00457433	0.0304702	NA
LOC107786153	1.85	1.9	1.25	3.9	3.14	3.78	1.14902	0.00191856	0.0151605	uncharacterized protein LOC107786153
LOC107786195	0.59	0.5	0.11	1.47	0.99	1.95	1.9021	0.00339622	0.0238996	UDP-sugar transporter sqv-7-like
LOC107786198	32.74	34.36	35.69	0.11	1.01	0	-6.46441	3.53e-06	6.53e-05	Oleosin
LOC107786225	6.8	5.86	7.28	1.37	1.72	3.68	-1.5318	5.44e-05	0.00073089	NA
LOC107786233	228.47	360.28	313.9	59.64	32.17	40.33	-2.72735	3.06e-42	3.51e-39	17.6 kDa class I heat shock protein-like
LOC107786286	1.35	0.64	1.11	2.4	1.25	2.56	1.05035	0.00112033	0.00970129	protein STICHEL-like 3
LOC107786325	9.57	8.21	7.96	0	0.26	0	-6.41916	1.21e-05	0.000194783	salt stress-induced hydrophobic peptide ESI3
LOC107786332	4.41	4.17	4.12	1.64	1.75	2.69	-1.1349	2.33e-05	0.000344249	uncharacterized protein LOC107786332
LOC107786341	17.37	2.98	3.12	0.16	1.11	0.28	-3.86703	9.61e-07	2.02e-05	calcium-binding protein PBP1-like
LOC107786344	2.49	0.32	0.4	0	0	0	-6.73089	0.000116091	0.00140932	calcium-binding protein PBP1-like
LOC107786405	0.86	0.44	0.93	8.83	6.15	8.31	3.44052	5.92e-26	1.77e-23	probable WRKY transcription factor 68 isoform X1
LOC107786429	17.21	16.39	13.61	39.34	23.59	31.53	1.03968	1.1e-08	3.52e-07	uncharacterized protein LOC107786429
LOC107786431	2.61	2.28	3.87	7.97	5.95	6.27	1.25338	9.51e-07	2e-05	protein IQ-DOMAIN 14-like
LOC107786439	8.5	5.87	6.35	4.68	3.83	1.41	-1.02078	0.00223886	0.017157	EGF domain-specific O-linked N-acetylglucosamine transferase-like
LOC107786565	1.46	1.25	1.3	3.02	4.95	4.97	1.73433	2.19e-09	7.99e-08	glucan endo-1,3-beta-glucosidase 12-like
LOC107786618	35	25.39	42.91	246.63	212.62	287.4	2.91793	4.08e-54	7.9e-51	inactive protein RESTRICTED TEV MOVEMENT 1-like
LOC107786620	0.1	0.13	0.34	2.27	0.53	1.23	2.88085	0.00314959	0.0224999	inactive protein RESTRICTED TEV MOVEMENT 1-like
LOC107786622	10.93	10.49	12.32	3.31	8.25	4.94	-1.01697	0.00197376	0.0155034	inactive protein RESTRICTED TEV MOVEMENT 1-like
LOC107786630	0.73	1.02	0.58	0	0	0	-7.23263	1.98e-06	3.85e-05	uncharacterized protein LOC107786630
LOC107786647	1.24	0.81	1.08	0.17	0.48	0.27	-1.71727	8.12e-06	0.000136057	protein TSS-like
LOC107786666	6.41	6.99	5.84	3.28	2.54	2.51	-1.16966	2.72e-10	1.15e-08	triacylglycerol lipase SDP1-like
LOC107786667	1.79	0.82	1.94	0.19	0.51	0.55	-1.82739	0.00263535	0.0194614	GDSL esterase_lipase At2g04570-like
LOC107786718	1.81	2.15	0.97	0.28	0.38	0.7	-1.80612	0.00727989	0.0442594	NA
LOC107786779	76.89	126.04	69.39	29.78	25.32	29.25	-1.65033	7.39e-17	7.92e-15	bax inhibitor 1-like isoform X1
LOC107786785	18.09	15.34	17.02	7.58	8.46	7.78	-1.03449	9.06e-06	0.000149896	NA
LOC107786799	1.92	1.59	2.56	9.36	12.49	20.85	2.86247	5.92e-23	1.28e-20	hyoscyamine 6-dioxygenase-like
LOC107786804	4.26	2.44	2.81	1.64	1.99	0.81	-1.06376	0.00726668	0.0441959	peptidylprolyl isomerase
LOC107786810	3.88	10.45	12.02	0.53	0.5	0.02	-4.60889	1.38e-05	0.000217909	Auxin-responsive protein
LOC107786814	2.51	2.43	3.84	0.53	0.47	0.41	-2.57983	5.19e-09	1.76e-07	calmodulin-like protein 3
LOC107786822	1.52	1.21	1.52	3.05	3.22	2.89	1.15196	6.84e-05	0.000892532	actin-related protein 6-like
LOC107786842	0.67	1.51	1.21	0.33	0	0	-3.36148	0.00127597	0.0107973	oxygen-evolving enhancer protein 1, chloroplastic-like
LOC107786855	1.48	0.92	3.93	0.22	0.2	0.42	-2.8716	6.75e-06	0.000115767	Peroxidase
LOC107786888	2.08	3.7	3.13	7.18	4.15	8.37	1.18622	9.17e-05	0.00114549	peptide-N4-(N-acetyl-beta- glucosaminyl)asparagine amidase A-like
LOC107786895	0.25	0.5	0.41	1.38	0.83	1.08	1.53601	0.00457623	0.0304772	uncharacterized protein LOC107786895
LOC107786902	12.35	9.89	9.79	2.26	3.27	2.48	-1.95649	3.77e-16	3.74e-14	myb-related protein 306-like
LOC107786934	1.35	1.62	1.64	0.16	0.21	0.27	-2.81199	0.000163989	0.00190248	BAG family molecular chaperone regulator 2-like
LOC107786962	10.85	8.79	12.69	2.98	4.74	2.73	-1.57017	3.08e-05	0.000439351	protein LATE FLOWERING-like
LOC107787006	80.85	108.97	45.73	13.69	4.3	4.34	-3.36238	2.65e-07	6.3e-06	NA
LOC107787046	2.8	3.14	2.22	1.61	0.88	0.54	-1.39251	0.000598933	0.00575251	protein SHI RELATED SEQUENCE 1-like isoform X1
LOC107787052	12.88	12.83	17.9	27.61	38.85	36.06	1.29632	4.19e-07	9.54e-06	NA
LOC107787091	1.46	1.06	1.4	2.88	3.25	3.12	1.28175	0.000978746	0.00864003	uncharacterized protein LOC107787091
LOC107787094	4.86	5.17	5.86	0.2	0.22	0.86	-3.577	7.53e-20	1.21e-17	cytochrome P450 86A8-like
LOC107787137	0.09	0.2	0.57	1	1.71	1.28	2.28322	0.00185096	0.0147244	NA
LOC107787139	4.39	3.97	4.09	11.6	7.67	5.9	1.05594	4.45e-06	8.02e-05	CO(2)-response secreted protease-like
LOC107787145	115.19	109.05	122.22	242.97	262.66	308.26	1.28635	3.92e-21	7.09e-19	acyl-CoA-binding protein
LOC107787151	6.92	9.73	8.83	17.03	16.24	16.51	1.00898	8.53e-08	2.26e-06	NA
LOC107787165	1.4	1.6	2.04	0.14	0.3	0.21	-2.89695	4.8e-07	1.08e-05	1,4-dihydroxy-2-naphthoyl-CoA synthase, peroxisomal-like isoform X1
LOC107787185	3.3	2.15	1.8	7	3.52	4.31	1.07196	0.00152452	0.0125371	actin-75-like
LOC107787207	13.83	16.96	20.2	54.51	45.84	48.62	1.59028	1.14e-25	3.24e-23	sugar transport protein 8-like
LOC107787267	3.42	3.97	2.18	6.23	6.74	7.57	1.14236	0.00325775	0.0231287	CST complex subunit STN1-like
LOC107787297	9.53	6.75	5.83	2.09	3.29	4.65	-1.09272	0.00375546	0.0258629	uncharacterized protein LOC107787297
LOC107787333	0	0.09	0.1	0.62	0.94	0.02	3.19941	0.0016221	0.0132066	Receptor-like serine_threonine-protein kinase
LOC107787417	6.65	8.07	6.83	0.08	0.55	0.22	-4.75224	4.01e-35	3.07e-32	FK506-binding protein 5-like isoform X1
LOC107787473	24.11	23.88	28.83	8.11	8.94	7.86	-1.57452	1.69e-11	8.5e-10	clumping factor A-like
LOC107787476	0.1	0	0	0.72	0.29	1.5	4.64696	2.67e-05	0.000386983	Probable purine permease
LOC107787477	13.88	13.34	12.17	28.84	19.06	35.62	1.12467	3.28e-08	9.61e-07	uncharacterized protein LOC107787477
LOC107787511	3.18	0.52	0.88	0.02	0	0	-7.55014	7.53e-08	2.02e-06	NA
LOC107787520	2.36	0.08	0.62	0	0	0	-7.02007	4.89e-05	0.000664489	mucin-1-like
LOC107787535	1.23	0.91	1.31	0.28	0.29	0.39	-1.8019	0.000231463	0.0025372	GTP-binding protein OBGC, chloroplastic-like
LOC107787546	60.49	117.1	65.85	8.05	5.92	5.71	-3.58623	1.57e-48	2.41e-45	17.8 kDa class I heat shock protein-like
LOC107787548	111.03	135.88	90.43	45.69	28.65	43.58	-1.47416	2.57e-14	2.01e-12	17.3 kDa class I heat shock protein-like
LOC107787549	5.84	12.33	7.18	3.1	1.52	3.02	-1.69356	3.09e-06	5.78e-05	class I heat shock protein-like
LOC107787563	15.36	24.57	27.24	8.52	4.34	1.69	-2.16245	0.00112379	0.00971978	catechol oxidase
LOC107787565	1	1.11	1.21	2.47	2.84	2.04	1.19123	0.00578998	0.0368267	RING-type E3 ubiquitin transferase
LOC107787608	18.92	16.21	23.66	3.4	4.82	3.94	-2.22701	3.67e-27	1.28e-24	probable indole-3-pyruvate monooxygenase YUCCA4
LOC107787619	0.84	0.58	0.66	1.97	1.05	1.46	1.15099	0.00196348	0.0154457	auxin response factor 1-like isoform X1
LOC107787635	0	0.3	0	1.58	0.45	0.49	3.0542	0.00527622	0.0342582	thaumatin-like protein 1b
LOC107787636	0	0	0	2.86	8.36	2.06	9.53504	2.43e-13	1.65e-11	uncharacterized protein LOC107787636 isoform X1
LOC107787708	21.51	18.65	21.06	47.49	34.39	41.7	1.05619	1.75e-12	1.03e-10	NA
LOC107787710	0	0	0	1.43	1.03	2.53	7.99986	9.29e-09	3.02e-07	secoisolariciresinol dehydrogenase-like
LOC107787731	5.09	2.93	5.24	15.06	13.43	17.72	1.85956	1.74e-08	5.4e-07	uncharacterized protein LOC107787731
LOC107787743	0.04	0	0	16.24	6.96	17.94	9.87264	1.23e-15	1.14e-13	NA
LOC107787789	0.95	0.38	0.99	3.98	7.15	8.84	3.16087	2.89e-17	3.26e-15	acylsugar acyltransferase 3-like
LOC107787794	184.86	214.41	126.76	65.58	54.6	63.66	-1.47661	2.75e-17	3.11e-15	bax inhibitor 1-like
LOC107787798	3.07	1.94	1.59	1	0.51	1.39	-1.15663	0.00218615	0.0168196	RING-type E3 ubiquitin transferase
LOC107787799	5.2	4.18	6.09	7.88	12.09	11.15	1.03704	5.1e-07	1.14e-05	Glycerol-3-phosphate dehydrogenase
LOC107787814	0.36	0.68	0.51	2.09	1.2	2.98	2.05189	0.00215824	0.0166565	transcription factor TCP20-like
LOC107787816	0.9	0.86	0.77	0.34	0.31	0.35	-1.52977	0.00556535	0.035713	NA
LOC107787822	25.65	31.14	31.25	55.61	92.07	90.07	1.48206	1.67e-14	1.33e-12	uncharacterized protein LOC107787822
LOC107787838	0	0	0	0.55	1.23	0.37	6.53316	0.00011136	0.00136075	MADS-box protein SVP-like
LOC107787852	46.31	50.2	38.17	134.88	90.15	111.98	1.36264	1.36e-17	1.64e-15	cysteine proteinase RD21a-like
LOC107787864	3.64	1.29	2.69	4.61	6.42	5.06	1.12652	0.00135783	0.0113956	uncharacterized protein LOC107787864
LOC107787901	2.7	3.49	2.96	1.32	1.7	1.09	-1.11475	1.33e-05	0.000211203	Mechanosensitive ion channel protein
LOC107787912	8.33	7.16	13.32	27.35	28.31	22.78	1.49843	2.91e-10	1.22e-08	Profilin
LOC107787920	5.09	5.49	5.46	2.32	1.9	2.46	-1.22528	3.26e-07	7.61e-06	probable serine_threonine-protein kinase NAK
LOC107787921	40.72	42.2	49.16	17.4	13.68	12.03	-1.57188	1.26e-21	2.4e-19	cyclin-D3-3-like
LOC107787957	1.44	3.29	1.97	15.55	17.03	30.95	3.2849	2.85e-26	8.8e-24	Xyloglucan endotransglucosylase_hydrolase
LOC107787981	7.61	8.56	8.35	1.62	3.3	1.19	-1.96021	3.97e-08	1.14e-06	protein TAPETUM DETERMINANT 1-like
LOC107787994	1.12	0.5	0.94	1.98	1.87	2.1	1.2685	0.000616932	0.00589459	uncharacterized protein LOC107787994
LOC107788000	0.62	0.47	1.5	14.68	19.78	17.85	4.4363	1.61e-22	3.38e-20	NA
LOC107788011	1.91	1.22	0.77	0.28	0.17	0.13	-2.71718	1.55e-06	3.09e-05	F-box protein At5g03100-like
LOC107788088	32	21.44	27.07	9.38	9.4	6.25	-1.64184	4.51e-15	3.87e-13	Flavin-containing monooxygenase
LOC107788129	1.63	0.38	0.97	0	0	0	-6.92256	2.07e-05	0.000311551	G-type lectin S-receptor-like serine_threonine-protein kinase RLK1
LOC107788146	19.19	21.4	26.46	47.36	48.01	51.89	1.17901	1.6e-16	1.65e-14	Aspartate aminotransferase
LOC107788202	19.4	18.28	19.1	38.15	34.5	37.68	1.01133	1.7e-08	5.3e-07	uncharacterized protein LOC107788202 isoform X1
LOC107788212	8.33	5.85	6.05	1.7	3.9	1	-1.57087	0.000185824	0.00211509	Cytokinin riboside 5'-monophosphate phosphoribohydrolase
LOC107788259	4.93	7.38	7.04	3.18	1.88	3.34	-1.17698	0.000391584	0.00401028	uncharacterized protein LOC107788259 isoform X1
LOC107788275	4.64	5.22	4.91	1.76	2.45	1.96	-1.21805	1.01e-06	2.11e-05	protein trichome birefringence-like 19
LOC107788283	8.94	3.92	5.24	0.95	2.11	1.58	-1.91954	1.19e-06	2.43e-05	fructose-bisphosphatase
LOC107788310	1.28	1.49	3.41	0.75	0.57	0.74	-1.54017	0.000725942	0.00676164	uncharacterized protein LOC107788310
LOC107788324	1.88	0.42	1.03	0.03	0.31	0.11	-2.84168	0.00228295	0.0174006	protein MKS1-like
LOC107788334	2.93	1.82	2.99	7.3	7.93	6.46	1.53389	9.87e-12	5.25e-10	protein QUIRKY-like
LOC107788336	2.04	1.46	0.89	0.8	0.58	0.31	-1.60267	0.000301378	0.00319219	NA
LOC107788354	2.82	2.24	2.41	1.08	1.27	1.15	-1.05126	0.000116619	0.00141497	rop guanine nucleotide exchange factor 7-like
LOC107788373	46.62	44.98	61.85	111.66	111.12	128.84	1.24126	1.57e-18	2.11e-16	mannose-1-phosphate guanylyltransferase
LOC107788374	1.28	0.41	1.19	0.32	0.53	0.02	-2.44531	0.00023694	0.00258738	uncharacterized protein LOC107788374 isoform X1
LOC107788399	0.44	0.04	0.23	0.75	1.49	2.42	2.78349	0.00140257	0.011707	stellacyanin-like
LOC107788418	1.24	1.31	1.74	0.43	0.04	0	-3.19466	0.00154405	0.0126694	transcription factor PRE1-like
LOC107788426	1.3	1.44	2.5	4.43	8.92	6.84	1.99952	3.51e-10	1.46e-08	Aldose 1-epimerase
LOC107788463	13.46	12.67	12.33	5.5	3.51	9.48	-1.00826	0.00390262	0.0267467	uncharacterized protein LOC107788463
LOC107788478	0.95	1.18	1.18	0.43	0.69	0.45	-1.21451	0.00593777	0.0375395	NA
LOC107788484	8.9	5.64	6.24	2.81	1.77	2.03	-1.6137	1.68e-09	6.24e-08	aromatic-L-amino-acid decarboxylase-like
LOC107788486	0	0	0	0.38	1.04	0.37	6.26772	0.000393422	0.00402574	auxin-induced protein 10A5-like
LOC107788548	10.72	9.39	8.01	3.87	3.28	3.12	-1.41398	1.31e-11	6.8e-10	Endoglucanase
LOC107788559	3.8	1.87	1.11	7.95	7.46	7.94	1.81626	2.43e-08	7.36e-07	phosphoethanolamine N-methyltransferase-like
LOC107788573	3.18	2.28	1.91	1.27	1.27	0.87	-1.06902	0.00632643	0.039548	protein SUPPRESSOR OF PHYA-105 1-like
LOC107788581	0.42	0.31	0.21	1.23	0.75	0.97	1.68741	0.000121361	0.0014643	probable inactive receptor kinase At4g23740
LOC107788590	3.34	3.26	2.92	1.4	0.56	0.16	-2.13044	0.00802836	0.0478062	Beta-galactosidase
LOC107788611	10.66	8.93	9.86	33.46	27.93	26.93	1.62742	6.81e-24	1.65e-21	Probable purine permease
LOC107788655	12.05	15.99	17.66	5.46	6.62	7.24	-1.19451	1.08e-06	2.23e-05	Histidine-containing phosphotransfer protein
LOC107788666	3.51	2.54	4.35	7.35	6.95	6.44	1.03062	0.000481803	0.00480184	uncharacterized protein LOC107788666
LOC107788690	6.29	4.59	7.2	1.45	2.8	1.84	-1.52411	6.97e-08	1.89e-06	Carboxypeptidase
LOC107788696	2.35	3.52	0.91	42.35	53.02	38.04	4.322	1.91e-40	2.01e-37	root meristem growth factor 1-like
LOC107788719	11.36	2.68	2.66	0.77	0.32	0.5	-3.35908	7.26e-11	3.33e-09	NA
LOC107788723	1.02	0.24	0.73	1.2	2.39	1.72	1.46002	0.00270228	0.019856	proline transporter 2-like isoform X1
LOC107788784	1.05	1.5	1	1.97	2.58	3.55	1.22766	0.000938421	0.00833407	transcription factor bHLH49-like
LOC107788787	17.1	17.88	13.83	7.44	8.7	7.57	-1.00151	2.24e-08	6.83e-07	probable aminotransferase TAT2
LOC107788811	1.13	1.34	2.33	0	0.07	0.03	-5.55363	7.41e-12	4e-10	cytochrome P450 86A8-like
LOC107788813	49.66	45.89	51.42	8.3	12.7	9.16	-2.23592	6.65e-32	3.88e-29	ubiquitin-conjugating enzyme E2-23 kDa-like
LOC107788823	2.82	1.9	1.12	0	0.12	0	-5.56873	3.4e-08	9.92e-07	non-functional pseudokinase ZED1-like
LOC107788853	24.68	31.97	38.23	15.35	12.74	13.17	-1.15762	1.22e-11	6.37e-10	polyubiquitin-like
LOC107788913	0.59	0.78	0.95	2.71	2.39	2.23	1.70518	2.79e-08	8.33e-07	pentatricopeptide repeat-containing protein At2g22410, mitochondrial-like
LOC107788924	1.94	0.52	2.47	0.2	0.07	0	-4.10091	0.00241184	0.0182168	RING-type E3 ubiquitin transferase
LOC107788926	2.49	1.95	2.35	4.65	3.99	5.77	1.12578	2.24e-08	6.83e-07	Eukaryotic translation initiation factor 5B
LOC107788965	10.4	6.7	7.39	2.37	3.29	2.84	-1.48233	4.44e-08	1.26e-06	transmembrane protein 56-like
LOC107788983	15.04	1.99	3.18	0	0.29	0.21	-5.25837	1.3e-08	4.11e-07	probable calcium-binding protein CML45
LOC107789000	1.44	1.72	2.46	3.13	5.89	4.43	1.31654	0.00813654	0.048294	NA
LOC107789022	10.88	2.7	1.46	0	0.4	0	-5.15624	2.41e-06	4.61e-05	BON1-associated protein 2-like
LOC107789026	15.59	14.53	13.56	4.86	7.23	1.53	-1.63617	0.0003913	0.00400938	uncharacterized protein LOC107789026 isoform X1
LOC107789036	19.06	17.04	18.67	28.83	55.47	30.14	1.11726	2.41e-05	0.000355444	putative glycine-rich cell wall structural protein 1
LOC107789047	12.23	4.84	3.84	0.74	1.57	0.55	-2.82657	1.13e-07	2.91e-06	zinc finger protein ZAT8-like
LOC107789095	3.93	4.74	5.23	0.63	1.44	1.41	-1.95043	1.22e-08	3.87e-07	myb-related protein 306-like
LOC107789148	2.59	5.15	4.4	0.89	1.66	1.39	-1.58159	6.01e-09	2.01e-07	uncharacterized protein LOC107789148 isoform X1
LOC107789151	0.59	1.1	0.74	2.61	0.93	1.41	1.06123	0.00830473	0.0490311	uncharacterized protein LOC107789151
LOC107789213	3.97	3.5	2.15	0.96	0.8	0.48	-2.23604	1.58e-09	5.89e-08	Inositol polyphosphate multikinase
LOC107789225	3.67	4.1	3.75	0.84	0.95	1.45	-1.78679	3.91e-10	1.62e-08	BTB_POZ domain-containing protein At3g49900-like
LOC107789255	0.23	0.1	0.26	2.27	2.38	3.15	3.81223	0.000470022	0.00469971	uncharacterized protein LOC107789255
LOC107789263	29.26	29.28	23.67	64.83	53.43	52.09	1.09515	2.52e-10	1.07e-08	lysophospholipid acyltransferase 2-like
LOC107789302	0.05	0.19	0.19	4.44	7.89	3.74	5.29302	1.22e-24	3.28e-22	GDSL esterase_lipase At1g28610-like
LOC107789318	0.32	0.12	0.08	1.67	0.95	0.54	2.64329	1.52e-05	0.000237629	Glutathione hydrolase
LOC107789327	1.2	2.1	1.67	11.81	7.21	17.94	2.93418	5.2e-18	6.53e-16	F-box protein At5g67140-like
LOC107789388	10.22	9.49	10.46	0.4	0.43	0	-5.13765	3.5e-07	8.1e-06	Photosystem I reaction center subunit III
LOC107789426	17.15	14.76	15.14	42.63	30.51	31.66	1.1974	3.26e-13	2.17e-11	shikimate O-hydroxycinnamoyltransferase-like
LOC107789450	0	0.11	0.16	1.47	5.99	2.05	5.21843	2.61e-14	2.03e-12	probable cinnamyl alcohol dehydrogenase 1
LOC107789480	22.87	18.13	29.42	4.16	8.54	1.22	-2.28936	0.00209546	0.016282	GDSL esterase_lipase At1g71691-like
LOC107789611	1.08	2.39	1.44	10	10.45	10.96	2.71341	7.47e-29	3.16e-26	sulfate transporter 1.3-like
LOC107789615	1.29	1.01	0.26	7.49	6.41	3.62	2.80533	4.72e-05	0.000645696	kinesin KP1-like
LOC107789659	3.38	2.25	3.25	9.23	9.29	8.49	1.65214	1.83e-14	1.45e-12	delta(8)-fatty-acid desaturase-like
LOC107789667	1.05	0.66	0.58	2.56	1.52	0.98	1.18023	0.00294192	0.02126	receptor-like protein kinase ANXUR1
LOC107789670	6.74	7.87	3.59	0.17	0	0	-6.76878	5.73e-15	4.85e-13	22.0 kDa class IV heat shock protein-like
LOC107789701	5.6	3.82	4.01	1.16	1.36	1.86	-1.56923	4.81e-05	0.000655709	beta-carotene 3-hydroxylase
LOC107789708	4.44	3.56	4.88	1.74	2.2	1.45	-1.21206	0.000211201	0.00234869	PXMP2_4 family protein 4-like
LOC107789729	6.5	8.46	5.49	21.46	18.74	23.08	1.67072	1.09e-11	5.73e-10	uncharacterized protein LOC107789729 isoform X1
LOC107789730	1.82	3.77	4.27	15.13	13.01	15.63	2.2032	2.59e-11	1.27e-09	NA
LOC107789754	5.91	5.48	5.78	11.31	12.05	12.61	1.1071	9.34e-18	1.14e-15	SNF2 domain-containing protein CLASSY 1-like
LOC107789779	4.49	2.08	2.38	1.42	1.16	1.2	-1.20624	0.000545965	0.00532443	uncharacterized protein At1g65710-like
LOC107789859	0	0	0	0.52	1.08	0.38	7.05486	5.81e-06	0.000101642	uncharacterized protein LOC107789859
LOC107789888	12.83	14.44	9.65	5.56	4.71	6.63	-1.08835	7.83e-08	2.09e-06	dnaJ protein ERDJ3A-like
LOC107789908	3.27	1.32	1.39	0.18	0.54	0.56	-2.17503	0.000346015	0.00359668	uncharacterized protein LOC107789908
LOC107789911	13.86	21.67	17.81	10.72	8.93	11.12	-1.12688	8.66e-09	2.82e-07	splicing factor U2af small subunit B-like
LOC107789997	1.1	1.3	2.25	4.49	4.15	6.18	1.72071	1.96e-09	7.24e-08	zinc finger CCCH domain-containing protein 18-like isoform X1
LOC107790002	6.67	7	4.56	1.17	3.26	3.09	-1.22961	0.00256519	0.0190812	Chlorophyll a-b binding protein, chloroplastic
LOC107790007	4.9	5.07	4.46	3.18	1.78	1.45	-1.134	4.16e-05	0.000575294	homeobox-leucine zipper protein HDG2-like
LOC107790024	5.9	5.66	7.07	58.25	50.42	45.71	3.09469	2.82e-92	1.04e-87	NA
LOC107790033	0.91	0.91	0.83	2.93	3.32	2.88	1.82141	1.95e-11	9.71e-10	uncharacterized protein LOC107790033
LOC107790072	0.95	0.26	1.02	3.23	4.16	3.34	2.32786	1.72e-06	3.41e-05	heavy metal-associated isoprenylated plant protein 3-like
LOC107790079	1.43	1.13	1.86	3.89	3.98	4.81	1.57376	1.04e-06	2.16e-05	tetraspanin-2-like
LOC107790166	0.83	0.88	1.33	1.75	2.7	1.47	1.00414	0.00542787	0.0350264	pentatricopeptide repeat-containing protein At2g17525, mitochondrial-like
LOC107790216	73.85	27.92	25.42	10.5	11.18	11.58	-1.8977	0.000186851	0.00212284	S-adenosylmethionine decarboxylase proenzyme
LOC107790218	41.31	12.97	11.91	5.49	6.39	6.46	-1.8121	0.00253242	0.0188717	uncharacterized protein LOC107790218
LOC107790230	2.6	1.83	2.59	0.24	0.44	0.03	-3.25631	1.08e-05	0.000174949	zinc-finger homeodomain protein 2-like
LOC107790238	57.36	51.91	45.64	29.66	20.99	16.16	-1.17309	4.98e-10	2.02e-08	delta(24)-sterol reductase-like
LOC107790279	68.01	55.9	51.7	5.38	10.9	5.18	-2.98383	6.06e-31	3.18e-28	Non-specific lipid-transfer protein
LOC107790291	0.64	0.54	1.11	2.28	2.66	3.43	1.91891	2.88e-10	1.21e-08	zinc finger CCCH domain-containing protein 53-like
LOC107790339	40.84	63.73	27.4	7.64	5.87	3.36	-2.93437	5.37e-21	9.54e-19	18.2 kDa class I heat shock protein-like
LOC107790457	2.64	1.45	4.12	16.47	20.99	16.33	2.77671	7.59e-18	9.33e-16	glucan endo-1,3-beta-D-glucosidase-like
LOC107790518	2.51	0.18	0.28	0	0	0	-7.86264	5.57e-07	1.23e-05	ethylene-responsive transcription factor 5
LOC107790565	11.43	14.36	13.74	22	37.09	19.93	1.04237	7.8e-07	1.68e-05	uncharacterized protein LOC107790565
LOC107790566	2.44	1.31	1.66	11.02	14.33	12.26	2.84833	6.55e-18	8.13e-16	calcineurin subunit B-like
LOC107790611	55.67	68.72	73.97	3.42	5.22	6.07	-3.70579	7.65e-84	5.62e-80	thermospermine synthase ACAULIS5-like
LOC107790612	10.57	7.52	11.55	0.31	1.04	0.47	-3.98706	5.16e-14	3.88e-12	uncharacterized protein LOC107790612
LOC107790639	0.52	1.16	0.39	0	0.08	0.22	-2.74568	0.00193108	0.0152398	probable acyl-activating enzyme 6
LOC107790708	8.88	10.83	9.98	3.76	4.35	3.59	-1.29778	9.25e-07	1.96e-05	RAB6-interacting golgin
LOC107790724	0.41	0.22	0.28	1.56	0.32	1.64	1.97683	0.00171791	0.0138457	F-box_kelch-repeat protein At3g23880-like
LOC107790728	12.69	9.41	6.86	14.96	44.81	31.03	1.69732	9.72e-07	2.04e-05	uncharacterized protein LOC107790728
LOC107790729	0.75	0	0.37	0	0	0	-6.06088	0.00430202	0.0289817	uncharacterized protein LOC107790729
LOC107790736	0.52	0.14	1.17	0	0	0	-7.3043	3.97e-06	7.25e-05	dof zinc finger protein DOF2.1-like
LOC107790750	6.02	3.55	4.25	14.63	14.52	15.14	1.72571	5.12e-11	2.4e-09	uncharacterized serine-rich protein C215.13-like
LOC107790768	4.49	5.39	7.56	1.08	2.06	1.35	-1.90754	1.21e-10	5.36e-09	transcriptional regulator STERILE APETALA-like
LOC107790822	4.55	4.11	4.89	5.78	10.85	11.81	1.1176	0.000181738	0.00207694	uncharacterized protein LOC107790822
LOC107790875	0.45	0.08	0.75	1.09	1.56	1.59	1.78915	0.00248321	0.0185879	uncharacterized protein LOC107790875
LOC107790886	0.53	1.26	1.15	0.2	0.33	0	-2.43738	0.00306901	0.0220183	adenylate cyclase, terminal-differentiation specific-like
LOC107790956	3.9	2.54	5.38	0.39	0.98	0.23	-2.82719	8.74e-07	1.86e-05	Chlorophyll a-b binding protein, chloroplastic
LOC107790978	0.32	0.04	0.22	1.49	1.12	0.91	2.68426	1.37e-05	0.000216742	cationic amino acid transporter 1-like
LOC107791006	1.5	1.08	1.33	2.7	2.82	3.7	1.28332	0.000129188	0.00154454	serine_threonine-protein kinase UCNL-like
LOC107791029	1.02	0.57	0.87	0	0	0	-7.36909	7.97e-07	1.71e-05	transcription factor MYB108-like
LOC107791051	32.19	31.55	26.68	65	59.22	75.61	1.18518	6.38e-16	6.16e-14	sorbitol dehydrogenase-like
LOC107791061	3.22	2.22	5.67	1.6	1.69	2.03	-1.01152	0.00664346	0.0411313	RING-H2 finger protein ATL7-like
LOC107791119	1.08	1.49	1.4	0.14	0.55	0.27	-2.01081	2.42e-05	0.000355657	O-fucosyltransferase family protein
LOC107791128	25.82	2.14	7.59	0.27	0	0	-7.01446	0.00030178	0.00319466	zinc finger protein ZAT12-like
LOC107791153	5.67	6.04	5.11	11.09	12.2	12.95	1.14914	1.84e-07	4.54e-06	peptidylprolyl isomerase
LOC107791157	2.58	2.47	3.49	1.03	0.9	0.66	-1.67871	0.000331362	0.00347184	uncharacterized protein LOC107791157
LOC107791192	71.07	97.77	63.24	33.07	25.09	34.52	-1.28297	6.04e-13	3.85e-11	uncharacterized protein LOC107791192 isoform X1
LOC107791195	9.55	11.27	16.29	30.43	32.58	38.44	1.49852	2.07e-15	1.88e-13	glycerophosphodiester phosphodiesterase
LOC107791228	0.02	0.26	0.08	0.75	0.19	1.14	2.5821	0.00520712	0.0339192	transcription factor DIVARICATA-like
LOC107791280	1.56	1.16	0.77	3.98	3.52	6.35	2.02277	3.74e-09	1.31e-07	Glycosyltransferase
LOC107791313	0.93	0.27	0.69	2.37	2.49	3.42	2.18766	0.000587051	0.00565948	uncharacterized protein LOC107791313
LOC107791320	4.1	4.52	5.61	1.38	0.95	0.72	-2.1784	1.98e-07	4.85e-06	CASP-like protein
LOC107791321	1.68	1.53	1.55	0.57	1.05	0.24	-1.34299	0.000592877	0.00570477	uncharacterized protein LOC107791321 isoform X1
LOC107791326	0.5	1.39	1.83	2.89	2.89	2.74	1.23947	0.000726838	0.00676543	prolycopene isomerase
LOC107791374	20.81	17.19	19.08	39.63	47.95	48.87	1.30084	1.81e-18	2.43e-16	HVA22-like protein
LOC107791375	21.98	19.44	23.54	5.29	9.37	4.61	-1.70826	1.17e-12	7.12e-11	O-acyltransferase WSD1-like
LOC107791390	2.1	2.81	4.6	9.33	6.49	7.29	1.3339	0.000150654	0.00176672	uncharacterized protein LOC107791390
LOC107791418	5.16	4.48	4.29	1.77	1.92	0.98	-1.53306	0.000917366	0.00817868	rapid alkalinization factor-like
LOC107791494	3.93	3.48	4.87	14.04	11.48	10.01	1.57791	2.28e-13	1.55e-11	COBRA-like protein
LOC107791551	1.07	0.17	0.52	0.11	0	0	-3.95756	0.00107183	0.00934288	uncharacterized protein LOC107791551
LOC107791575	26.99	23.99	36.6	74.54	87.28	88.77	1.56196	1.35e-23	3.12e-21	aspartyl protease family protein 2-like
LOC107791685	29.86	30.43	32.05	12.47	19.39	12.69	-1.07239	4.57e-07	1.03e-05	uncharacterized protein LOC107791685 isoform X1
LOC107791697	0.77	0.45	0.44	1.89	1.01	1.42	1.41534	0.000540239	0.00527838	Methyltransferase
LOC107791725	15.37	24.91	9.25	5.84	4.75	5.92	-1.54704	8.33e-07	1.78e-05	22.0 kDa class IV heat shock protein-like
LOC107791809	0.65	1.41	1.62	3.61	3.02	2.95	1.43521	2.15e-05	0.000322707	Transmembrane 9 superfamily member
LOC107791815	0.02	0.07	0.02	0.62	1.03	0.97	4.60057	5.76e-08	1.6e-06	B3 domain-containing protein REM10-like
LOC107791873	1.24	1.04	0.65	0.02	0	0.06	-5.09777	9.29e-07	1.96e-05	Inositol oxygenase
LOC107791875	0.21	0.15	0.44	0.91	0.65	0.74	1.58709	0.00431665	0.029075	uncharacterized protein LOC107791875
LOC107791912	1.46	1.38	0.68	0	0	0.03	-6.71117	3.02e-06	5.67e-05	NA
LOC107791923	6.71	1.66	3.71	2.15	1.32	1.27	-1.30722	0.0007815	0.0071869	TMV resistance protein N-like
LOC107791947	18.3	13.46	16.39	5.17	6.44	5.95	-1.4115	5.08e-13	3.28e-11	protein TAPETUM DETERMINANT 1-like
LOC107792016	2.58	2.1	2.13	4.75	5.51	3.36	1.04583	0.00149668	0.0123479	proton-coupled amino acid transporter 3-like isoform X1
LOC107792019	0	0	0.13	1.17	1.05	1.34	4.97512	0.000486319	0.00484029	UDP-glycosyltransferase 82A1-like
LOC107792047	16.59	15.09	14.63	0.25	0.25	0.41	-5.60179	1.08e-57	2.34e-54	NA
LOC107792077	1.43	2.4	3.99	6.6	6.51	7.71	1.47214	7.51e-05	0.000965082	Glutaredoxin-dependent peroxiredoxin
LOC107792086	4.09	3.78	3.29	9.45	7.51	5.51	1.05097	0.000276076	0.00295833	Aquaporin PIP2 4a
LOC107792091	5.3	4	4.64	2.23	1.68	1.04	-1.45216	6.04e-06	0.000105049	protein ODORANT1-like
LOC107792098	1.41	1.14	0.6	0.49	0.41	0.41	-1.2288	0.00549767	0.0353348	cationic amino acid transporter 2, vacuolar-like
LOC107792104	8.52	7.36	8.6	2.81	2.17	4.22	-1.3692	1.61e-06	3.2e-05	Protein arginine N-methyltransferase 2
LOC107792106	2.28	2.66	1.96	1.39	1.16	0.8	-1.00273	0.00464044	0.0308378	transcription factor TGA2-like
LOC107792142	6.52	5.33	6.39	0.83	2.6	1.69	-1.78489	4.33e-08	1.23e-06	protein BREVIS RADIX-like
LOC107792155	14.46	13.99	14.91	21.37	42.46	24.48	1.07257	5.34e-06	9.42e-05	uncharacterized protein LOC107792155
LOC107792244	2.09	1.35	2.58	0.51	0.38	0.64	-1.93369	7.74e-05	0.00098955	peroxisome biogenesis factor 10-like
LOC107792250	1.38	0.87	0.73	0.23	0.15	0.36	-1.97901	0.00101924	0.00893317	Carboxypeptidase
LOC107792305	8.61	5.85	3.45	2.55	3.02	1.1	-1.38803	0.00261988	0.0193861	PRA1 family protein
LOC107792323	20.66	5.2	4.88	0.58	1.34	0.61	-3.55818	2.4e-12	1.38e-10	protein LURP-one-related 10-like
LOC107792337	1.37	0.75	2.01	2.88	2.53	5	1.38736	0.00182942	0.0145878	mRNA, 1346 bp sequence
LOC107792350	7.31	8.87	6.83	4.35	2.53	2.34	-1.27991	4.57e-05	0.000626672	uncharacterized protein LOC107792350
LOC107792376	0.67	1.07	1.76	2.26	1.82	4.07	1.26793	0.00122101	0.0103961	glucomannan 4-beta-mannosyltransferase 2-like
LOC107792381	24.8	25.39	25.8	11.56	13.19	10.5	-1.06485	9.23e-12	4.92e-10	cysteine dioxygenase
LOC107792403	7.39	5.65	7.35	12.59	16.41	13.19	1.09597	4.85e-07	1.09e-05	procollagen-proline 4-dioxygenase
LOC107792410	7.29	11.91	7.16	4.47	2.29	3.31	-1.35063	4.85e-06	8.66e-05	UDP-galactose_UDP-glucose transporter 3-like
LOC107792481	2.1	2.31	0.92	5.29	3.78	3.86	1.30788	0.000211194	0.00234869	syntaxin-112-like
LOC107792519	0.42	0.11	0.34	4.18	3.54	2.42	3.61997	4.83e-07	1.08e-05	NA
LOC107792588	4.6	4.17	4.61	0.38	0.41	0.86	-3.01778	1.39e-12	8.34e-11	uncharacterized protein LOC107792588 isoform X2
LOC107792604	25.58	29.87	23.9	8.85	8.03	9.77	-1.52614	2.96e-21	5.42e-19	uncharacterized protein LOC107792604
LOC107792661	4.27	0.76	1.56	0	0.09	0.21	-4.411	0.000799295	0.00731762	nudix hydrolase 18, mitochondrial-like
LOC107792679	3.32	1.99	1.68	0.47	0.61	0.54	-2.07222	9.82e-06	0.000161062	monoacylglycerol lipase ABHD6-like
LOC107792683	5.86	4.33	4.79	7.75	14.29	16.62	1.4123	2.6e-07	6.21e-06	uncharacterized protein LOC107792683
LOC107792700	1.18	0.59	0.87	0.14	0.19	0.22	-2.22494	0.00232202	0.0176472	pollen-specific leucine-rich repeat extensin-like protein 1
LOC107792722	7.54	6.89	7.99	23.42	20.18	23.91	1.63669	7.3e-18	9.01e-16	uncharacterized protein LOC107792722
LOC107792726	1.21	1.24	2.12	0.31	0.27	0.35	-2.26177	8.16e-07	1.74e-05	probable sphingolipid transporter spinster homolog 2
LOC107792728	15.12	27.28	16.36	4.98	2.7	1.56	-2.63343	6.37e-14	4.7e-12	E3 ubiquitin-protein ligase RING1-like
LOC107792793	10.07	12.59	8.74	26.82	16.46	18.43	1.01408	0.000189529	0.0021473	NA
LOC107792799	36.67	24.87	23.28	10.63	12.06	5.24	-1.57487	1.11e-09	4.27e-08	sarcoplasmic reticulum histidine-rich calcium-binding protein-like
LOC107792803	17.14	21.7	23.19	56.9	48.74	41.27	1.29106	1.59e-12	9.42e-11	uncharacterized protein LOC107792803
LOC107792826	2.22	1.3	2.19	0.76	0.98	0.78	-1.13102	0.00542546	0.035017	uncharacterized protein LOC107792826
LOC107792865	4.79	3.45	3.04	8.38	5.67	11.91	1.24108	1.67e-05	0.000258146	probable serine_threonine-protein kinase Cx32, chloroplastic
LOC107792877	7.07	5.18	5.35	1.7	3.36	2.26	-1.21385	0.00226719	0.0173271	uncharacterized protein LOC107792877
LOC107792960	2.71	2.19	4.44	0.46	0.84	1.83	-1.52473	0.00186395	0.0148038	SPX domain-containing protein 1-like
LOC107792996	3.95	4.88	4.52	1.62	2.17	1.31	-1.34914	1.12e-07	2.89e-06	LOW QUALITY PROTEIN: uncharacterized protein At5g41620-like
LOC107793091	3.6	1.89	1.72	0.18	0.5	1.29	-1.81798	0.00694813	0.0425945	NA
LOC107793094	19.65	19.68	20.29	9	9.11	4.85	-1.33478	5.19e-11	2.43e-09	BTB_POZ domain-containing protein NPY1-like
LOC107793136	0	0.22	0.04	1.06	0.26	0.39	2.74313	0.00349467	0.0244335	probable carboxylesterase 15
LOC107793215	2.14	0.09	0.73	0	0	0	-6.85967	8.88e-05	0.00111584	NA
LOC107793225	0.15	0.31	0.17	2.24	0.33	2.52	3.04409	1.99e-05	0.000300838	uncharacterized protein LOC107793225 isoform X1
LOC107793226	5.05	5.04	6.52	2.17	2.1	2.88	-1.16953	1.3e-07	3.31e-06	protein indeterminate-domain 2-like
LOC107793227	39.85	32.15	26.12	1.29	4.25	0.49	-3.98417	2.18e-06	4.2e-05	vicilin-like seed storage protein At2g18540
LOC107793241	7.22	9.21	8.14	3.53	3.17	2.27	-1.41522	1.01e-13	7.19e-12	ABC transporter B family member 2-like
LOC107793260	0.78	0.15	0.46	1.22	1.32	2.03	1.75483	0.004887	0.0321913	pathogenesis-related protein 5-like
LOC107793292	0.23	0.59	0.83	0.99	1.17	1.43	1.17283	0.00600431	0.0378951	phototropin-2-like
LOC107793323	3.04	4.01	4.38	1.94	1.53	1.87	-1.0519	2.3e-05	0.000341371	protein trichome birefringence-like 38
LOC107793335	34.14	39.99	33.38	6.77	10.06	9.31	-1.9976	8.23e-30	3.91e-27	uncharacterized protein LOC107793335
LOC107793370	4.25	2.51	3.71	0.09	0.24	0.52	-3.55185	2.87e-10	1.21e-08	uncharacterized protein LOC107793370
LOC107793405	3.78	1.59	1.53	5.09	6.6	4.29	1.24897	0.000639212	0.00607891	Glutamine synthetase
LOC107793433	2.61	2.19	2.45	5.47	4.28	5.63	1.12527	2.44e-08	7.36e-07	uncharacterized protein LOC107793433
LOC107793444	4.47	3.55	4.92	0.42	1.3	1	-2.19774	7.23e-08	1.95e-06	zinc-finger homeodomain protein 10-like
LOC107793445	1.48	2.51	1.54	6.1	3.37	2.29	1.13254	0.00507506	0.033216	peroxisomal nicotinamide adenine dinucleotide carrier-like
LOC107793480	12.12	2.7	4.84	1.15	2.68	0.92	-2.00121	0.00154	0.0126446	calcium-binding protein PBP1-like
LOC107793483	21.3	2.75	4.06	0	0.06	0.27	-6.3529	7.56e-06	0.000127944	calcium-binding protein PBP1-like
LOC107793506	13.01	15.33	24.29	2.64	6.4	1.51	-2.25119	5.95e-06	0.000103896	uncharacterized protein LOC107793506
LOC107793544	2.66	2.59	2.48	0.71	1.08	1.28	-1.28603	1.33e-05	0.000211532	uncharacterized protein LOC107793544
LOC107793555	0	0	0.04	4.81	1.29	2.58	7.79205	7.44e-12	4.01e-10	protein IRX15-LIKE-like
LOC107793557	0.37	0.58	0.89	0.03	0.1	0	-3.7928	0.00167677	0.0135838	probable 2-oxoglutarate-dependent dioxygenase At3g49630
LOC107793584	1.37	0.68	1.06	3.65	3.09	4.28	1.87374	5.91e-06	0.000103291	procollagen-proline 4-dioxygenase
LOC107793601	227.83	296.44	289.68	127.13	120.16	134.5	-1.04509	1.86e-15	1.69e-13	Co-chaperone protein p23
LOC107793624	17.29	18.83	28.45	3.37	4.34	3.7	-2.44902	1.75e-26	5.66e-24	uncharacterized protein LOC107793624 isoform X1
LOC107793664	3.44	2.75	2.44	1.04	0.81	1.5	-1.32486	9.29e-05	0.00115751	aspartyl protease family protein 1-like
LOC107793670	0.91	0.98	1.03	0.14	0.34	0.42	-1.69924	6.4e-06	0.000110512	ATP-dependent DNA helicase
LOC107793676	0.36	0.24	0.41	0.75	0.59	1.19	1.37837	0.000383013	0.00392796	pentatricopeptide repeat-containing protein At4g39952, mitochondrial-like
LOC107793690	4.88	2.45	1.02	1	0.99	1.19	-1.35209	0.00185691	0.0147558	Glutamyl-tRNA reductase
LOC107793733	0.43	0.46	0.28	3.09	1.94	5.1	3.13786	3.85e-14	2.94e-12	Amidophosphoribosyltransferase
LOC107793763	0.74	0.61	1.07	4.01	3.85	3.92	2.3142	8.66e-16	8.29e-14	Methyltransferase
LOC107793809	59.69	67.58	97.3	5.67	1.84	3.58	-4.29477	1.12e-19	1.76e-17	glycine-rich cell wall structural protein-like isoform X1
LOC107793817	21.96	20.02	25.69	7.31	13.51	10.75	-1.04638	2.53e-05	0.000371192	uncharacterized protein LOC107793817
LOC107793843	33.91	18.04	18.11	55.65	43.3	37.69	1.00455	1.47e-05	0.000229642	phosphoprotein ECPP44-like
LOC107793903	1.62	0.42	0.53	0	0	0	-7.3128	2.37e-06	4.54e-05	putative calcium-binding protein CML19
LOC107793911	3.56	2.87	2.35	1.16	0.71	1.62	-1.28828	0.00115933	0.00996156	F-box protein PP2-A12-like
LOC107793935	0.17	0.21	0.08	1.53	1.53	0.63	3.03305	0.000271443	0.00291038	uncharacterized protein At4g00950-like
LOC107793936	0.38	0.62	0.18	0.98	0.89	2.39	1.88133	0.000149801	0.00175729	uncharacterized protein PFB0765w-like isoform X1
LOC107793937	3.89	1.18	1.16	0.72	0.76	0.65	-1.51232	0.00734761	0.0445166	uncharacterized protein LOC107793937 isoform X1
LOC107793941	15.24	16.17	11.3	0.89	1.24	0.43	-4.02231	1.76e-44	2.32e-41	protein SHORT-ROOT-like
LOC107793961	4.35	4.77	6.46	1.94	1.51	0.8	-1.84192	6.08e-06	0.000105659	NA
LOC107794006	49.44	58.51	37.39	2.5	1.96	1.2	-4.65035	1.94e-91	3.56e-87	Hexosyltransferase
LOC107794008	3.05	4	3.45	8.18	9.24	11.75	1.51592	1.19e-11	6.21e-10	gibberellin 2-beta-dioxygenase 2-like
LOC107794013	7.34	7.79	8.32	1.96	3.11	2.47	-1.60176	2.72e-11	1.33e-09	WAT1-related protein
LOC107794016	17.16	17.95	19.02	0.42	0.8	4.88	-3.10289	0.00148923	0.0123023	Bidirectional sugar transporter SWEET
LOC107794048	0.69	0.34	0.3	0.95	1.85	0.86	1.52208	0.000659006	0.00622703	receptor-like protein kinase HSL1 isoform X1
LOC107794080	2.84	2.09	1.53	0.5	0.35	1.32	-1.53375	0.00116374	0.00999015	uncharacterized protein LOC107794080
LOC107794140	0	0	0	0.23	0.25	0.57	5.62981	0.00481399	0.0318187	NA
LOC107794235	2.88	1.86	0.72	0.48	0.4	0.58	-1.86853	0.000874035	0.00785521	uncharacterized protein LOC107794235
LOC107794241	22	34.19	33.82	12.52	11.95	13.17	-1.2128	1.6e-10	6.98e-09	U1 small nuclear ribonucleoprotein C
LOC107794279	0.73	0.31	0.34	1.65	1.09	1.29	1.58338	0.000866629	0.00780581	probable indole-3-acetic acid-amido synthetase GH3.1
LOC107794294	2.43	2	2.9	1.14	1.13	0.69	-1.26207	0.00231532	0.017608	uncharacterized protein LOC107794294
LOC107794301	2.38	3.33	3.93	0.32	0.71	0.62	-2.49801	1.14e-08	3.64e-07	uncharacterized protein LOC107794301
LOC107794307	24.06	29.22	29.02	1.95	3.37	2.67	-3.30934	1.28e-31	7.38e-29	glutaredoxin-C5-like
LOC107794396	1.84	1.55	2.21	0.13	0.08	0	-4.75962	8.05e-07	1.72e-05	O-acyltransferase WSD1-like
LOC107794434	1.73	2.54	3.07	5.44	8.92	7.96	1.65311	3.11e-09	1.11e-07	probable receptor-like protein kinase At1g33260
LOC107794435	4.49	3.8	3.64	0	0	0	-9.64584	1.29e-14	1.04e-12	NA
LOC107794468	12.57	10.41	7.61	1.86	2.36	1.46	-2.38805	8.69e-14	6.25e-12	NA
LOC107794475	2.91	2.97	2.77	1.33	1.18	1.44	-1.00733	0.000262928	0.00283562	uncharacterized protein LOC107794475 isoform X1
LOC107794495	0.8	1.13	1.8	1.83	2.31	4.22	1.21541	0.00202408	0.0158176	probable inactive poly [ADP-ribose] polymerase SRO5
LOC107794567	231.32	271.58	172.89	84.38	78.35	109.5	-1.26765	1.05e-12	6.45e-11	auxin-repressed 12.5 kDa protein-like
LOC107794578	2.59	1.64	4.15	6.69	9.56	8.02	1.58573	1.23e-07	3.17e-06	Glycosyltransferase
LOC107794588	4.37	6.89	6.78	2.35	3.38	0.72	-1.43981	0.000343505	0.00357666	uncharacterized protein LOC107794588
LOC107794605	57.65	58.86	72.03	23.44	29.7	26.24	-1.2038	1.53e-17	1.83e-15	glycerol-3-phosphate acyltransferase 1-like
LOC107794693	5.74	7.24	6.17	16.06	9.28	21.64	1.33455	3.89e-08	1.12e-06	Long-chain-fatty-acid--CoA ligase
LOC107794703	4.38	1.71	4.84	14.54	12.48	14.08	1.95847	7.22e-13	4.55e-11	aspartyl protease family protein 2-like
LOC107794704	5.21	5.05	5.43	15.51	19.73	14.83	1.7176	8.7e-23	1.87e-20	probable glycosyltransferase At5g03795
LOC107794721	0	0	0	0.08	3.67	2.67	8.23491	0.000401324	0.00410089	CASP-like protein
LOC107794737	1.18	0.85	0.93	0	0	0	-7.50134	2.95e-07	6.96e-06	oleosin 16.4 kDa-like
LOC107794743	77.1	71.73	78.35	37.04	40.82	30.55	-1.0218	5.62e-12	3.09e-10	ubiquitin-conjugating enzyme E2-23 kDa-like
LOC107794758	22.81	21.54	25.61	8.72	10.32	8.88	-1.279	9.28e-13	5.76e-11	uncharacterized protein LOC107794758
LOC107794792	1.05	1.87	1.19	5	4.28	3.6	1.68354	4.79e-09	1.64e-07	Glutathione hydrolase
LOC107794811	10.74	12.77	16.74	3.72	4.31	9.89	-1.11689	0.000721144	0.00672434	glutathione transferase
LOC107794835	13.05	11.78	14.71	22.11	36.27	30.19	1.21685	4.32e-10	1.78e-08	syntaxin-112-like
LOC107794863	4.46	6.25	4.95	10.21	11.93	11.07	1.12516	7.42e-10	2.92e-08	putative sodium-coupled neutral amino acid transporter 7
LOC107794867	101.05	232.79	116.91	9.26	0.41	0.82	-5.39015	1.71e-05	0.000262661	17.3 kDa class II heat shock protein-like
LOC107794868	94.6	210.73	116.5	18.26	7.17	6.22	-3.69593	5.28e-10	2.14e-08	17.3 kDa class II heat shock protein-like
LOC107794869	164.28	330.56	159.3	34.6	11.91	24.45	-3.21065	7.42e-09	2.45e-07	17.3 kDa class II heat shock protein-like
LOC107794892	1.01	2.16	3	4.06	6.02	6.66	1.48967	7.29e-06	0.000124005	Glucose-6-phosphate 1-dehydrogenase
LOC107794899	29.19	19.6	29.85	60.36	44.41	74.84	1.23897	1.99e-09	7.34e-08	F-box protein At3g07870-like
LOC107794902	1.64	1.18	1.32	0.67	0.53	0.49	-1.25266	7.87e-05	0.00100262	NA
LOC107794904	4.06	0.47	0.35	0	0	0	-8.94271	2.12e-05	0.000318728	RING-type E3 ubiquitin transferase
LOC107794911	18.61	22.73	21.13	8.23	5.15	7.77	-1.52085	9.48e-15	7.79e-13	agmatine coumaroyltransferase-2-like
LOC107794915	1.52	1.01	2.29	0.57	0.38	0.34	-1.85436	0.00114984	0.0098962	uncharacterized protein LOC107794915
LOC107794916	485.5	470.08	555.17	226.02	254.52	210.12	-1.082	3.61e-19	5.22e-17	Early tobacco anther 1
LOC107794928	9.69	5.61	8.02	3.13	2.92	2.92	-1.33321	2.17e-05	0.000325121	Vesicle-fusing ATPase
LOC107794968	0	0	0.06	2.69	2.04	1.64	6.81525	1.04e-06	2.16e-05	uncharacterized protein LOC107794968
LOC107795055	29.71	31.37	24.63	5.68	9	4.48	-2.12018	8.34e-22	1.63e-19	vacuolar-processing enzyme
LOC107795106	0.09	0.01	0.1	0.32	0.12	1.11	3.06771	0.000557239	0.00541714	B3 domain-containing protein Os03g0619600-like
LOC107795109	8.64	15.81	7.77	0	0.45	0.11	-5.76119	3.1e-11	1.5e-09	oleosin 16.4 kDa-like
LOC107795119	2.7	1.01	1.01	4.82	3.7	3.21	1.35447	0.00329744	0.0233685	uncharacterized protein LOC107795119
LOC107795133	6.26	7.6	5.96	1.88	4.26	3.04	-1.10935	7.6e-05	0.000974862	Aspartate aminotransferase
LOC107795151	1.17	1.35	0.97	4.55	4.56	4.6	2.00069	8.18e-14	5.92e-12	sodium_hydrogen exchanger 4-like isoform X1
LOC107795177	3.37	0.23	0.21	0	0	0	-7.64797	2.86e-06	5.4e-05	glutathione transferase
LOC107795218	119.21	71.89	127.25	1.41	3.98	7.63	-4.5306	1.16e-11	6.09e-10	Phytosulfokine
LOC107795255	25.22	26.47	28.61	73.08	71.01	69.92	1.46177	8.8e-26	2.57e-23	uncharacterized protein LOC107795255
LOC107795258	0.6	0.49	1.2	8.35	15.72	21.56	4.38947	9.36e-26	2.71e-23	uncharacterized protein LOC107795258
LOC107795280	1.34	1.34	0.69	0.22	0.17	0.21	-2.47214	4.59e-07	1.04e-05	protein trichome birefringence-like
LOC107795299	1.74	1.37	0.85	3.01	2.3	2.59	1.03354	0.00790768	0.0471945	uncharacterized protein LOC107795299
LOC107795322	2.09	2.81	2.98	1.39	1.42	0.72	-1.11514	0.000151335	0.00177302	Beta-galactosidase
LOC107795323	62.94	56.05	73.25	127.24	153.61	167.97	1.2778	5.66e-16	5.51e-14	thioredoxin H-type 2-like
LOC107795355	5.06	4.54	4.4	22.2	18.36	23.31	2.23199	1.97e-33	1.27e-30	uncharacterized protein LOC107795355
LOC107795369	1.92	2.39	2.06	0.68	0.86	0.36	-1.72778	8.89e-05	0.00111687	GATA transcription factor
LOC107795413	20	25.64	22.06	6.51	7.5	5.93	-1.72211	1.68e-27	6.05e-25	Auxin efflux carrier component
LOC107795461	3.76	2.93	3.01	8.52	5.21	6.4	1.09709	0.000740093	0.00686621	probable E3 ubiquitin-protein ligase RNF217
LOC107795462	11.3	8.84	15.05	34.41	25.87	26.1	1.3492	1.81e-08	5.6e-07	RPM1-interacting protein 4-like
LOC107795478	3.82	3.49	3.95	7.45	10.22	4.97	1.05101	0.000241831	0.00263669	cysteine proteinase RD19a-like
LOC107795502	30.01	23.73	18.35	7.26	8.27	7.56	-1.59833	2.22e-11	1.1e-09	wound-induced protein 1-like
LOC107795513	3.23	2.72	4.25	1.32	2.31	1.31	-1.06358	0.00546708	0.0351991	Cyclin
LOC107795545	5.79	5.95	7.94	17.52	20.21	22.58	1.66663	7.12e-14	5.24e-12	non-specific lipid transfer protein GPI-anchored 2-like
LOC107795620	12.6	8.78	15.08	3.26	3.5	2.83	-1.87997	3.96e-16	3.89e-14	glycerophosphodiester phosphodiesterase
LOC107795625	0.35	0.09	0.3	1.83	0.72	1.2	2.40065	8.09e-06	0.000135657	Exocyst subunit Exo70 family protein
LOC107795632	1.75	0.29	0.53	0	0.21	0.13	-2.88645	0.00698406	0.0427696	NAC domain-containing protein 83-like isoform X1
LOC107795634	0.05	0.44	1.47	0	0	0	-6.37899	0.00077537	0.00713943	glutaredoxin-C7-like
LOC107795637	5.26	3.48	4	11.78	11.56	8.74	1.37227	7.19e-14	5.26e-12	pleiotropic drug resistance protein 1-like
LOC107795647	5.95	4.95	5.15	1.68	1.72	2.03	-1.51902	4.08e-06	7.42e-05	NA
LOC107795681	20.15	25.07	9.81	5.59	2.27	4.92	-2.0721	0.000123066	0.00148196	BAG family molecular chaperone regulator 6-like
LOC107795689	3.79	2.91	2.64	1.53	1.28	0.64	-1.40661	4.19e-05	0.00057998	SPX domain-containing membrane protein At4g22990-like isoform X1
LOC107795695	3.12	3.05	4.08	8.47	5.8	5.76	1.01123	0.000183429	0.00209366	UDP-galactose_UDP-glucose transporter 4-like
LOC107795700	39.98	42.1	35.33	94.93	70.81	85.39	1.13854	1.06e-14	8.65e-13	glyoxylate_succinic semialdehyde reductase 1-like
LOC107795703	33.18	31.57	26.6	5.79	7.69	10.15	-1.87698	1.52e-06	3.04e-05	protein LE25-like
LOC107795855	1.35	0.96	1.17	3.48	4.01	2.9	1.61802	5.54e-08	1.54e-06	Protein DETOXIFICATION
LOC107795870	359.07	294.49	278.29	115.69	128.42	122.17	-1.30186	3.01e-22	6.12e-20	Peptidyl-prolyl cis-trans isomerase
LOC107795900	5.56	5.55	2.59	0	0	0	-9.64274	3.16e-14	2.44e-12	NA
LOC107795910	16.49	9.43	8.88	0.84	0.88	1.7	-3.3063	6.93e-27	2.34e-24	basic 7S globulin-like
LOC107795912	1.59	2.48	1.68	5.28	5.07	6.18	1.55791	4.78e-08	1.35e-06	uncharacterized protein LOC107795912
LOC107795922	0.41	0.22	0.37	2.12	2.85	3.36	3.08456	2.2e-12	1.28e-10	acylsugar acyltransferase 3-like
LOC107795934	31.24	41.15	43.49	22.96	16.8	13.62	-1.06604	2.37e-08	7.18e-07	Endoglucanase
LOC107795954	0.48	1.25	1.1	0.21	0	0.18	-2.83936	0.000263839	0.00284127	cytochrome P450 90B1-like
LOC107795960	6.61	6.41	6.33	12.94	15.86	16.2	1.26096	2.44e-10	1.04e-08	abscisic acid receptor PYL9-like
LOC107795979	18.04	23.85	22.73	5.92	6.94	5.78	-1.75132	9e-27	2.98e-24	ATP-dependent zinc metalloprotease FTSH 6, chloroplastic-like
LOC107795980	1.73	1.88	3.27	1.38	0.47	0.22	-1.69381	0.00185048	0.0147238	uncharacterized protein LOC107795980
LOC107795998	5.75	3.98	6.53	19.18	21.99	23.52	2.04051	1.32e-23	3.09e-21	zeatin O-xylosyltransferase-like
LOC107796018	1.13	0.43	0.76	2.44	1.9	2.29	1.56625	0.00243876	0.0183598	pentatricopeptide repeat-containing protein At2g35030, mitochondrial-like
LOC107796058	210.76	201.76	247.91	623.5	591.13	718.3	1.59556	3.44e-38	3.32e-35	glutathione S-transferase T1-like
LOC107796087	0.23	0	0.26	4.9	5.87	4.51	5.07977	3.22e-07	7.55e-06	major pollen allergen Ole e 6-like
LOC107796116	0.89	1.51	0.97	0.42	0.79	0.34	-1.08226	0.00611549	0.0384779	uncharacterized protein LOC107796116
LOC107796119	2.68	4.04	3.72	7.56	6.97	8.66	1.19274	1.06e-08	3.41e-07	uncharacterized protein LOC107796119
LOC107796131	1.66	1.86	1.99	0.12	0.2	0.19	-3.38388	2.76e-07	6.54e-06	uncharacterized protein LOC107796131
LOC107796159	0.93	1.5	1.73	0.79	0.6	0.5	-1.09406	0.00285142	0.0207775	transcription factor BIM2-like isoform X1
LOC107796183	0.12	0.18	0.18	1.59	1.06	2.34	3.41129	1.67e-12	9.91e-11	Ethylene receptor
LOC107796187	0.03	0.1	0.02	0.34	0.85	1.11	4.05447	7.39e-07	1.6e-05	uncharacterized protein LOC107796187
LOC107796219	2.24	0.59	2.24	0.24	0.14	0.02	-3.60811	1.98e-06	3.87e-05	uncharacterized protein LOC107796219 isoform X1
LOC107796225	103.55	222.08	84.53	26.09	9.91	17.76	-2.89037	9.77e-07	2.05e-05	NA
LOC107796232	1.5	2.29	3.89	6.99	5.93	9.54	1.60034	5.41e-07	1.2e-05	uncharacterized protein LOC107796232
LOC107796317	0.05	0.04	0.16	0.86	0.69	1.57	3.69409	0.00122719	0.0104446	NA
LOC107796370	4.58	3.38	4.78	12.08	15.19	17.78	1.88259	4.83e-08	1.36e-06	cytochrome b561 and DOMON domain-containing protein At5g47530-like
LOC107796378	46.94	45.23	48.09	12.37	16.29	6.72	-1.94092	7.42e-15	6.23e-13	uncharacterized protein LOC107796378
LOC107796393	1.64	1.83	2.22	0	0.19	0.32	-3.41816	1.1e-07	2.87e-06	solute carrier family 25 member 44-like
LOC107796404	0	0.2	0.33	2.94	3.08	2.69	4.08104	0.00127409	0.0107839	subtilisin-like protease SBT1.7
LOC107796429	4.45	5.58	3.23	1.36	1.71	0.76	-1.76964	4.85e-08	1.36e-06	two-component response regulator-like APRR2
LOC107796453	3.25	4.72	4.52	2.44	2.26	1.31	-1.01369	0.000130361	0.00155705	NA
LOC107796465	17.06	21.05	12.71	4.9	2.24	3.73	-2.19515	1.52e-19	2.33e-17	uncharacterized protein LOC107796465
LOC107796489	0	0	0	0.81	0.65	1.84	8.90934	2.13e-11	1.06e-09	NA
LOC107796491	0.33	0.19	0.24	0.55	1.1	0.55	1.56035	0.00237297	0.017975	Methyltransferase
LOC107796505	7.13	7.9	13.07	3.01	3.05	2.93	-1.5931	1.53e-08	4.78e-07	GRF1-interacting factor 1-like
LOC107796524	1.06	1.33	1.5	7.92	7.37	5.07	2.43553	1.51e-06	3.01e-05	probable esterase D14L
LOC107796526	1.57	1.18	1.59	0	0.28	0.2	-3.11866	0.00773839	0.0464253	uncharacterized protein LOC107796526
LOC107796536	3.92	3.16	5.18	1.17	1.18	2.38	-1.31453	0.000133311	0.00159022	auxin transporter-like protein 2
LOC107796589	10.23	7.68	7.4	43.5	43.46	49.27	2.47964	2.37e-26	7.5e-24	NA
LOC107796592	0	0	0	0.73	1.42	1.74	6.58351	7.16e-05	0.000926548	PRA1 family protein
LOC107796593	2.18	1.55	1.82	0.81	0.63	0.61	-1.40378	7.57e-09	2.5e-07	uncharacterized protein LOC107796593
LOC107796626	0.08	1.18	0.18	2.18	2.09	1.8	2.09918	0.00355797	0.0247724	isoaspartyl peptidase_L-asparaginase-like
LOC107796657	97.59	165.77	81.77	24.33	5.35	5.53	-3.25534	2.62e-05	0.000380699	heat shock 70 kDa protein
LOC107796658	5.67	5.39	4.98	20.7	14.45	19.77	1.81423	1.77e-21	3.35e-19	NA
LOC107796659	85.26	62.61	60.08	16.59	11.43	18.24	-2.12539	9.93e-27	3.26e-24	chaperone protein dnaJ 8, chloroplastic-like
LOC107796710	40.36	20.97	15.69	8.27	6.78	6.52	-1.79653	3.43e-10	1.43e-08	BI1-like protein
LOC107796730	1.45	1.52	1.97	7.37	5.56	7.7	2.10626	2.64e-13	1.78e-11	probable calcium-binding protein CML18
LOC107796746	24.35	13.36	13.58	3.28	6.83	4.34	-1.78365	1.3e-08	4.12e-07	CCG-binding protein 1-like
LOC107796783	60.08	26.7	30.21	8.03	12	12.49	-1.80875	3.77e-05	0.00052729	Arginine decarboxylase
LOC107796799	31	32.05	33.44	6.12	4.43	4.14	-2.65896	5.35e-12	2.95e-10	glycine-rich cell wall structural protein-like
LOC107796817	1.05	0.58	0.66	0.16	0.21	0.27	-1.80497	0.00291867	0.0211543	non-specific serine_threonine protein kinase
LOC107796843	5.43	5.37	7.27	2.66	3.72	1.01	-1.24464	0.000540485	0.00527939	rRNA adenine N(6)-methyltransferase
LOC107796878	0.92	1.68	1.96	0.33	0.18	0.46	-2.17469	1.09e-06	2.25e-05	NA
LOC107796890	1.76	2.04	1.32	0.54	0.19	0.52	-2.00827	0.000182932	0.00208994	E3 ubiquitin-protein ligase ATL4-like
LOC107796951	1.54	0.77	1.22	1.78	3.45	3.42	1.33142	0.00164825	0.0133781	F-box_kelch-repeat protein At3g23880-like isoform X1
LOC107797020	2.51	2.74	2.71	1.05	1.41	1.14	-1.10647	6.84e-06	0.000117229	receptor-like protein kinase HERK 1
LOC107797025	6.29	4.15	5.69	0.37	0.49	0.8	-3.28538	5.64e-20	9.22e-18	15-cis-phytoene synthase
LOC107797026	1.24	0.68	0.84	2.9	2.91	1.95	1.53493	3.95e-05	0.000549001	rubisco accumulation factor 2, chloroplastic-like
LOC107797028	3.7	2.39	1.77	1.39	0.78	1.65	-1.00526	0.00345269	0.0242028	probable aminopyrimidine aminohydrolase, mitochondrial isoform X1
LOC107797035	0.3	0.61	0.81	1.15	2.09	1.81	1.60508	0.00056559	0.00548584	4-coumarate--CoA ligase-like 7
LOC107797122	1.96	1.72	1.04	0.35	0.04	0	-3.58738	1.41e-05	0.000221726	late embryogenesis abundant protein D-34-like
LOC107797173	2.48	2.22	2.19	1.12	1.17	1.02	-1.01678	0.000606675	0.0058117	probable polygalacturonase
LOC107797201	0.8	1.72	1.59	0.38	0.06	0.1	-2.89047	8.4e-05	0.00106324	vinorine synthase-like
LOC107797281	4.83	2.49	2.85	0.66	0.59	0.93	-2.17804	1.5e-07	3.79e-06	F-box_kelch-repeat protein At1g15670-like
LOC107797338	0.96	0.79	2.24	3.11	6.9	3.58	1.83588	0.00211141	0.0163722	NA
LOC107797346	1.15	0.94	1.47	2.49	2.36	2.32	1.06953	0.00741137	0.0448364	B3 domain-containing protein At5g42700-like isoform X1
LOC107797363	2.62	3.27	4.01	4.57	6.13	8.88	1.03191	9.23e-05	0.00115174	myb-related protein B-like isoform X1
LOC107797451	4.46	4.71	3.86	0.07	0	0.19	-5.57788	9.4e-16	8.96e-14	uncharacterized protein LOC107797451
LOC107797464	7.91	7.02	7.14	2.33	3.58	2.46	-1.35872	1.79e-10	7.75e-09	Endoglucanase
LOC107797479	45.56	42.29	51.18	100.32	112.36	121.31	1.29703	5.27e-24	1.31e-21	GDP-mannose 3,5-epimerase 1-like
LOC107797522	14.32	12.36	12.05	20.85	32.06	22.76	1.0071	6.99e-09	2.32e-07	uncharacterized protein LOC107797522 isoform X1
LOC107797524	1.29	0.41	1.06	0	0	0	-7.14483	4.77e-06	8.53e-05	uncharacterized protein LOC107797524
LOC107797600	7.97	10.94	12.4	5.32	4.86	3.84	-1.11474	2.08e-07	5.04e-06	regulatory protein NPR5-like
LOC107797662	16.11	19.01	18.49	9.21	8.21	6.82	-1.10088	2.51e-07	5.99e-06	VID27-like protein
LOC107797663	2.03	0.87	0.13	0	0	0	-7.25623	8.78e-06	0.000145777	metallothiol transferase FosB-like
LOC107797758	103.07	93.82	117.79	26.47	36.13	24.96	-1.80129	5.03e-31	2.68e-28	alanine transaminase
LOC107797800	1.28	0.7	0.49	0.25	0.26	0.09	-1.99585	0.000226907	0.00249171	NA
LOC107797801	1.57	1.35	1.12	0	0	0	-7.39287	7.25e-07	1.57e-05	NA
LOC107797872	1.86	1.5	1.58	5.38	3.59	4.62	1.5002	8.02e-11	3.64e-09	cation_H(+) antiporter 18-like
LOC107797875	3.83	3.43	3.46	9.7	4.72	8.97	1.16482	1.21e-05	0.000194142	cytochrome P450 CYP72A219-like
LOC107797891	10.4	7.62	9.94	4.57	4.07	4.33	-1.06617	6.34e-11	2.94e-09	uncharacterized protein LOC107797891
LOC107797979	448.78	374.16	519.6	753.11	1070.5	914.18	1.08148	1.05e-12	6.46e-11	uncharacterized protein LOC107797979
LOC107797981	63.27	26.35	23.14	3.82	3.71	2.74	-3.42247	8.16e-21	1.42e-18	dehydrin HIRD11-like
LOC107797986	1.14	0.77	0.49	2.95	2.63	4.32	2.07666	1.06e-09	4.08e-08	probable inactive receptor kinase RLK902
LOC107798031	0	0.08	0	1.05	0.35	0.15	4.28953	0.000500894	0.00495851	protein LAZ1 homolog 2-like
LOC107798056	30.57	40.28	40.2	10.28	13.82	14.26	-1.48801	3.74e-16	3.72e-14	protein OPI10 homolog
LOC107798060	0.1	0.1	0.45	2.19	0.93	1.45	2.89102	8.86e-06	0.000147038	jasmonic acid-amido synthetase JAR1-like
LOC107798112	1.12	1.21	0.62	0.01	0.13	0.05	-3.91056	8.72e-11	3.94e-09	alpha-aminoadipic semialdehyde synthase-like
LOC107798150	8.81	7.61	8.55	17.2	20.62	21.96	1.30604	2.93e-12	1.66e-10	fasciclin-like arabinogalactan protein 1
LOC107798229	4.21	4.31	4	2.15	1.75	1.59	-1.15151	2.54e-09	9.18e-08	uncharacterized protein LOC107798229
LOC107798258	5.49	7.17	9.03	26.3	28.1	24.09	1.90115	1e-25	2.87e-23	lysophospholipid acyltransferase 1-like
LOC107798329	1.62	1.13	0.87	4.08	1.98	4.84	1.63501	0.00783534	0.0468541	E3 ubiquitin-protein ligase ATL23-like
LOC107798334	6.59	10.71	4.55	13.7	18.21	12.37	1.05551	6.24e-05	0.00082304	protein POLLENLESS 3-LIKE 2-like
LOC107798341	5.52	4.01	5.14	2.65	1.53	2.02	-1.2042	1.66e-05	0.000255615	gibberellin receptor GID1B-like
LOC107798354	0.04	0.23	0.49	2.13	2.88	0.77	3.01641	0.000167769	0.00193656	uncharacterized protein LOC107798354
LOC107798377	19.2	11.54	19.73	32.77	41.05	33.61	1.13583	9.88e-07	2.06e-05	SKP1-like protein
LOC107798392	31.93	35.61	35.93	14.96	15.51	13.6	-1.1893	7.86e-20	1.26e-17	polyubiquitin-like
LOC107798429	20.74	7.59	10.75	4.29	5.17	4.29	-1.46031	5.77e-05	0.000767624	uncharacterized protein LOC107798429
LOC107798524	8.39	6.14	7.21	15.1	14.12	15.05	1.07106	1.04e-06	2.15e-05	protein terminal ear1 homolog
LOC107798527	1.49	1.47	2.84	1.08	0.51	0.82	-1.22255	0.0021586	0.0166565	probable LRR receptor-like serine_threonine-protein kinase At5g63710 isoform X1
LOC107798560	0	0	0	0.74	1.39	0.42	8.14046	4.88e-09	1.66e-07	CYP81B2v1
LOC107798581	26.82	24.41	27.09	11.35	11.82	12.24	-1.10373	1.53e-18	2.08e-16	BTB_POZ domain-containing protein NPY1-like
LOC107798586	3.97	5.11	3.94	11.47	7.84	7.85	1.09609	2.74e-07	6.5e-06	uncharacterized protein LOC107798586 isoform X1
LOC107798595	1.1	1.33	1.23	0	0	0.05	-5.98908	0.000110723	0.00135415	uncharacterized protein LOC107798595
LOC107798608	18.71	17.67	17.63	9.49	8.06	7.41	-1.0748	5.68e-13	3.64e-11	BTB_POZ domain-containing protein NPY2-like
LOC107798610	2.93	1.19	2.04	0.28	0.12	0.04	-3.78918	7.24e-09	2.39e-07	LOB domain-containing protein 37-like
LOC107798622	1.49	0.23	0.35	0	0	0.19	-3.39951	0.00345324	0.0242028	NA
LOC107798633	3.4	3.02	3.14	9.88	11.19	7.63	1.62763	5.45e-14	4.07e-12	acyl-lipid (9-3)-desaturase-like
LOC107798635	31.01	31.98	37.51	8.26	10.82	7.46	-1.86814	1.77e-27	6.31e-25	cyclin-D3-1-like isoform X1
LOC107798640	0.27	0.3	0.6	2	1.33	1.45	2.09254	0.00117691	0.0100908	probable carbohydrate esterase At4g34215
LOC107798647	20.53	33.95	17.05	2.01	0.91	0	-4.57765	0.00243021	0.018318	small heat shock protein, chloroplastic-like
LOC107798649	0	0.12	0.16	1.23	3.25	0.58	4.24042	0.000572309	0.00553729	NA
LOC107798672	2.33	1.83	1.31	1.2	0.91	0.53	-1.02118	0.00342968	0.0240798	probable inactive receptor kinase At5g10020
LOC107798677	4.94	3.58	3.8	1.11	1.35	0.72	-1.91103	2.16e-06	4.17e-05	Chlorophyll a-b binding protein, chloroplastic
LOC107798685	0.56	0.99	0.31	3.77	1.48	2.23	2.02622	0.00849051	0.0499515	NA
LOC107798691	3.53	3.95	3.41	1.88	1.54	1.4	-1.13525	0.000167175	0.00193159	uncharacterized protein LOC107798691 isoform X1
LOC107798726	15.54	14.18	12.89	38.55	32.81	26.72	1.2428	3.22e-15	2.81e-13	peroxisomal fatty acid beta-oxidation multifunctional protein AIM1-like
LOC107798739	3.05	2.42	3.22	0.59	0.26	0.08	-3.17318	9.95e-08	2.6e-06	NA
LOC107798740	0.68	1.24	1.07	0.11	0.66	0.29	-1.48684	0.00785364	0.0469406	Poly [ADP-ribose] polymerase
LOC107798747	1.3	0.96	2.08	0.36	0.27	0.13	-2.46842	0.000437592	0.00441022	uncharacterized protein LOC107798747
LOC107798790	1.17	2.05	1.93	0.51	0.54	0.39	-1.79216	2.58e-06	4.91e-05	probable LRR receptor-like serine_threonine-protein kinase At4g30520
LOC107798817	3.69	4.32	5.95	2.84	1.95	1.74	-1.04863	0.000252474	0.00273889	uncharacterized protein LOC107798817
LOC107798818	2.03	1.12	1.12	0.75	0.48	0.45	-1.3168	0.00694939	0.0425951	aspartic proteinase-like protein 2
LOC107798837	0.38	0.1	0.45	2.28	0.67	2.04	2.48823	0.000140933	0.00166494	uncharacterized protein LOC107798837
LOC107798844	1.37	0.17	0.93	0.06	0.24	0.16	-2.33798	0.00729343	0.0443124	uncharacterized protein LOC107798844
LOC107798857	7.6	8.6	8.54	14.74	17.36	19.88	1.11724	7.17e-08	1.94e-06	pectinesterase
LOC107798893	1.16	1.87	1.55	4.42	3.8	2.73	1.28548	5.37e-06	9.47e-05	uncharacterized protein LOC107798893 isoform X1
LOC107798922	22.31	25.58	25.25	0.71	0.41	0	-5.99119	3.72e-05	0.000520534	Pectate lyase
LOC107798972	1.35	1.19	1.61	0.18	0.27	0.31	-2.3805	7.67e-07	1.65e-05	LOB domain-containing protein 38-like isoform X1
LOC107798984	6.08	3.31	5.2	26.9	21.55	33.72	2.54679	1.93e-19	2.9e-17	uncharacterized protein LOC107798984
LOC107798988	24.8	25.16	17.32	4.3	4.08	3.32	-2.4833	1.25e-30	6.3e-28	aldose reductase isoform X1
LOC107798990	6.38	3.48	3.03	2.01	1.21	2.35	-1.17503	0.000342574	0.00357101	uncharacterized protein LOC107798990
LOC107798991	13.25	11.78	17.38	2.71	7.49	2.88	-1.65035	1.08e-07	2.8e-06	patellin-6-like
LOC107799003	122.46	216.52	123.5	15.15	9.73	13.21	-3.56389	8.92e-25	2.43e-22	chaperone protein ClpB1-like isoform X1
LOC107799036	0.04	0.45	0.22	1.53	0.8	1.69	2.52799	0.000263222	0.00283691	23 kDa subunit of oxygen evolving system of photosystem II
LOC107799060	2.25	1.55	2.24	4.7	4.53	3.07	1.07231	0.000548684	0.00534527	uncharacterized membrane protein At1g06890-like
LOC107799093	2.18	0.52	0.51	0	0.06	0.16	-3.75374	0.000104509	0.00128499	uncharacterized protein LOC107799093
LOC107799172	4.36	3.38	3.84	8.39	9.1	5.56	1.03749	0.000306677	0.00324184	LIM domain-containing protein WLIM1-like
LOC107799270	11.64	11.75	12.48	26.66	15.54	34.01	1.12976	1.18e-06	2.41e-05	uncharacterized protein LOC107799270
LOC107799294	23.2	11.52	12.52	2.96	3.61	0.61	-2.67818	0.000340064	0.00354887	calmodulin-binding protein 25-like
LOC107799377	0	0.51	0.66	7.81	8.97	9.25	4.56351	8.49e-09	2.77e-07	GDSL esterase_lipase At1g58430-like
LOC107799378	0.67	0.43	0.51	2.9	4.25	4.01	2.84408	1.6e-11	8.08e-10	GDSL esterase_lipase At1g06990-like
LOC107799395	1.69	1.21	0.53	0.38	0.3	0.15	-2.01273	0.00307263	0.0220357	EID1-like F-box protein 3
LOC107799415	7.34	8	7.93	3.3	4.28	3.43	-1.03665	1.88e-05	0.00028652	F-box protein At5g07610-like
LOC107799420	6.13	2.98	5.64	12.74	14.17	9.87	1.36556	1.86e-07	4.59e-06	transcription factor MYB44-like
LOC107799470	1.99	3.62	4.92	0	0.28	0.09	-4.75727	2.76e-13	1.86e-11	transcription factor bHLH106-like
LOC107799472	93.28	110.5	99.03	56.01	44.2	38.45	-1.08587	1.45e-13	1.01e-11	NA
LOC107799532	1.88	0.81	1.19	0.56	0.27	0.39	-1.63447	0.00337375	0.0237688	tyrosine-sulfated glycopeptide receptor 1-like
LOC107799544	0	0	0.08	1.28	2.46	1.3	6.02855	6.88e-05	0.000895781	uncharacterized protein LOC107799544
LOC107799559	18.22	5.71	5.5	1.2	0.85	0.52	-3.4794	2.1e-07	5.09e-06	nematode resistance protein-like HSPRO2
LOC107799566	14.92	1.85	2.85	0.33	0.76	0.2	-3.88483	0.000162311	0.0018848	Mitogen-activated protein kinase
LOC107799573	3.04	3.56	2.77	1.62	1.52	0.9	-1.17601	9.83e-06	0.00016112	mitogen-activated protein kinase kinase kinase YODA-like
LOC107799592	0.79	0.71	0.18	4.38	1.18	5.33	2.73594	2.17e-05	0.000324747	F-box protein At5g67140-like
LOC107799602	4.62	5.04	5.45	11.43	7.96	11.62	1.07554	1.96e-07	4.8e-06	ELMO domain-containing protein C-like isoform X1
LOC107799624	16.51	15.64	19.49	40.37	42	47.8	1.38444	1.22e-15	1.14e-13	non-specific lipid-transfer protein-like 1
LOC107799631	6.62	5.14	6.75	2.32	4.04	1.67	-1.15972	9.96e-05	0.00122916	root phototropism protein 2-like
LOC107799649	12.17	12.69	6.57	5.06	3.93	4.56	-1.17678	5.78e-06	0.000101189	NA
LOC107799655	3.89	2.65	1.74	0.97	0.3	0.25	-2.41263	2.02e-07	4.93e-06	Exocyst subunit Exo70 family protein
LOC107799658	5.24	6.43	4.58	14.67	9.51	7.53	1.00361	7.71e-05	0.000986457	5'-adenylylsulfate reductase 3, chloroplastic-like isoform X1
LOC107799659	1.38	1.39	1.58	0.33	0.22	0.84	-1.60546	0.00648727	0.0403545	protein MID1-COMPLEMENTING ACTIVITY 1-like
LOC107799668	2.37	2.03	2.67	5.36	5.86	7.89	1.47957	1.09e-10	4.87e-09	Pyruvate kinase
LOC107799698	0.7	0.85	1.1	0.71	0.31	0.49	-1.73515	0.00690906	0.0424257	NA
LOC107799725	0.48	1.32	0.8	2.83	2.38	1.7	1.44956	0.00171935	0.0138537	bifunctional nuclease 1-like
LOC107799730	12.94	14.56	11.27	4.87	4.73	4.22	-1.45009	3.93e-21	7.09e-19	NA
LOC107799741	1.97	0.84	1.16	0.47	0.62	0.34	-1.71132	0.000563269	0.00546708	NA
LOC107799761	10.53	16.18	11.77	35.94	21.81	28.38	1.20527	6.23e-07	1.37e-05	uncharacterized protein LOC107799761
LOC107799775	0.92	1.08	0.99	2.66	2.74	2.41	1.42627	2.77e-06	5.24e-05	probable protein phosphatase 2C 52
LOC107799817	1.54	2.36	2.9	7.59	5	3.82	1.31595	1.19e-06	2.43e-05	serine_threonine-protein kinase D6PKL1-like
LOC107799833	11.56	1.72	2.41	0	0	0	-9.19651	1.94e-11	9.69e-10	BON1-associated protein 2-like
LOC107799836	0.95	1.13	1.91	7.37	7.24	6.62	2.47126	4.45e-18	5.62e-16	equilibrative nucleotide transporter 3-like
LOC107799850	7.1	7.49	6.42	1.15	0.78	2.05	-2.35461	1.03e-12	6.37e-11	UV-B-induced protein At3g17800, chloroplastic-like
LOC107799880	14.79	14.68	13.63	4.45	3.67	2.56	-1.97299	3.34e-18	4.3e-16	BTB_POZ and TAZ domain-containing protein 1-like
LOC107799896	0.2	0.42	0.59	1.28	1.25	1.25	1.68473	0.0024889	0.018623	receptor-like protein kinase 5
LOC107799902	16	12.07	9.2	4.46	2.88	9.2	-1.13123	0.000920203	0.00819717	zinc finger AN1 and C2H2 domain-containing stress-associated protein 16-like
LOC107799941	26.29	28.96	24.58	13.38	10.49	10.93	-1.15689	1.28e-14	1.03e-12	serine_threonine-protein kinase GRIK2-like isoform X1
LOC107799977	0.99	0.63	0.18	2.78	3.89	2.32	2.34727	4.48e-06	8.08e-05	aspartic proteinase CDR1-like
LOC107799990	2.41	2.12	1.25	3.66	4.14	4.46	1.12136	0.000524585	0.00515557	transcription factor LHW-like
LOC107800034	0	0	0	0.51	0.53	1.03	8.5237	1.63e-10	7.11e-09	phosphate transporter PHO1 homolog 1-like isoform X1
LOC107800076	27.94	12.76	12.01	2.08	3.25	3.37	-2.55677	8.02e-15	6.69e-13	E3 ubiquitin-protein ligase RMA
LOC107800081	4.69	3.95	4.52	1.34	2.08	1.21	-1.53911	2.12e-07	5.13e-06	NA
LOC107800083	17.96	8.44	9.29	2.96	3.33	3.29	-1.85457	1.74e-08	5.41e-07	zinc finger A20 and AN1 domain-containing stress-associated protein 9-like
LOC107800092	3.93	3.78	3.42	0.87	0.86	0.15	-2.5309	8.64e-08	2.29e-06	protein trichome birefringence-like 39
LOC107800134	0.6	1.05	1.28	2.69	2.48	2.31	1.39585	1.77e-05	0.000271775	Trehalase
LOC107800172	3.44	4.13	2.97	0.93	1.35	0.49	-1.88387	0.000796258	0.00729708	auxin-induced protein 15A-like
LOC107800181	3.57	4.82	3.57	13.33	7.03	11.28	1.44296	2.39e-07	5.74e-06	protein-tyrosine-phosphatase MKP1-like
LOC107800255	2.28	5.27	6.09	2.45	1.26	0.52	-1.64538	0.00112157	0.00970286	short-chain dehydrogenase reductase 3b-like
LOC107800282	1.83	2.44	2.25	1.17	0.64	1.28	-1.02823	0.000651532	0.00617068	uncharacterized protein LOC107800282
LOC107800284	0.73	0.5	0.94	1.73	2.98	2.99	1.87802	5.87e-07	1.29e-05	phosphoethanolamine N-methyltransferase-like
LOC107800320	3.46	2.11	5.19	10.31	10.73	10.95	1.62768	1.96e-07	4.8e-06	abscisic acid receptor PYL4-like
LOC107800334	6.07	11.11	6.97	30.59	22.67	32.12	1.86039	9.57e-16	9.1e-14	Xyloglucan endotransglucosylase_hydrolase
LOC107800351	9.63	7.71	9.43	35.09	38.56	29.98	1.99534	5.06e-38	4.77e-35	protein ASPARTIC PROTEASE IN GUARD CELL 1-like
LOC107800399	1.4	1.22	1.6	3	3.88	4.1	1.42782	1.57e-06	3.12e-05	uncharacterized protein LOC107800399
LOC107800418	0.86	1.08	0.84	0.06	0.15	0.25	-2.52496	1.61e-05	0.000248863	auxin transporter-like protein 4
LOC107800421	0.34	0.27	0.49	2.19	3.02	2.15	2.7886	2.43e-15	2.17e-13	Methyltransferase
LOC107800478	5.25	2.82	1.01	0	0	0	-9.40771	1e-12	6.2e-11	chaperone protein DnaJ-like isoform X1
LOC107800479	5.17	2.88	5.61	28.83	21.39	26.43	2.53985	1.9e-24	5.02e-22	leucine-rich repeat extensin-like protein 6
LOC107800528	41.22	39.05	46.88	15.5	18.99	21.2	-1.03175	1.63e-10	7.1e-09	Superoxide dismutase copper chaperone
LOC107800530	2.8	1.92	1.46	6.76	4.86	5.95	1.54488	4.89e-09	1.66e-07	enoyl-CoA delta isomerase 1, peroxisomal-like
LOC107800550	1.99	1.76	1.44	0.83	0.94	0.39	-1.22572	0.00541534	0.0349762	probable receptor-like protein kinase At5g47070
LOC107800559	3.61	2.83	3.44	17.31	24.8	20.55	2.71468	8.29e-30	3.91e-27	transcription repressor KAN1-like
LOC107800569	8.92	8.24	8.9	13.86	20.27	17.89	1.0473	4.9e-06	8.74e-05	peroxisomal membrane protein 11C
LOC107800610	88.15	118.64	87.4	41.94	28.24	33.79	-1.45987	3.49e-18	4.47e-16	uncharacterized protein LOC107800610 isoform X1
LOC107800632	0.53	1	0.8	1.1	1.52	2.44	1.15978	0.00125986	0.0106831	serine_threonine-protein kinase GIN4-like
LOC107800653	2.88	1.99	2.9	1.61	0.58	1.14	-1.18629	0.00189675	0.0150108	inactive LRR receptor-like serine_threonine-protein kinase BIR2
LOC107800693	34.93	8.76	11.75	3.28	0.27	0.22	-3.84528	0.00216709	0.016715	uncharacterized protein LOC107800693
LOC107800717	0	0	0	1.63	0.17	0.14	6.78921	9.84e-05	0.00121732	uncharacterized protein LOC107800717
LOC107800728	0.98	0.15	3.28	0	0	0	-8.64614	3.5e-05	0.000492256	dof zinc finger protein DOF5.3-like
LOC107800753	0.75	1.36	1.18	0.4	0.63	0.35	-1.45832	0.000184485	0.00210376	NA
LOC107800815	8.1	7.06	6.9	1.51	1.21	2.37	-2.06819	2.67e-07	6.35e-06	uncharacterized protein LOC107800815
LOC107800847	0.84	0.78	0.99	1.96	2.09	2.86	1.45507	1.77e-06	3.5e-05	U-box domain-containing protein 35-like
LOC107800873	1.33	0.65	1.97	6.11	10.89	12.32	2.96012	1.81e-13	1.25e-11	acylsugar acyltransferase 3-like
LOC107800885	1.12	0.69	0.71	0.24	0.38	0.13	-1.72108	0.00644442	0.0401491	protein high chlorophyll fluorescent 107-like isoform X1
LOC107800909	0.91	0.04	1.21	6.26	5.3	4.08	2.911	0.00602596	0.0380187	probable N-acetyltransferase HLS1-like
LOC107800958	4.99	0.66	1.35	0	0	0	-8.59167	1.26e-09	4.79e-08	uncharacterized protein LOC107800958
LOC107800960	27.31	13.01	14.78	5.45	0.86	0.41	-2.99812	0.00432935	0.0291391	uncharacterized protein LOC107800960
LOC107800980	3.25	3.48	3.46	0.81	1.49	1.96	-1.2097	0.00168255	0.0136084	uncharacterized protein LOC107800980
LOC107801028	3.06	2.3	5.74	31.73	31.97	29.85	3.14796	2.17e-24	5.7e-22	uncharacterized protein LOC107801028
LOC107801076	48.22	60.76	55.62	73.38	145.32	112.63	1.05686	1.69e-07	4.23e-06	uncharacterized protein LOC107801076
LOC107801083	89.83	124.58	92.8	28.39	18.49	36.68	-1.83744	1.01e-19	1.59e-17	serine_arginine-rich splicing factor SR45a-like isoform X1
LOC107801092	7.45	2.75	5.35	9.11	16.37	21.96	1.65819	1.92e-06	3.75e-05	21 kDa protein-like
LOC107801097	3.85	1.17	1.41	0.08	0.29	0	-4.07396	0.000525964	0.00516774	sugar transport protein 1-like
LOC107801134	1.86	0.97	2.04	0.04	0	0	-7.10662	1.21e-13	8.51e-12	protein SHORT-ROOT-like
LOC107801139	1.08	0.81	1.26	3.58	3.86	7.61	2.35594	2.27e-12	1.32e-10	uncharacterized protein LOC107801139 isoform X1
LOC107801173	3.05	3.89	2.99	1.26	1.41	1.92	-1.07441	1.76e-05	0.000269833	NA
LOC107801198	0	0.33	0.08	0.7	0.53	0.84	2.354	0.00645254	0.0401861	protein CbbX-like
LOC107801230	1.83	3.51	3.69	13.19	10.02	6.67	1.76908	7.51e-10	2.95e-08	5'-adenylylsulfate reductase 1, chloroplastic-like
LOC107801232	6.22	8.17	7.58	3.55	4.11	2.73	-1.03167	6.85e-07	1.5e-05	ABC transporter D family member 2, chloroplastic-like isoform X1
LOC107801243	24.91	20.45	30.25	2.92	4.71	3.09	-2.7655	1.49e-24	3.98e-22	uncharacterized protein LOC107801243
LOC107801263	0.52	0.07	0.24	1.28	1.01	1.72	2.31919	0.000163798	0.00190117	chalcone synthase
LOC107801276	3.09	2.1	1.96	0.51	1.16	1.64	-1.07492	0.00224298	0.0171814	calcium-transporting ATPase, endoplasmic reticulum-type
LOC107801278	2.89	1.82	1.99	0.95	0.82	1.39	-1.05352	0.000226349	0.00248707	RING-type E3 ubiquitin transferase
LOC107801287	125.71	108.52	145.45	31.2	49.45	23.94	-1.8104	1.86e-17	2.18e-15	uncharacterized protein LOC107801287
LOC107801292	216.94	185.57	251.64	471.26	483.67	517.21	1.21381	2.42e-22	4.94e-20	aldehyde dehydrogenase family 2 member B7, mitochondrial-like
LOC107801304	0	0	0.15	1.23	1.63	1.85	5.13924	3.61e-08	1.05e-06	Bidirectional sugar transporter SWEET
LOC107801357	2.77	2.45	1.65	0.09	0	0.19	-4.53973	3.04e-07	7.15e-06	uncharacterized protein LOC107801357
LOC107801413	1.9	3	3.19	1.24	1.44	1.22	-1.00673	0.00202076	0.0158019	Growth-regulating factor
LOC107801494	0	0	0.13	3.26	1	1.13	5.5352	5.56e-08	1.54e-06	F-box protein PP2-B15-like isoform X1
LOC107801507	1.8	2.58	1.14	7.26	4.15	4.06	1.52125	8.12e-08	2.16e-06	uncharacterized protein LOC107801507 isoform X1
LOC107801523	0.08	0.09	0.11	1.1	0.5	0.93	3.21453	1.43e-08	4.48e-07	WPP domain-interacting tail-anchored protein 2-like
LOC107801554	71.19	90.77	61.82	124.68	159.16	167.06	1.05108	6.36e-11	2.94e-09	NA
LOC107801569	8.85	6.99	8.83	2.39	2.55	3.55	-1.49018	6.73e-10	2.67e-08	Auxin-responsive protein
LOC107801687	14.71	11.06	14.82	29.15	25.83	31.11	1.13531	3.82e-08	1.1e-06	NA
LOC107801721	1.04	0.89	0.97	3.54	2.51	3.96	1.8277	4.93e-11	2.32e-09	LOW QUALITY PROTEIN: F-box protein At2g32560-like
LOC107801730	1.54	3.68	2.2	0.8	0.74	0.77	-1.63974	4.12e-08	1.18e-06	NA
LOC107801739	6.7	5.83	5.45	2.12	1.46	3.68	-1.27054	0.000136739	0.00162269	GDSL esterase_lipase At5g03820-like isoform X1
LOC107801768	3.02	3.04	3.1	1.44	1.68	0.76	-1.20221	0.000106457	0.00130676	putative receptor-like protein kinase At4g00960
LOC107801778	8.52	5.68	7.61	14.09	14.66	15.05	1.12755	7.93e-07	1.7e-05	uncharacterized protein LOC107801778 isoform X1
LOC107801792	3.95	4.34	3.17	7.94	5.07	9.66	1.02313	0.000626411	0.0059712	uncharacterized protein LOC107801792
LOC107801825	0.46	0.27	0.73	1.1	0.46	6.77	2.55448	0.000863471	0.00778119	uncharacterized protein LOC107801825 isoform X1
LOC107801827	0	0	0.16	1.28	1.76	1.78	5.0249	0.00460043	0.0306107	NA
LOC107801858	0.14	0.12	0.23	1.15	0.92	0.57	2.51689	0.00427414	0.0288362	NA
LOC107801903	1.72	2.17	2.14	4.5	5.68	8.21	1.65161	1.04e-08	3.35e-07	uncharacterized protein LOC107801903
LOC107801916	0.92	1.82	2.24	0.6	0.64	0.69	-1.31682	0.00785906	0.0469577	NA
LOC107801951	1	0.76	1.08	0.52	0.26	0.54	-1.05679	0.00496575	0.0326049	NA
LOC107801972	9.91	9.68	10.35	1.7	2.12	0.64	-2.69561	2.16e-08	6.59e-07	protein argonaute 10-like
LOC107802027	4.5	6.76	5.95	2.95	1.17	1.34	-1.62084	1.77e-06	3.48e-05	Ribulose bisphosphate carboxylase_oxygenase activase, chloroplastic
LOC107802083	0.18	0.33	0.82	0.7	2.59	1.05	1.77646	0.00396728	0.027104	beta-glucosidase 18-like
LOC107802097	24.52	16.23	24.82	53.52	76.61	61.42	1.60242	7.66e-14	5.58e-12	elicitor-responsive protein 1-like
LOC107802111	7.54	1.67	1.55	0.18	0.37	0.04	-4.14533	2.1e-09	7.68e-08	ethylene-responsive transcription factor 5-like
LOC107802167	0.6	0.4	1.1	6.88	5.5	4.1	3.0412	3.22e-07	7.55e-06	protein GAST1-like
LOC107802169	1.86	1.07	0.85	0.32	0.49	0.31	-1.7078	0.000242306	0.00263953	ABC-type xenobiotic transporter
LOC107802177	1.82	0.98	1.34	0	0.31	0.37	-2.52899	0.00702394	0.0429518	transcription factor TGA6-like
LOC107802178	7.75	8.88	8.88	2.7	3.17	3.28	-1.43892	2.92e-17	3.29e-15	probable LRR receptor-like serine_threonine-protein kinase MRH1
LOC107802180	7.13	6.44	7.4	2.26	1.43	2.15	-1.79714	1.5e-16	1.56e-14	uncharacterized protein LOC107802180
LOC107802193	0.66	0.4	0.08	1.93	1.89	6.99	3.32277	6.33e-08	1.73e-06	uncharacterized protein LOC107802193 isoform X1
LOC107802210	0	0	0	1.06	0.52	1.42	7.41614	5.48e-07	1.21e-05	uncharacterized protein LOC107802210
LOC107802218	10.69	3.83	3.49	0.44	1.41	0.94	-2.64543	3.55e-07	8.21e-06	glutathione transferase
LOC107802225	1.26	0.89	1.53	5.51	2.9	6.2	2.03864	4.72e-10	1.93e-08	probable glycosyltransferase At5g25310
LOC107802252	1.22	2.86	0.59	0	0	0	-6.71988	7.05e-05	0.000914668	NA
LOC107802255	1.46	1.08	0.79	0.36	0.59	0.05	-1.70092	0.00152574	0.0125443	magnesium chelatase
LOC107802271	0.32	0.51	0.26	0	0	0	-6.20783	0.000579309	0.0056006	protein trichome birefringence-like 43
LOC107802280	152.51	301.92	201.92	34.84	24.39	35.06	-2.75948	1.4e-16	1.46e-14	heat shock cognate 70 kDa protein
LOC107802342	0.33	0	0.05	1.22	0.89	0.63	2.90186	0.000738499	0.00685315	L-ascorbate oxidase homolog
LOC107802373	0.07	0.17	0.21	1.05	0.91	1.27	2.90839	4.27e-05	0.000589892	uncharacterized protein LOC107802373
LOC107802394	113.2	245.2	206.28	39.15	18.91	20.89	-2.80861	9.2e-14	6.58e-12	17.6 kDa class I heat shock protein (Fragment)
LOC107802417	4.53	2.69	4.79	0.75	1.61	0.83	-1.86857	2.6e-07	6.21e-06	uncharacterized protein LOC107802417
LOC107802463	0.37	0.8	0.28	1.75	1.1	1.7	1.67146	0.000600929	0.00576867	cyclic dof factor 1-like
LOC107802499	9.48	10.81	20.68	1.32	1.28	2.66	-2.91079	2.89e-19	4.25e-17	Auxin-responsive protein
LOC107802502	150.24	351.92	155.35	35.49	13.29	23.42	-3.14675	7.19e-08	1.94e-06	17.3 kDa class II heat shock protein-like
LOC107802503	105.72	199.89	74.96	23.6	11.92	29.1	-2.51757	4.72e-06	8.45e-05	17.3 kDa class II heat shock protein-like
LOC107802603	5.72	3.78	6.43	4	1.76	1.73	-1.04391	0.00323824	0.0230214	hydroxymethylbilane synthase
LOC107802630	1	0.67	0.62	0.13	0.27	0.14	-2.0347	0.00212971	0.0164889	UDP-glucuronate 4-epimerase 1
LOC107802646	0.95	0.91	1.27	4.48	3.05	3.17	1.81658	1.38e-11	7.15e-10	pentatricopeptide repeat-containing protein At3g46610-like
LOC107802676	9.2	10.49	12.69	5.35	6.06	4.03	-1.02364	5.03e-08	1.41e-06	Beta-galactosidase
LOC107802709	0	0	0.23	2.01	1.72	1.04	4.49073	6.96e-07	1.52e-05	G-type lectin S-receptor-like serine_threonine-protein kinase At4g27290
LOC107802727	22.61	40.41	32.88	10.3	9.73	11.83	-1.54584	1.07e-13	7.6e-12	uncharacterized protein LOC107802727
LOC107802735	2.53	2.04	2.75	0.98	0.5	0.65	-1.74302	4.07e-10	1.68e-08	Auxin response factor
LOC107802761	9.28	2.49	6.03	0.56	0.48	0.4	-3.58946	2.82e-16	2.84e-14	NAC domain-containing protein 2-like
LOC107802777	27.62	54.66	35.86	5.2	5.92	8.55	-2.53373	1.37e-18	1.87e-16	putative SERF-like protein
LOC107802807	0.1	0	0	0.6	0.48	1.01	4.44377	4.29e-06	7.76e-05	Pectate lyase
LOC107802840	27.9	27.69	35.46	11.16	12.59	13.95	-1.2278	1.84e-15	1.67e-13	non-specific serine_threonine protein kinase
LOC107802855	0	0.02	0.03	1.73	2.62	4.27	7.35871	1.19e-10	5.28e-09	probable sulfate transporter 3.3
LOC107802865	1.16	0.26	0.15	0	0	0	-6.05022	0.00184107	0.0146616	Oleosin
LOC107802903	6.69	1.51	2.54	14.26	14.66	11.57	1.95989	4.53e-06	8.15e-05	glucan endo-1,3-beta-D-glucosidase-like
LOC107802912	2.89	1.81	2.19	0.71	0.17	0.26	-2.56151	0.000106906	0.00131052	uncharacterized protein LOC107802912
LOC107802918	2.21	2.55	3.01	1.44	0.76	0.77	-1.36245	5.46e-05	0.000733413	dihydrolipoyl dehydrogenase 2, chloroplastic-like
LOC107802922	11.04	9.65	8.99	24.76	17.99	20.07	1.12136	1.13e-13	8.02e-12	endoribonuclease Dicer homolog 2-like
LOC107802930	1.94	2.1	1.97	5.54	3.75	4.95	1.28309	4.51e-11	2.13e-09	myosin heavy chain, cardiac muscle isoform-like
LOC107802970	4.95	4.66	5.37	13.8	13.91	17.95	1.65203	1.45e-19	2.23e-17	3-ketoacyl-CoA synthase
LOC107802975	0.61	1.19	1.24	0.35	0.49	0.1	-1.64233	0.0043864	0.0294423	uncharacterized protein LOC107802975
LOC107802979	25.82	24.54	20.77	11.33	14.48	8.25	-1.03167	5.87e-08	1.62e-06	interactor of constitutive active ROPs 3-like isoform X1
LOC107803004	3.68	2.47	3.23	0.33	0.18	0.29	-3.50979	5.62e-13	3.61e-11	LOB domain-containing protein 37-like
LOC107803011	0.5	0.42	0.76	2.64	1.36	1.35	1.71981	4.52e-05	0.000621411	protein IQ-DOMAIN 14-like
LOC107803045	0.83	0.67	0.99	3.26	3.11	2.65	1.90419	5.47e-09	1.84e-07	Endoglucanase
LOC107803046	1.39	1.89	0.88	2.61	2.9	2.72	1.0153	0.00260666	0.0193193	nucleobase-ascorbate transporter 1
LOC107803065	0.69	0.05	0.23	1.18	1.16	2	2.21882	0.00139131	0.01163	serine O-acetyltransferase
LOC107803119	31.32	23.96	28.42	10.59	13.96	8.96	-1.23682	9.23e-08	2.43e-06	uncharacterized protein LOC107803119 isoform X2
LOC107803138	1.08	1.19	0.97	4.99	3.82	3.71	2.03371	1.04e-16	1.1e-14	cation_H(+) antiporter 18-like
LOC107803175	0.7	0.24	0.54	2.22	5.45	4.62	3.11415	5.37e-07	1.19e-05	uncharacterized protein LOC107803175
LOC107803186	11.07	9.48	13.49	1.57	4.21	1.21	-2.23084	1.73e-06	3.42e-05	GDSL esterase_lipase At1g71691-like
LOC107803194	1.68	0.74	1.4	0.52	0.31	0.34	-1.65177	0.000485688	0.00483663	uncharacterized protein LOC107803194
LOC107803197	132.56	130.84	102.28	325.58	270.12	336.42	1.39037	2.7e-23	6.01e-21	cysteine proteinase COT44-like
LOC107803211	1.63	1.73	1.17	0	0.08	0.22	-3.82827	6.84e-08	1.86e-06	NA
LOC107803213	0.03	0.06	0.07	1.92	0.08	2.41	4.84736	1.3e-05	0.000206846	Cyclin
LOC107803217	3.11	4.43	3.32	1.46	1.83	1.55	-1.12443	1.31e-06	2.66e-05	NA
LOC107803242	9.42	5.51	4.12	2.78	1.79	3.42	-1.21409	0.000171596	0.00197269	probable receptor-like protein kinase At5g24010
LOC107803263	19.97	17.37	23.02	10.85	10.42	7.34	-1.03296	3.6e-07	8.32e-06	Serine hydroxymethyltransferase
LOC107803288	0.44	0.09	0.29	1.18	0.6	1.75	2.13618	0.00100054	0.00880183	O-fucosyltransferase family protein
LOC107803308	5.77	6.28	10.96	0.69	1.11	0.71	-3.1709	1.17e-26	3.81e-24	zinc-finger homeodomain protein 4-like
LOC107803319	16.05	17.82	22.07	3.97	6.15	3.22	-2.02127	1.17e-16	1.23e-14	1-aminocyclopropane-1-carboxylate oxidase homolog 1-like
LOC107803390	0	0	0	3.79	4.16	5.65	9.38507	1.14e-13	8.04e-12	NA
LOC107803402	1.15	0.82	1.57	3.31	3.2	2.68	1.41139	0.000268686	0.00288584	uncharacterized isomerase BH0283-like isoform X1
LOC107803414	13.09	18.99	12.77	7.86	5.09	5.89	-1.21351	1.31e-08	4.13e-07	heat shock cognate 70 kDa protein 1-like
LOC107803449	2.14	1.31	1.71	3.43	3.44	3.35	1.02818	2.9e-05	0.000417472	putative pentatricopeptide repeat-containing protein At3g49142
LOC107803497	4.32	1.7	2.29	0.91	0.93	0.72	-1.66305	8.29e-06	0.000138561	plant intracellular Ras-group-related LRR protein 4-like
LOC107803525	7.01	2.47	1.78	0.68	1.01	0.29	-2.47103	0.000196363	0.00220975	uncharacterized protein At4g14450, chloroplastic-like
LOC107803544	2.55	1.28	1.42	0.68	0.83	0.31	-1.48821	0.00349293	0.0244259	non-specific serine_threonine protein kinase
LOC107803553	11.38	13.89	10.23	6.04	4.43	5.24	-1.13573	1.04e-06	2.15e-05	uncharacterized protein LOC107803553
LOC107803558	2.18	1.9	1.42	6.73	1.51	5.57	1.36666	0.000849816	0.00767506	solute carrier family 25 member 44-like
LOC107803571	0.41	0.67	1.02	0.98	1.5	3.52	1.56293	0.00120095	0.0102426	pentatricopeptide repeat-containing protein At2g34400-like
LOC107803580	0	0.03	0	1.33	1.63	1.61	7.27414	5.57e-08	1.54e-06	bifunctional epoxide hydrolase 2-like
LOC107803612	0.31	0.19	0.96	1.35	2.35	1.05	1.77294	0.00716029	0.0436607	pirin-like protein At1g50590
LOC107803627	9.38	6.8	7.82	17.06	18.69	15.3	1.13119	9.55e-11	4.29e-09	geraniol 8-hydroxylase-like
LOC107803633	9.31	8.68	5.99	0.75	0.67	0.69	-3.49225	2.82e-16	2.84e-14	thioredoxin-like protein YLS8 isoform X1
LOC107803673	12.75	11.03	9.88	27.05	22.2	23.28	1.14675	4.01e-13	2.62e-11	4-coumarate--CoA ligase 1
LOC107803707	0.43	0.68	0.44	1.28	1.31	0.87	1.17757	0.00399989	0.0273014	probable leucine-rich repeat receptor-like protein kinase At5g63930 isoform X1
LOC107803727	3.11	2.44	2.85	5.94	4.97	7	1.13584	4.86e-05	0.00066173	epoxide hydrolase 4-like
LOC107803752	16.49	16.54	18	33.14	38.66	31.46	1.05491	5.73e-14	4.24e-12	uncharacterized transporter C405.03c-like isoform X1
LOC107803786	16.73	0.58	2.58	0.16	0.11	0	-6.20485	0.000146633	0.00172562	zinc finger protein ZAT12-like
LOC107803795	5.57	8.55	6.36	4.19	3.38	1.98	-1.06249	6.36e-05	0.000836218	stromal 70 kDa heat shock-related protein, chloroplastic-like
LOC107803807	1.6	1.21	1.55	2.01	2.43	5.72	1.26476	0.000559409	0.00543679	Pectinesterase
LOC107803818	14.98	12.98	12.41	38.64	31.35	37.72	1.45692	5.96e-21	1.05e-18	probable membrane-associated kinase regulator 1
LOC107803832	1.27	0.71	0.67	2.65	2.2	2.12	1.43857	2.09e-05	0.000314469	probable inactive receptor kinase At2g26730 isoform X1
LOC107803860	3.81	1.87	1.36	8.35	7.2	9.25	1.85322	9.82e-08	2.57e-06	BI1-like protein
LOC107803988	0	0.13	0.22	1.51	0.5	1.27	3.28886	8.87e-05	0.00111508	uncharacterized protein LOC107803988
LOC107803990	0.83	1.03	0.42	0	0	0	-8.66157	8.93e-11	4.03e-09	nucleobase-ascorbate transporter 7-like
LOC107803991	1.92	2.6	1.86	5.95	6.11	6.34	1.57487	0.00146886	0.0121773	NA
LOC107803997	4.54	0.67	1.92	0	0	0	-8.66515	4.67e-10	1.91e-08	dehydration-responsive element-binding protein 1A-like
LOC107804012	2.69	1.94	2.62	0.86	1.19	0.67	-1.36706	0.000147851	0.00173829	beta-amyrin 28-oxidase-like
LOC107804052	11.57	5.8	8.28	0	0.36	0	-6.11519	0.0010142	0.0088975	uncharacterized protein LOC107804052
LOC107804067	10.13	6.67	7.35	29.99	19.71	32.26	1.80348	3.16e-17	3.55e-15	actin-75
LOC107804090	8.91	9.67	10.35	39.71	36.72	33.43	1.96929	3.85e-37	3.45e-34	GDSL esterase_lipase At2g04570-like
LOC107804120	26.3	25.53	24.37	86.29	79.4	82.7	1.75116	2.96e-33	1.84e-30	NA
LOC107804123	3.57	4.62	2.92	12.94	7.14	9.4	1.44481	1.47e-07	3.72e-06	uncharacterized protein At3g49720-like
LOC107804160	8.51	6.03	6.1	0	0	0	-9.60323	2.17e-14	1.7e-12	Oleosin
LOC107804173	2.73	1.94	1.46	0.8	0.99	0.71	-1.22804	0.00014615	0.00172049	pentatricopeptide repeat-containing protein At3g16010-like isoform X1
LOC107804184	0.76	0.77	0.99	2.04	2.16	2.02	1.34585	6.34e-06	0.000109661	probable L-type lectin-domain containing receptor kinase S.7
LOC107804218	2.29	1.75	1.5	18.22	9.6	21.02	3.19854	2.01e-09	7.38e-08	inactive protein RESTRICTED TEV MOVEMENT 1-like
LOC107804229	1.08	1.52	1.65	6.57	6	8.13	2.33481	2.67e-09	9.62e-08	uncharacterized protein LOC107804229
LOC107804251	1.47	0.9	0.77	0.46	0.52	0.21	-1.36393	0.00536246	0.03472	floral homeotic protein APETALA 2-like
LOC107804268	82.13	92.99	60.41	34.31	25.03	41.97	-1.17672	2.42e-09	8.8e-08	REF_SRPP-like protein At1g67360
LOC107804306	6.98	7.33	7.97	2.43	3.28	1.79	-1.52594	6.48e-12	3.54e-10	CDPK-related kinase 7-like
LOC107804307	5.67	5.91	5.85	0.15	0.61	0.5	-3.72396	1.18e-12	7.14e-11	uncharacterized protein LOC107804307
LOC107804328	4.54	5.05	5.1	0.24	0.59	0.23	-3.74981	2.77e-24	7.13e-22	uncharacterized protein LOC107804328
LOC107804344	5.72	3.04	4.47	1.44	2.34	2.35	-1.06583	0.000639619	0.00607932	amino acid permease 3-like
LOC107804406	12.18	17.04	12.44	3.88	4.56	4.65	-1.59495	9.63e-16	9.12e-14	uncharacterized protein LOC107804406 isoform X1
LOC107804414	10.07	3.44	3.34	1.64	1.3	2.29	-1.86121	4.87e-05	0.000661999	acylphosphatase
LOC107804425	6.52	13.3	7.45	13.72	23.43	20.59	1.12106	6.22e-06	0.000107877	nucleobase-ascorbate transporter 2-like
LOC107804442	1.76	0.99	1.71	0.37	0.49	0.69	-1.47125	0.000788284	0.00723646	protein trichome birefringence-like 14
LOC107804454	4.24	2.75	2.84	0.76	1	0.74	-1.92921	0.000426064	0.00431295	rapid alkalinization factor-like
LOC107804477	4.24	4.71	4.65	0.63	2.81	1.81	-1.32865	0.000788912	0.00723878	probable glycosyltransferase At5g03795
LOC107804488	2.13	1.98	2.46	0	0.24	0	-4.75487	0.00486043	0.032068	uncharacterized protein LOC107804488
LOC107804498	0	0.03	0.24	0.51	0.29	1.62	3.27052	0.000614585	0.00587675	aspartic proteinase PCS1-like
LOC107804504	1.83	0.56	0.05	0.09	0	0.12	-3.45374	0.00298382	0.0214994	ethylene-responsive transcription factor 5-like
LOC107804506	0.22	0.24	0.3	2.08	1.17	0.63	2.40997	0.00467633	0.0310091	NA
LOC107804535	0.62	0.52	0.25	2.02	1.81	0.99	1.82357	0.000449799	0.00451838	isoflavone 2'-hydroxylase-like
LOC107804570	7.26	2.68	2.46	1.09	0.65	0.79	-2.25738	3.97e-06	7.25e-05	NA
LOC107804583	4.77	5.47	6.25	15.77	13.6	14.66	1.46007	4.72e-18	5.94e-16	multicopper oxidase LPR1-like
LOC107804586	0	0	0	0.22	0.35	3.52	7.09044	2.98e-05	0.000426127	lipid transfer-like protein VAS
LOC107804620	7.8	9.34	5.24	18.56	12.33	13.64	1.02853	4.89e-06	8.73e-05	beta-fructofuranosidase, insoluble isoenzyme 1-like
LOC107804675	1.04	0.58	1.9	4.19	6.64	3.21	2.07072	2.89e-05	0.000416679	uncharacterized protein LOC107804675
LOC107804685	13.4	19.02	12.68	7.98	5.39	6.65	-1.13316	1.82e-07	4.51e-06	uncharacterized protein LOC107804685
LOC107804799	0.55	0.75	0.64	3.86	2.11	5.82	2.63477	8.55e-14	6.16e-12	protein QUIRKY-like
LOC107804803	0.21	0.15	0.29	1.15	0.69	1.36	2.35069	0.000284046	0.00303577	GDSL esterase_lipase At2g30220-like
LOC107804813	8.73	9.35	9.73	27.03	22.23	33.94	1.62473	3.65e-18	4.66e-16	Expansin
LOC107804825	3.17	3.1	2.27	0.62	1.83	0.7	-1.39322	0.00202117	0.0158019	11-beta-hydroxysteroid dehydrogenase-like 5
LOC107804835	2.62	2.28	2.7	1.32	0.79	1.36	-1.09574	0.000393374	0.00402574	cytochrome P450 97B2, chloroplastic-like isoform X1
LOC107804870	3.79	3.09	5.48	8.61	6.53	10.14	1.0812	0.000100493	0.00123935	KH domain-containing protein At2g38610-like
LOC107804873	1.79	2.78	1.16	0	0	0	-9.16392	1.63e-12	9.68e-11	uncharacterized protein LOC107804873
LOC107804907	0	0	0.08	2.32	1.83	2.65	6.61857	8.49e-12	4.55e-10	protein SRC2 homolog
LOC107804927	285.35	266.33	345.69	771.58	931.14	836.42	1.54212	6.66e-34	4.45e-31	omega-3 fatty acid desaturase, endoplasmic reticulum-like isoform X1
LOC107804967	1	1.29	1.01	0	0	0	-8.45083	2.45e-10	1.04e-08	RING-type E3 ubiquitin transferase
LOC107804975	31.68	33.09	31.64	12.79	20.12	9.56	-1.13997	7.17e-08	1.94e-06	UTP--glucose-1-phosphate uridylyltransferase
LOC107805010	0.27	0.9	0.6	1.52	2.03	2.58	1.82943	0.00131464	0.0110965	Alkyl transferase
LOC107805016	0.37	0.23	0.25	0.99	1.95	1.92	2.55447	2.9e-07	6.85e-06	Carboxypeptidase
LOC107805047	1.23	0.74	0.36	0.18	0	0	-3.73663	0.0040757	0.0277006	uncharacterized protein LOC107805047 isoform X1
LOC107805062	7.9	16.19	16.61	5.41	7.19	4.44	-1.20775	9.78e-05	0.00121057	uncharacterized protein LOC107805062 isoform X1
LOC107805069	4.18	3.49	5.53	17.42	16.32	45.57	2.63736	3.58e-16	3.57e-14	fatty-acid-binding protein 1-like
LOC107805099	13.1	12.86	14.38	2.5	0.61	0.49	-3.45541	2.89e-06	5.44e-05	filament-like plant protein isoform X1
LOC107805103	2.31	1.27	1.54	5.29	3.1	6.71	1.60377	2.52e-05	0.000369923	tetraspanin-2-like
LOC107805141	1.27	1.85	0.98	6.02	3.72	7.52	2.10749	8.9e-13	5.56e-11	transcription factor GAMYB-like isoform X1
LOC107805197	3.72	4.6	4.31	2.89	1.81	1.42	-1.02024	0.000378332	0.00388538	NA
LOC107805217	4.38	4.05	4.79	1.74	1.19	1.26	-1.6165	0.000223521	0.00246041	protein RALF-like 34
LOC107805241	10.85	3.76	3	0.12	0.38	0.15	-4.71966	6.41e-20	1.04e-17	NAC domain-containing protein 2-like
LOC107805280	1.35	0.32	0.96	0	0.16	0.03	-3.74495	0.00150116	0.0123754	ethylene-responsive transcription factor 1-like
LOC107805297	17.51	29.83	29.46	6.61	7.11	6.45	-1.88091	4.79e-15	4.09e-13	protein FAM32A-like
LOC107805330	3.21	2.1	2.34	0.66	0.1	0.2	-2.96852	1.48e-05	0.000231121	indole-3-acetic acid-induced protein ARG7-like
LOC107805342	0.43	0.18	0	2.87	1.69	2.56	3.57277	2.72e-07	6.47e-06	Short-chain dehydrogenase_reductase
LOC107805401	4.47	4.02	4.45	1.19	0.48	2.44	-1.60804	0.000783755	0.00720044	F-box protein PP2-A13-like
LOC107805545	1.18	0.76	1.19	2.35	2.81	2.82	1.40201	0.00486645	0.032102	uncharacterized protein LOC107805545
LOC107805588	2.64	1.9	3.57	0.35	0.01	0.15	-3.92448	0.000136099	0.00161823	NA
LOC107805601	0.16	0.18	0.2	2.97	1.47	1.43	3.5089	1.59e-09	5.93e-08	random slug protein 5-like
LOC107805617	1.05	0.93	1.56	0.54	0.72	0.31	-1.13802	0.00269277	0.0198059	NAD kinase 2, chloroplastic-like isoform X1
LOC107805664	0.18	0.78	0.35	1.17	0.93	1.41	1.46278	0.00831356	0.0490675	NA
LOC107805674	0.03	0.16	0.13	1.24	1.72	1.25	3.76129	1.72e-06	3.4e-05	NA
LOC107805720	2.18	3.1	1.39	0.68	0.23	0.12	-2.67235	2.46e-06	4.7e-05	uncharacterized protein LOC107805720
LOC107805734	2.81	2	3.29	7.78	5.15	6.43	1.30805	3.93e-05	0.000546413	Inositol oxygenase
LOC107805737	5.13	3.94	3.64	0.99	2.04	0.78	-1.69663	1.01e-06	2.11e-05	putative glucuronosyltransferase PGSIP8 isoform X1
LOC107805829	0	0.07	0	0.92	0.62	1.12	5.1868	0.000271153	0.00290967	uncharacterized protein LOC107805829
LOC107805834	12.54	8.69	12.68	5.47	5.37	3.82	-1.16219	7.54e-05	0.000969182	30S ribosomal protein S20, chloroplastic-like
LOC107805839	40.95	49.76	44.62	9.64	10.48	8.83	-2.17087	2.23e-43	2.65e-40	uncharacterized protein LOC107805839
LOC107805851	1.04	0.66	0.32	1.97	1.16	1.76	1.30485	0.00750536	0.0452562	IAA-amino acid hydrolase ILR1-like 4
LOC107805895	24.91	2.31	4.53	1.56	1.22	1.97	-2.70251	0.00625672	0.0392122	putative calcium-binding protein CML19
LOC107805922	0.52	0.12	0.11	1.21	1.2	1.92	2.51969	0.000113685	0.0013844	F-box_FBD_LRR-repeat protein At1g13570-like isoform X1
LOC107805952	12.24	10.47	9.08	25.06	16.35	32.52	1.25703	2.11e-08	6.46e-07	Xyloglucan endotransglucosylase_hydrolase
LOC107805974	0.43	0.6	0.24	0.8	0.7	2.32	1.61232	0.00245571	0.0184459	putative pentatricopeptide repeat-containing protein At1g26500
LOC107806047	14.38	16.48	17.44	2.63	5.33	2.83	-2.11737	1.09e-16	1.15e-14	GDSL esterase_lipase At5g03820-like
LOC107806127	6.33	6.89	7.15	16.02	9.36	14.94	1.02694	9.41e-07	1.99e-05	protein IQ-DOMAIN 14-like
LOC107806137	7.88	6.08	4.84	0.82	0.67	1.16	-2.78546	1.47e-17	1.77e-15	E3 ubiquitin-protein ligase RNF170-like
LOC107806142	11.13	10.27	9.38	4.13	2.62	4	-1.47452	3.89e-12	2.18e-10	protein REVEILLE 1-like isoform X1
LOC107806170	161.97	130.48	179.85	302.74	398.29	340.01	1.18887	3.94e-16	3.89e-14	uncharacterized protein At4g28440-like
LOC107806172	16.78	1.07	3.36	0	0	0	-10.5707	2.9e-07	6.85e-06	ethylene-responsive transcription factor ERF109-like
LOC107806206	1.27	1.33	1.34	0.22	0.32	0.41	-2.00258	4.51e-05	0.000619561	premnaspirodiene oxygenase-like
LOC107806212	1.07	0.49	0.36	0.09	0.32	0.2	-1.60711	0.0073423	0.0444992	NA
LOC107806220	0.2	0.34	0.23	0.78	0.97	1.55	2.33255	3.36e-06	6.24e-05	uncharacterized protein LOC107806220 isoform X1
LOC107806239	1.45	1.01	1.9	5.44	2.43	3.53	1.40891	3.11e-05	0.00044436	calmodulin-binding protein 60 D-like isoform X1
LOC107806269	2.55	1.87	1.6	0.63	0.76	1	-1.27733	0.000407553	0.00415645	factor of DNA methylation 1-like isoform X1
LOC107806273	28.76	23.81	33.14	67.29	61.22	76.47	1.30394	3.24e-17	3.61e-15	uncharacterized protein C24B11.05-like
LOC107806312	65.75	72.54	100.76	16.32	23.66	22.64	-1.88576	8.15e-26	2.4e-23	Expansin
LOC107806338	145.61	191.88	187.86	41.72	35.6	52.13	-1.97794	8.11e-37	6.93e-34	dnaJ protein homolog
LOC107806340	1.32	1.6	1.04	0.68	0.47	0.53	-1.24022	0.00170573	0.0137596	probable receptor-like protein kinase At1g33260
LOC107806346	57.03	4.62	10.25	0.46	3.99	0.3	-3.8769	0.00533166	0.0345693	protein SRC2-like
LOC107806360	1.84	2.23	0.54	0.16	0.42	0	-2.95939	0.00227176	0.0173405	uncharacterized protein LOC107806360
LOC107806381	3.24	3.21	3.52	17.29	15.81	16.98	2.37097	2.34e-46	3.32e-43	Protein DETOXIFICATION
LOC107806387	2.05	2.14	3.16	6.33	10.91	11.77	2.03258	1.18e-13	8.31e-12	myb family transcription factor APL-like isoform X1
LOC107806395	31.42	25.51	34.44	0.89	1.72	1.53	-4.40946	6.51e-60	1.71e-56	elicitor-responsive protein 1-like isoform X1
LOC107806396	10.42	10.67	11.96	3.74	4.96	5.03	-1.22384	5.68e-10	2.28e-08	protein kinase APK1A, chloroplastic-like
LOC107806415	1.62	1.13	1.24	0.84	0.57	0.32	-1.16806	0.00362614	0.0251661	NA
LOC107806434	2.24	1.96	2.2	0.58	0.93	0.59	-1.58903	5.81e-07	1.28e-05	NA
LOC107806440	4.21	3.53	3.74	12.12	14.38	7.02	1.59033	2.47e-08	7.45e-07	Bidirectional sugar transporter SWEET
LOC107806470	3.47	2.64	3.68	0.71	0.62	0.38	-2.47442	1.56e-17	1.85e-15	protein SCARECROW-like
LOC107806616	48.37	52.06	61.74	18.67	32.02	21.75	-1.11524	1.09e-08	3.49e-07	uncharacterized protein LOC107806616
LOC107806633	6.27	5.14	4.07	29.06	16.68	26.93	2.27152	9.19e-14	6.58e-12	uncharacterized protein LOC107806633
LOC107806638	3.86	3.36	2.89	2.86	1.05	1	-1.00096	0.00418201	0.0282976	Auxin response factor
LOC107806676	9.63	9.11	10.76	24.83	26.24	29.8	1.49795	1.66e-23	3.8e-21	fasciclin-like arabinogalactan protein 1
LOC107806685	3.72	4.44	3.32	1.87	1.57	1.23	-1.26232	3e-07	7.06e-06	Two-component response regulator
LOC107806747	1.5	0.89	1.32	0.32	0.35	0.81	-1.29027	0.00326557	0.0231724	protein NLP7-like isoform X1
LOC107806750	0.58	1.3	1.13	4.58	4.2	2.33	1.92307	8.61e-08	2.28e-06	uncharacterized protein LOC107806750 isoform X1
LOC107806767	1.89	1.92	1.42	5.68	5.74	7.15	1.87669	0.000224814	0.00247241	CRIB domain-containing protein RIC7-like
LOC107806768	28.2	2.46	6.49	0	0	0	-10.5956	4.52e-08	1.28e-06	zinc finger protein ZAT12-like
LOC107806775	77.03	71.55	95.17	144.04	176.13	178.5	1.08135	5.99e-14	4.43e-12	translocon-associated protein subunit beta-like
LOC107806798	7.91	11.08	9.9	3.13	3.39	7.25	-1.02653	0.000305443	0.00323065	serine_threonine-protein kinase WAG1-like
LOC107806803	8.58	7.46	7.63	3.06	3.42	3.86	-1.15024	2.66e-06	5.05e-05	uncharacterized protein LOC107806803
[truncated: 1,058 more rows]

## Sheet: atg5-2 Vs atg5-2 pTPE8-ATG5-GFP
Gene_ID	atg5-2 pTPE8:ATG5-GFP replicate 1	atg5-2 pTPE8:ATG5-GFP replicate 2	atg5-2 pTPE8:ATG5-GFP replicate 3	atg5-2 replicate 1	atg5-2 replicate 2	atg5-2 replicate 3	Log2FC	P value	adjusted P value	Description
LOC107759086	0.69	1.27	1.41	0.33	0.45	0.6	-1.24877	0.0009033	0.0142235	uncharacterized protein LOC107759086
LOC107759217	2.33	1.64	2.1	0.53	0.97	0.96	-1.24989	5.68e-06	0.000229335	uncharacterized protein LOC107759217
LOC107759316	50.49	44.98	46.66	87.54	112.75	72.51	1.00085	1.41e-10	2.04e-08	inositol-3-phosphate synthase
LOC107759339	5.82	3.9	4.6	1.73	1.88	2.52	-1.13311	0.00470536	0.047875	uncharacterized protein LOC107759339
LOC107759342	10.59	6.34	10.07	13.69	19.13	19.44	1.03953	7.96e-05	0.00201048	NA
LOC107759381	1.22	1.55	1.87	0.2	0.38	0.75	-1.72922	0.00401158	0.0424734	NA
LOC107759443	0.55	0.8	0.47	1.2	2.5	2.07	1.74062	0.00272484	0.0321517	probable transcription factor KAN4
LOC107759476	1.76	2.67	4.01	7.41	3.95	7.6	1.22683	0.00207651	0.026267	transcription factor GAMYB-like
LOC107759522	2.36	1.62	2.26	4.33	3.61	5.29	1.14802	4.67e-06	0.000194376	Starch synthase, chloroplastic_amyloplastic
LOC107759559	2.2	2.15	2.59	0.91	0.76	0.88	-1.39323	2.43e-05	0.000761903	Hexosyltransferase
LOC107759650	30.31	32.32	28.03	56.4	64.2	73.03	1.15741	6.94e-17	3.19e-14	myricetin O-methyltransferase-like
LOC107759701	14.84	8.7	11.67	26.37	27.24	30.88	1.3535	9.01e-10	1.11e-07	uncharacterized protein LOC107759701
LOC107759735	0	0.97	1.51	0	0	0.05	-5.51016	0.00305554	0.0348997	NA
LOC107759795	0	0	0	0.26	0.31	2.03	6.52832	0.000112715	0.00268411	NA
LOC107759911	2.07	0.85	1.66	3.65	3.32	3.96	1.33434	0.000905925	0.0142468	probable tyrosine-protein phosphatase At1g05000
LOC107759939	2.03	2.96	4.19	1.98	0.86	0.78	-1.2925	0.00476999	0.0482925	tetraspanin-2-like
LOC107759962	19.12	26.97	14.7	32.07	60	38.56	1.17321	6.57e-07	3.57e-05	probable C-terminal domain small phosphatase
LOC107759979	0.34	0.26	0.24	0.59	0.73	1.54	1.74725	0.00117731	0.0173269	65-kDa microtubule-associated protein 6-like isoform X1
LOC107759992	3.58	2.91	3.77	1.29	1.41	1.52	-1.2137	0.000240396	0.00497877	NA
LOC107759996	5.39	3.62	3.83	1.78	2.09	0.78	-1.38945	0.000875195	0.0139122	acid phosphatase 1-like
LOC107760037	23.93	21.28	19.38	6.11	6.21	6.37	-1.72722	2.61e-28	9.58e-25	adenylate isopentenyltransferase isoform X1
LOC107760129	8.81	4.45	18.66	5.55	1.07	2.92	-1.67244	0.00194232	0.024999	Non-specific lipid-transfer protein
LOC107760135	2.42	1.5	2	0.59	0.87	1	-1.18745	0.00196592	0.0252055	uncharacterized protein YnbB-like isoform X1
LOC107760310	6.14	38.08	12.28	1.31	3.68	2.85	-2.78439	0.000917234	0.0143997	GDSL esterase_lipase At1g71691-like
LOC107760357	39.58	40.44	35.39	88.09	72.3	96.2	1.2232	1.81e-17	9.25e-15	F-box protein At4g09920-like
LOC107760448	80.47	127.55	87.87	12.31	4.93	7.73	-3.48748	1.55e-42	1.14e-38	Non-specific lipid-transfer protein
LOC107760453	16.18	15.07	19.26	4.71	7.5	7.66	-1.27611	4.29e-08	3.41e-06	Bidirectional sugar transporter SWEET
LOC107760482	0	0.07	0	0.1	0.48	1.1	4.49294	0.000283716	0.0056836	AT-hook motif nuclear-localized protein
LOC107760526	1.78	2.01	1.85	0.49	0.84	0.89	-1.28518	0.000406037	0.0075492	protein NRT1_ PTR FAMILY 4.6-like
LOC107760864	1.96	1.14	2.44	0.32	0.1	0.16	-3.2184	5.89e-08	4.43e-06	uncharacterized protein LOC107760864
LOC107760975	27.44	20.39	18.67	68.13	60.27	66.41	1.61926	1.86e-25	3.59e-22	PI-PLC X domain-containing protein At5g67130-like
LOC107761069	2.44	2.74	2.08	0.4	0.63	0.84	-1.88435	5.2e-05	0.00143261	NA
LOC107761077	2.49	2.34	1.74	0.11	0	0	-5.84391	0.000157889	0.00353518	AT-hook motif nuclear-localized protein 15-like
LOC107761185	0.66	0.48	0.4	1.25	0.59	1.46	1.1463	0.00312686	0.0355145	DExH-box ATP-dependent RNA helicase DExH17-like
LOC107761235	1.3	1.43	0.35	0.27	0.13	0.22	-2.29463	0.000895155	0.0141678	BTB_POZ and TAZ domain-containing protein 4-like
LOC107761259	2.27	2.22	2.37	1.35	0.64	0.51	-1.39891	0.00248944	0.0300303	uncharacterized protein LOC107761259
LOC107761487	4.27	3.82	1.06	7.71	9.98	7.6	1.54052	1.14e-05	0.000409752	G2_mitotic-specific cyclin-2-like isoform X1
LOC107761521	1.52	1.41	1.46	2.59	2.39	3.85	1.07034	0.00278426	0.0327162	uncharacterized protein LOC107761521
LOC107761597	2.21	2.13	0.65	5.27	4.25	5.69	1.69064	1.78e-05	0.000589175	uncharacterized protein LOC107761597
LOC107761667	0	0	0	0.85	1.38	0.24	6.0724	0.000536143	0.00945422	NA
LOC107761701	1.4	1	1.07	1.48	4.73	5.49	1.83457	0.000124278	0.00290114	Aspergillus nuclease S1
LOC107761748	3.19	3.43	3.39	1.38	1.13	1.07	-1.42625	2.31e-05	0.000733561	GAGA-binding transcriptional activator
LOC107761767	1.43	1.6	1.66	5.27	2.74	7.03	1.72773	1.78e-10	2.55e-08	ABC transporter B family member 15-like
LOC107761782	1.29	2.43	1.27	0.64	0.1	0.4	-2.07123	0.00481174	0.0486072	HVA22-like protein
LOC107761797	19.18	18.17	17.18	42.59	42.78	48.16	1.35799	3.65e-23	4.32e-20	Bidirectional sugar transporter SWEET
LOC107761809	6.39	7.24	7.31	2.76	2.61	2.3	-1.37154	4.23e-05	0.00120079	uncharacterized protein LOC107761809
LOC107761855	1.81	3	3.52	0.97	0.97	1.81	-1.10265	0.00255961	0.0307555	Serine_threonine protein phosphatase 2A regulatory subunit
LOC107761922	2.44	1.64	2.43	3.97	5.72	4.28	1.16369	1.07e-05	0.000388981	uncharacterized protein LOC107761922
LOC107761966	4.65	6.06	4.25	5.99	19.15	8.41	1.24512	0.000905228	0.0142468	uncharacterized protein LOC107761966
LOC107762039	6.81	5.77	4.02	14.78	8.81	10.55	1.10904	8.45e-06	0.00031798	Trehalose 6-phosphate phosphatase
LOC107762061	16.23	12.33	14.54	21.88	28.05	31.13	1.00104	3.16e-06	0.000139159	uncharacterized protein LOC107762061
LOC107762089	0.45	0.4	0.39	0.83	0.94	1.08	1.272	0.000368257	0.0069811	pentatricopeptide repeat-containing protein At3g16610-like
LOC107762107	10.08	10.88	9.54	22.45	21.49	28	1.32415	5.82e-10	7.47e-08	uncharacterized protein LOC107762107
LOC107762114	2.3	2.25	1.21	4.72	4.36	3.48	1.19111	1.3e-05	0.000457293	uncharacterized protein LOC107762114
LOC107762223	1.1	1.11	0.78	0.29	0.34	0.38	-1.51679	0.000879093	0.0139621	two-component response regulator-like APRR2
LOC107762243	5.54	3.49	5.79	1.09	1.92	2.29	-1.41483	5.2e-05	0.00143261	BOI-related E3 ubiquitin-protein ligase 1-like
LOC107762322	13.57	16.62	7.94	26.61	43.14	24.94	1.41649	8.81e-07	4.59e-05	uncharacterized protein LOC107762322
LOC107762335	1.51	1.39	1.25	3.1	2.73	2.86	1.13769	0.00191113	0.0247624	NA
LOC107762367	3.9	4.99	2.35	1.31	0.41	0.63	-2.20916	2.76e-09	3.09e-07	BTB_POZ domain-containing protein NPY4-like isoform X1
LOC107762414	0.7	0.67	0.57	2.12	4.81	3.34	2.4796	1.83e-11	3.18e-09	putative transporter arsB
LOC107762507	11.04	17.98	16.5	3.66	7.31	4.22	-1.50951	8.11e-07	4.28e-05	uncharacterized protein LOC107762507
LOC107762540	5.64	8.3	4.07	1.47	1.17	3.07	-1.58784	3.94e-05	0.00113009	basic 7S globulin-like
LOC107762575	1.48	1.36	1.06	5.93	7.46	8.02	2.53417	2.01e-18	1.25e-15	short-chain dehydrogenase reductase 2a-like
LOC107762633	0.09	0.1	0	1.43	0.51	0.46	3.71151	3.14e-06	0.000138882	subtilisin-like protease SBT1.8
LOC107762671	97.25	43.94	62.9	7.7	22.71	12.35	-2.18504	8.69e-05	0.00216935	Glycosyltransferase
LOC107762693	3.18	1.85	2.18	0.84	0.35	0.17	-2.37927	2.36e-07	1.5e-05	F-box protein At2g16365-like
LOC107762696	11.96	14.37	9.45	16.03	32.85	20.2	1.01993	4.14e-05	0.00118142	syntaxin-112-like
LOC107762745	1.49	1.13	1.84	0.68	0.2	0.48	-1.67816	0.00206425	0.0261641	chitin elicitor receptor kinase 1-like isoform X1
LOC107762766	1.22	1.28	1.23	3.91	4.86	5.95	2.04639	3.92e-09	4.16e-07	probable sulfate transporter 3.3
LOC107762775	146.64	170.95	158.8	74.2	67.57	84.02	-1.01969	2.19e-16	9.69e-14	cationic amino acid transporter 1-like
LOC107762799	0.73	0.57	0.92	1.78	1.81	3.72	1.77482	5.73e-06	0.000230851	1-aminocyclopropane-1-carboxylate synthase-like
LOC107762811	0.7	0.74	1.68	4.39	4.4	3.53	2.02226	6.83e-07	3.69e-05	uncharacterized protein LOC107762811
LOC107763006	0	0.97	0.5	7.36	3.04	8.34	3.68158	3.57e-09	3.85e-07	MAP7 domain-containing protein 2-like
LOC107763020	0.36	0.36	0.53	0.76	1.4	1.5	1.59963	0.00402773	0.0425362	glycerophosphodiester phosphodiesterase
LOC107763055	6.64	5.32	5.47	11.23	13.43	12.33	1.15959	2.53e-08	2.15e-06	RING-H2 finger protein ATL63
LOC107763059	1.92	3.14	4.11	1.31	1.7	1.34	-1.02515	0.00416145	0.04356	F-box_kelch-repeat protein At3g23880-like
LOC107763137	1.83	1.5	1.55	0.72	0.84	0.34	-1.30842	0.000200094	0.00427019	BTB_POZ domain-containing protein At3g44820-like
LOC107763149	7.01	5.77	4.43	1.61	2.19	2.51	-1.3582	0.000220053	0.00462527	Photosystem I reaction center subunit II, chloroplastic
LOC107763186	12.77	8.7	9.33	3.77	5.35	3.92	-1.15531	2.67e-07	1.66e-05	cyprosin-like
LOC107763206	0.17	0.61	0.21	1.05	1.66	1.05	1.97878	0.000746702	0.0123054	non-functional pseudokinase ZED1-like
LOC107763311	1.52	1.88	1.39	0.54	0.76	0.53	-1.33432	1.19e-05	0.000425439	putative 1-phosphatidylinositol-3-phosphate 5-kinase FAB1C
LOC107763452	4.07	2.89	3.8	8.44	6.23	6.91	1.0609	5.44e-08	4.13e-06	TBC1 domain family member 2A-like
LOC107763489	2.44	1.9	2.01	0.38	0.67	0.48	-2.03073	4.01e-07	2.38e-05	NA
LOC107763494	3.52	1.24	1.19	4.24	4.8	4.82	1.33969	0.0044913	0.0461962	glutaredoxin-C6-like
LOC107763530	1.87	1.76	2.26	0.58	0.96	0.51	-1.43444	0.000704112	0.0117363	ATP-dependent DNA helicase
LOC107763641	11.26	10.21	10.3	4.13	4.72	3.54	-1.30054	2.32e-13	6.12e-11	Growth-regulating factor
LOC107763660	1	1.34	0.88	2.2	1.75	2.52	1.05671	0.000159285	0.00355992	receptor-like protein kinase THESEUS 1
LOC107763682	0	0	0	0.54	0.91	7.09	9.45548	6.49e-06	0.000255057	GDSL esterase_lipase LIP-4-like
LOC107763773	3.36	1.7	0.99	5.77	8.5	9.11	2.05044	1.52e-07	1.02e-05	GDSL esterase_lipase At1g29670-like
LOC107763803	5.26	2.82	3.98	1.24	1.88	2.27	-1.08428	0.00428451	0.0445056	CASP-like protein
LOC107763823	3.62	4.6	3.6	2.08	1.11	2.35	-1.03456	0.00176506	0.0234003	syntaxin-112-like
LOC107763837	21.49	23.07	23.71	60.45	51.3	62.14	1.44336	3.99e-16	1.74e-13	NA
LOC107763838	4.78	4.89	4.75	1.76	3.14	1.54	-1.09877	0.000540061	0.00950674	protein trichome birefringence-like 33
LOC107763850	1.77	1.61	1.62	0.62	0.58	0.35	-1.62167	0.00182211	0.0239555	probable boron transporter 2
LOC107763950	1.61	0.87	0.92	2.11	2.31	2.59	1.11791	0.00240688	0.0293526	uncharacterized protein LOC107763950
LOC107763993	0.83	1.03	1.59	0.42	0.44	0.66	-1.11699	0.0038418	0.0411525	NA
LOC107763994	58.54	59.67	60.42	29.1	29.22	26.52	-1.01319	6.15e-17	2.86e-14	uncharacterized protein LOC107763994
LOC107764074	15.92	10.84	16.08	26.4	27.92	29.04	1.03475	7.89e-08	5.78e-06	heavy metal-associated isoprenylated plant protein 3-like
LOC107764226	49.53	57.95	55.84	16.53	32.92	19.66	-1.18138	4.77e-09	4.99e-07	glycerol-3-phosphate acyltransferase 1-like isoform X1
LOC107764347	17.09	18.3	16.86	5.16	6.52	10.12	-1.16523	7.18e-05	0.00185304	uncharacterized protein LOC107764347
LOC107764392	13.34	15.24	6.36	21.2	41.97	22.49	1.35574	0.0045438	0.0465531	uncharacterized protein LOC107764392
LOC107764494	3.45	2.32	2.56	0.93	0.92	0.72	-1.61047	0.00229047	0.028309	floral homeotic protein APETALA 2-like
LOC107764500	25.61	20.79	19.28	41.25	38.07	66.16	1.20996	4.98e-10	6.46e-08	S-adenosylmethionine synthase
LOC107764582	2.12	1.26	1.24	0.17	0.38	0.43	-2.16525	9.24e-07	4.79e-05	neurogenic protein mastermind-like
LOC107764760	8.53	10.13	6.16	2.77	2.91	3.7	-1.34544	1.81e-09	2.11e-07	Growth-regulating factor
LOC107764799	0.67	7.08	4.98	0.4	0.45	0.58	-3.08518	7.04e-06	0.000272683	uncharacterized protein LOC107764799
LOC107764952	3.39	3.08	4.85	0.21	0.32	0.52	-3.36078	4.28e-16	1.85e-13	Proline dehydrogenase
LOC107765015	2.95	2.48	2.1	0.24	0.43	1.11	-1.97729	0.000634727	0.0107654	Xyloglucan endotransglucosylase_hydrolase
LOC107765097	2.24	5.27	4.38	0.58	0.9	1.37	-2.00896	1.27e-06	6.31e-05	dof zinc finger protein DOF5.7-like
LOC107765136	2.64	4.94	2.29	13.95	9.42	6.24	1.66159	1.39e-05	0.000481677	NAD(P)H dehydrogenase (quinone)
LOC107765180	11.65	8.58	8.2	3.82	5.25	3.62	-1.10509	1.84e-06	8.7e-05	putative serine_threonine-protein kinase
LOC107765222	10.64	11.15	4.72	18.98	19.53	18.09	1.15661	1.31e-06	6.45e-05	rop guanine nucleotide exchange factor 5-like
LOC107765256	1.24	1.66	1.39	0.88	0.16	0.65	-1.29147	0.00317168	0.0358462	receptor-like protein kinase
LOC107765264	1.76	1.21	1.82	0.37	0.33	0.48	-1.96915	1.69e-09	1.98e-07	inactive leucine-rich repeat receptor-like serine_threonine-protein kinase At1g60630
LOC107765273	3.48	2.51	4.73	1.25	2.05	1.06	-1.22925	0.00393447	0.0418643	AMSH-like ubiquitin thioesterase 3
LOC107765332	14.32	18.26	12.03	29.97	31.97	32.62	1.14194	1.22e-12	2.67e-10	rop guanine nucleotide exchange factor 5-like
LOC107765357	0.74	0.68	0.65	1.93	1.93	1.64	1.46903	1.25e-05	0.0004419	uncharacterized protein LOC107765357 isoform X1
LOC107765400	0.19	0.24	0.11	0.61	0.61	2.41	2.83023	2.23e-05	0.000716944	Pectinesterase
LOC107765424	3.04	2.76	2.27	4.74	7.32	6.68	1.28848	5e-06	0.000206232	Expansin
LOC107765473	2.03	0.56	1	3.47	3.67	4.08	1.71549	1.97e-06	9.22e-05	Protein DETOXIFICATION
LOC107765621	25.06	25.71	23.47	42.52	61.47	61.36	1.23042	9.11e-13	2.08e-10	glutathione transferase
LOC107765646	4.34	0.43	3.88	15.84	23.38	8.61	2.61812	7.58e-06	0.000289167	uncharacterized protein LOC107765646
LOC107765700	83.1	82.46	69.28	152.28	189.92	173.35	1.2111	2.14e-19	1.67e-16	glutathione transferase
LOC107765777	5.4	5.6	8.99	2.65	3.28	3.41	-1.04372	5.07e-05	0.00139949	NA
LOC107765856	19.09	12.28	17.34	3.44	7.92	6.23	-1.38873	2.5e-06	0.000113202	LOW QUALITY PROTEIN: uncharacterized protein LOC107765856
LOC107765891	0.78	1	1.31	3.29	4.23	2.7	1.7782	6.87e-05	0.00179216	uncharacterized protein At2g29880-like
LOC107765921	0.03	0.18	0.27	0.45	1.01	2.15	2.94864	3.88e-05	0.00111624	aspartic proteinase nepenthesin-2-like
LOC107765939	2.67	2.38	1.97	5.95	5.2	4.35	1.20663	1.91e-06	8.99e-05	probable Histone-lysine N-methyltransferase ATXR5
LOC107766000	4.96	5.55	3.69	2.14	2.25	2.12	-1.0634	0.000817452	0.0132175	protein C2-DOMAIN ABA-RELATED 11-like
LOC107766004	7.86	8.96	6.78	4.24	3.21	1.75	-1.2816	0.000523406	0.00929375	nuclear transcription factor Y subunit B-3-like
LOC107766029	1.09	1.23	1.17	2.43	3.53	4.89	1.69627	1.07e-06	5.46e-05	acylsugar acyltransferase 3-like
LOC107766117	0.53	1	1.29	2.4	2.32	3.53	1.61082	4.74e-05	0.00132259	protein ZINC INDUCED FACILITATOR-LIKE 1-like isoform X1
LOC107766122	5.42	6.31	4.15	1.84	2.09	0.59	-1.75446	4.3e-07	2.49e-05	uncharacterized protein LOC107766122
LOC107766255	143.6	138.92	107.61	306.01	242.02	258.4	1.13799	9.86e-16	3.89e-13	early nodulin-like protein 2
LOC107766321	0.69	1.44	1.03	0.46	0.45	0.33	-1.34876	0.00270278	0.0319736	uncharacterized protein LOC107766321 isoform X1
LOC107766368	4.52	2.55	5.7	1.73	1.59	0.89	-1.53547	9.79e-05	0.00239758	TBC1 domain family member 5 homolog A-like
LOC107766457	14.91	13.32	7.78	26.6	32.54	26.29	1.39681	2.25e-06	0.000103498	NA
LOC107766503	2.83	2.81	4.82	5.25	8.52	6.32	1.00667	0.00300432	0.0344853	uncharacterized protein LOC107766503 isoform X1
LOC107766850	2.38	3.01	5	6.46	9.25	7.03	1.19972	0.00209207	0.0264079	NA
LOC107766859	21.51	22.16	23.97	10.39	9.8	9.4	-1.13535	2.53e-15	9.49e-13	uncharacterized protein LOC107766859
LOC107766970	0.68	1.16	0.36	1.67	1.49	1.55	1.15512	0.00264721	0.0315524	uncharacterized protein LOC107766970 isoform X1
LOC107767002	1	1.3	1.27	0.29	0.51	0.13	-1.90805	5.83e-05	0.00157425	filament-like plant protein 7 isoform X1
LOC107767057	21.14	32.56	18.01	42.25	66.16	51.57	1.22188	5.28e-09	5.41e-07	G2_mitotic-specific cyclin-1-like
LOC107767128	2.89	4.2	2.55	0.11	0.3	0.44	-3.44045	3.4e-15	1.22e-12	AT-hook motif nuclear-localized protein 15-like
LOC107767156	55.62	69.78	58.12	28.58	35.71	20.56	-1.04953	1.12e-08	1.05e-06	interactor of constitutive active ROPs 1-like
LOC107767220	3.44	3.45	3.55	6.57	7.58	7.19	1.03135	6.24e-07	3.42e-05	putative lipase ROG1 isoform X1
LOC107767293	18.38	22.48	19.05	8.79	12.04	7.59	-1.01754	3.91e-08	3.18e-06	tryptophan aminotransferase-related protein 2-like
LOC107767341	2.63	1.26	1.36	3.91	4.58	3.98	1.3196	3.13e-06	0.000138392	calcium-dependent protein kinase-like
LOC107767422	2.53	1.88	1.8	0.78	0.87	0.17	-1.70963	0.000926941	0.0144963	NAC domain-containing protein 89-like
LOC107767494	2.95	2.25	2.38	5.37	4.83	6.48	1.20659	2.37e-06	0.000107897	beta-ketoacyl-[acyl-carrier-protein] synthase I
LOC107767557	12.15	7.11	16.41	38.07	17.85	26.99	1.28582	1.01e-05	0.00037091	uncharacterized protein LOC107767557
LOC107767645	0.53	0.52	0.83	2.9	2.37	1.99	2.01589	0.000753697	0.0123763	transcription factor bHLH53-like
LOC107767679	0.99	2.03	1.09	0.61	0.47	0.35	-1.47873	0.00270399	0.0319776	cytochrome P450 71A1-like
LOC107767725	2.13	1.46	1.05	0.09	0	0	-5.77195	1.21e-09	1.47e-07	uncharacterized protein LOC107767725
LOC107767757	1.33	0.92	1.42	2.66	3.23	3.78	1.45967	3.92e-05	0.00112494	AP2-like ethylene-responsive transcription factor At1g16060
LOC107767779	21.85	17.56	14.56	44.55	52.14	37.57	1.5036	1.62e-07	1.08e-05	early nodulin-like protein 1
LOC107767877	0	0	0	0.77	0.6	1.03	7.68161	2.46e-08	2.09e-06	uncharacterized protein LOC107767877
LOC107767915	10.42	12.06	12.73	4.27	4.87	2.33	-1.56457	1.15e-11	2.15e-09	NA
LOC107767919	0.38	0.59	0.53	1.11	2.41	1.6	1.81707	0.000105403	0.00253962	premnaspirodiene oxygenase-like
LOC107767928	0.57	2.19	1.46	3.56	4.34	3.69	1.51911	0.00225045	0.0279272	oxygen-evolving enhancer protein 3-2, chloroplastic-like
LOC107767963	16.96	15.8	21.79	9.79	7.27	9	-1.01266	2.55e-09	2.9e-07	Arginine decarboxylase
LOC107768035	5.9	4.59	3.43	1.93	1.39	1.9	-1.34833	2.48e-05	0.000775739	BTB_POZ and TAZ domain-containing protein 1-like
LOC107768094	0.81	0.73	0.32	2.59	0.84	1.38	1.4317	0.00281578	0.0330337	O-fucosyltransferase family protein
LOC107768095	13.13	12.04	5.89	17.59	27.39	24.89	1.23348	3.23e-07	1.96e-05	nucleobase-ascorbate transporter 2
LOC107768153	17.37	20.28	15.18	7.33	6.9	4.44	-1.44134	1.62e-12	3.47e-10	probable receptor-like protein kinase At1g80640
LOC107768185	14.72	13.15	14.04	5.54	7.13	5.39	-1.15497	1.64e-11	2.89e-09	receptor-like cytosolic serine_threonine-protein kinase RBK1
LOC107768187	2.47	5.79	2.81	0.27	0.76	0.74	-2.59006	8.22e-11	1.25e-08	AP2-like ethylene-responsive transcription factor AIL6
LOC107768265	13.21	13.04	8.48	24.02	20.75	31.5	1.21873	1.24e-07	8.59e-06	uncharacterized protein At5g01610-like
LOC107768279	4.88	4.61	4.53	0.54	1.44	1.06	-2.14493	5.53e-11	8.71e-09	homeotic protein knotted-1-like isoform X1
LOC107768291	1.74	1.72	1.75	6.16	4.55	4.75	1.61978	1.4e-17	7.23e-15	ABC transporter B family member 15-like
LOC107768371	2.41	0.85	1.95	5.31	6.06	3.56	1.59141	6.01e-06	0.000240587	caffeoylshikimate esterase-like
LOC107768404	52.73	67.99	53.42	108.51	112.6	121.22	1.04285	4.14e-14	1.23e-11	protein NETWORKED 3A-like
LOC107768446	15.31	14.86	17.12	4.53	8.49	6.73	-1.16699	4.31e-06	0.00018102	uncharacterized protein LOC107768446 isoform X1
LOC107768492	1.47	1	2.12	0.66	0.51	0.86	-1.16528	0.000768346	0.012545	uncharacterized protein LOC107768492 isoform X1
LOC107768541	18.47	15.45	10.39	4.02	3.46	5.76	-1.68332	3.39e-13	8.58e-11	receptor-like cytosolic serine_threonine-protein kinase RBK1
LOC107768592	6.78	11.16	8.68	2.87	4.4	1.5	-1.51834	0.000310113	0.00610582	uncharacterized protein LOC107768592 isoform X1
LOC107768624	1.06	0.76	0.22	3.3	3.84	2.3	2.29914	2.15e-07	1.38e-05	protein-serine_threonine phosphatase
LOC107768653	21.58	21.1	19.57	7.81	8.69	7.12	-1.34452	2.01e-24	2.63e-21	probable LRR receptor-like serine_threonine-protein kinase At4g20940
LOC107768712	1.67	2.21	1.03	5.17	3.38	2.86	1.21959	0.000617406	0.0105545	serine carboxypeptidase-like 11 isoform X1
LOC107768817	1.59	2.41	2.27	1.09	0.47	0.44	-1.61492	0.000200977	0.00428315	uncharacterized protein LOC107768817
LOC107768858	0.88	2.31	1.39	2.91	4.33	5.7	1.56365	0.00124446	0.0180121	NA
LOC107768912	5.29	4.37	4.6	2.6	1.49	1.68	-1.13655	1.32e-05	0.000462843	teosinte glume architecture 1-like isoform X2
LOC107768924	0.21	1.16	1.47	0	0.15	0	-4.13722	0.00224902	0.0279188	PSI subunit V
LOC107768978	0.92	1.09	0.88	0.11	0.37	0.21	-2.00948	4.05e-06	0.00017176	probable LRR receptor-like serine_threonine-protein kinase At1g34110
LOC107769013	1.11	2.85	2.63	0.66	0.95	0.52	-1.57342	0.000397202	0.0074063	carboxyl-terminal-processing peptidase 3, chloroplastic-like
LOC107769017	0	0	0	1.1	1.6	2.11	6.23424	0.000171808	0.00378048	uncharacterized protein LOC107769017
LOC107769085	32.66	22.79	18.55	57.39	57.03	49.54	1.22736	5.86e-11	9.16e-09	glutathione transferase
LOC107769197	1.9	0.62	0.8	4	2.84	2.87	1.63051	6.1e-05	0.00162902	3-ketoacyl-CoA thiolase 2, peroxisomal-like
LOC107769218	1.67	3.44	1.75	5.01	7.47	4.68	1.37895	1.32e-05	0.000461234	serine_threonine-protein kinase SRK2E-like
LOC107769268	19.81	24.14	33.07	9.91	17.66	7.43	-1.07043	0.000108268	0.00260007	ganglioside-induced differentiation-associated protein 2-like
LOC107769293	5.15	5.63	4.51	1.34	2.01	1.63	-1.55665	2.5e-11	4.2e-09	NA
LOC107769309	1.22	0.81	0.67	0.19	0.14	0.13	-2.48722	3.86e-05	0.00111131	uncharacterized protein At4g19900-like
LOC107769388	6.37	5.31	4.2	14.08	9.9	14.83	1.37045	9.16e-08	6.56e-06	glutathione transferase
LOC107769403	2.64	3.13	4.38	1.48	1.21	0.36	-1.68198	0.000326393	0.0063548	GDSL esterase_lipase APG-like
LOC107769449	7.99	6.69	4.63	12.07	16.46	11.96	1.15845	1.76e-05	0.00058429	Thymidine kinase
LOC107769471	0	0.1	0.11	0.33	0.52	1.06	3.11732	0.000846266	0.0135995	uncharacterized protein LOC107769471
LOC107769512	26.58	31.19	26.9	14.69	11.73	12.57	-1.06142	6.98e-13	1.64e-10	FRIGIDA-like protein
LOC107769513	0.28	1.54	1.46	0	0	0	-7.1972	4.82e-06	0.000200052	PSI subunit V
LOC107769520	1.76	3.28	2.55	6.39	4.3	5.16	1.1141	0.000143477	0.00327571	S-adenosylmethionine synthase
LOC107769639	0.68	0.71	0.44	0.1	0	0	-4.15394	2e-05	0.000651488	uncharacterized protein LOC107769639
LOC107769640	2.06	2.27	1.93	0.47	0.67	0.51	-1.85509	1.31e-06	6.45e-05	Growth-regulating factor
LOC107769654	14.62	12.1	15.82	1.93	5.41	0.97	-2.29487	0.00132198	0.0188444	vicilin-like seed storage protein At2g18540
LOC107769684	6.15	4.07	4.03	0.94	2.74	1.88	-1.29484	6e-05	0.00161088	protein indeterminate-domain 2-like
LOC107769712	1.75	1.73	0.92	0.43	0.3	0.1	-2.3368	0.000286721	0.00572818	tetraspanin-2-like
LOC107769791	2.63	4.25	2.25	0.93	1.47	1.17	-1.30051	6.52e-05	0.00172041	WPP domain-interacting protein 2-like
LOC107769803	11.65	15.45	12.13	29.24	24.22	31.22	1.17227	1.55e-11	2.75e-09	uncharacterized protein LOC107769803
LOC107769812	4.55	3.97	2.44	1.61	1.79	1.33	-1.14407	0.000251492	0.00515335	putative glycosyltransferase 7
LOC107769932	4.76	5.19	5.84	14.61	12.96	15.12	1.49243	8.18e-16	3.34e-13	anthranilate phosphoribosyltransferase, chloroplastic-like isoform X1
LOC107769998	12.73	20.43	13.99	5.3	5.36	2.11	-1.78412	4.97e-06	0.000205796	uncharacterized protein LOC107769998
LOC107770026	6.17	8.06	7.03	3.59	2.69	3.72	-1.02545	9.78e-07	5.02e-05	EIL4
LOC107770063	0.83	0.97	0.46	1.9	1.25	1.96	1.23789	0.00191625	0.0248027	transcription factor GAMYB-like
LOC107770146	0.19	0.52	0.22	2.2	2.13	2.97	3.06408	2.78e-05	0.000854241	NA
LOC107770173	1.85	1.72	2.6	0.75	0.69	0.74	-1.44871	0.00010505	0.00253446	kelch repeat-containing protein At3g27220-like
LOC107770206	1.54	1.26	0.72	2.74	2.16	3.43	1.30635	6.91e-06	0.000268093	non-specific serine_threonine protein kinase
LOC107770213	4.35	2.63	3.25	0.8	1.03	0.78	-1.90128	1.06e-06	5.4e-05	protein TRANSPORT INHIBITOR RESPONSE 1-like
LOC107770221	20.81	24.02	27.12	10.48	14.24	9.18	-1.01756	1.3e-06	6.43e-05	NA
LOC107770253	1.34	0.37	0.46	0.03	0.18	0.21	-2.30715	0.000745843	0.0123034	Lipoxygenase
LOC107770300	11.43	10.31	11.89	4.95	5.53	5.2	-1.03967	1.14e-08	1.06e-06	serine_threonine-protein kinase SAPK3-like
LOC107770319	6.98	5.53	5.41	1.5	1.39	2.61	-1.64298	3.02e-10	4.11e-08	rust resistance kinase Lr10-like isoform X1
LOC107770321	0.37	0.37	0.37	0.06	0.14	0.06	-2.05145	0.000448685	0.00820504	rust resistance kinase Lr10-like
LOC107770333	1.44	1.97	2.86	0.49	0.99	0.91	-1.34102	0.000599315	0.0103125	Alpha-1,6-mannosyl-glycoprotein 2-beta-N-acetylglucosaminyltransferase
LOC107770342	3.66	2.76	4.3	1.54	1.94	1.45	-1.06219	0.000307904	0.00607862	Serine_threonine-protein phosphatase
LOC107770344	47.48	49.65	49	16.68	17.55	18.46	-1.40948	6.92e-28	1.82e-24	uncharacterized protein LOC107770344
LOC107770360	0.62	0	0.65	0	0	0	-5.97773	0.00451433	0.0463293	NA
LOC107770387	3.07	1.57	0.72	4.64	4.47	3.2	1.2793	0.00119966	0.0175365	leucine-rich repeat receptor-like serine_threonine-protein kinase BAM1
LOC107770397	1.48	1.41	0.92	2.59	2.17	3.35	1.15013	0.00131109	0.0187256	putative F-box_LRR-repeat protein 23
LOC107770585	2.77	2.21	2.25	4.99	3.91	5.69	1.0683	8.02e-09	7.77e-07	1-phosphatidylinositol-3-phosphate 5-kinase
LOC107770586	3.99	3.09	5.25	9.01	7.94	14.71	1.42159	7.96e-06	0.000301495	EG45-like domain containing protein isoform X1
LOC107770589	24.67	32.98	30.03	64.43	85.48	103.75	1.5963	2.22e-19	1.7e-16	GDSL esterase_lipase At1g29670-like
LOC107770770	4.04	4.29	1.62	10.06	10.22	11.7	1.90123	0.00143981	0.0200394	E3 ubiquitin-protein ligase ATL23-like
LOC107770889	54.46	48.37	66.89	10.37	0.62	6.22	-3.23946	0.000781562	0.0127325	protodermal factor 1-like
LOC107770950	1.19	0.98	2.27	0.26	0.78	0.46	-1.49995	0.00347034	0.0382258	uncharacterized protein LOC107770950
LOC107770994	0.43	0.16	0.06	0.53	1.33	1.34	2.4146	5.92e-05	0.00159355	subtilisin-like protease SBT1.7
LOC107771072	6.33	5.61	3.79	11.1	12.73	13.39	1.31588	2.91e-09	3.24e-07	Calcium uniporter protein
LOC107771158	3.67	2.6	4.16	0.8	0.99	0.22	-2.31498	2.52e-06	0.000113464	NA
LOC107771312	0.85	0.26	0.83	0.91	1.69	2.38	1.41894	0.000562031	0.00979065	Protein DETOXIFICATION
LOC107771372	2.63	3.1	1.95	0.2	0.53	1.31	-1.82986	0.000281659	0.0056529	sugar transport protein 14-like
LOC107771387	12.63	11.98	16.31	6	4.09	2.2	-1.63187	0.000108179	0.0025997	uncharacterized protein LOC107771387
LOC107771388	156.22	160.29	135.88	30.61	38.94	39.63	-1.98	1.89e-45	1.74e-41	stem-specific protein TSJT1-like
LOC107771394	1.03	1.02	1.41	0.38	0.39	0.08	-1.96349	0.000118097	0.00278567	wall-associated receptor kinase 2-like
LOC107771462	6.03	4.85	4.8	2.11	2.54	2.78	-1.01851	1.58e-05	0.000536342	uncharacterized protein LOC107771462
LOC107771464	2.15	2.03	2.87	0.96	0.47	1.02	-1.47091	0.000237737	0.00492774	Cytochrome b561 and DOMON domain-containing protein
LOC107771473	2.48	2.64	2.49	0.18	0.37	0	-3.70926	0.00383869	0.041135	protein BIG GRAIN 1-like A
LOC107771492	1.81	2.15	2.04	3.7	3.9	5.24	1.1818	0.00188473	0.0245069	NAC domain-containing protein 78-like isoform X1
LOC107771538	11.48	9.22	8.99	2.46	3.37	4.94	-1.39076	5.29e-07	2.96e-05	stem-specific protein TSJT1-like
LOC107771591	38.94	39.04	47.36	18.73	22.92	16	-1.05167	3.2e-09	3.51e-07	classical arabinogalactan protein 9-like
LOC107771599	0.51	0.87	0.53	2.47	8.21	4.56	3.06154	6.67e-12	1.3e-09	GDSL esterase_lipase At3g48460-like
LOC107771618	12.88	12.73	13.61	7.92	5.88	4.21	-1.01874	0.0029858	0.0343265	glycine hydroxymethyltransferase
LOC107771695	21.02	21.4	22.78	11.33	8	10.49	-1.07304	1.87e-11	3.21e-09	ACT domain-containing protein ACR
LOC107771787	11.08	12.96	5.68	15.78	24.7	18.58	1.05164	1.52e-05	0.000515597	uncharacterized protein LOC107771787
LOC107771881	8.27	9.31	7.73	4.05	3.22	3.92	-1.1099	9.43e-06	0.000349683	uncharacterized protein LOC107771881
LOC107771910	2.39	1.87	2.66	0.5	0.8	1.48	-1.24798	0.00327981	0.0367179	zinc finger CCCH domain-containing protein 20-like
LOC107771931	42.44	50.81	34.65	134.19	129.16	186.05	1.91867	4.96e-25	8.07e-22	thioredoxin H-type 2
LOC107772047	14.41	16.04	7.06	22.67	38.81	24.8	1.26205	0.00198881	0.0254401	uncharacterized protein LOC107772047 isoform X1
LOC107772072	0.89	0.69	1.16	0.24	0.28	0.26	-1.7588	2.28e-05	0.00073066	probable serine_threonine-protein kinase At1g54610
LOC107772075	1.64	1.41	1.54	0.32	0.69	0.51	-1.52829	0.00150058	0.0206527	AT-hook motif nuclear-localized protein
LOC107772117	0	0.22	0.32	1.53	1.48	2.33	3.29669	3.95e-08	3.19e-06	uncharacterized protein LOC107772117
LOC107772162	1.5	2.04	1.73	0.85	0.39	0.34	-1.68519	0.000432713	0.00795256	Patatin
LOC107772207	72.88	64.25	71.96	107.81	184.43	117.21	1.06788	2.62e-08	2.22e-06	lipoxygenase homology domain-containing protein 1-like
LOC107772258	4.4	3.19	2.59	1.5	1.06	1.23	-1.36426	5.77e-07	3.2e-05	NA
LOC107772299	9.27	3.13	5.84	16.41	14.73	18.56	1.68752	0.00299402	0.0344008	uncharacterized protein LOC107772299
LOC107772346	0	0	0	0.22	1.27	0.42	6.067	0.00059517	0.0102652	9-divinyl ether synthase-like
LOC107772410	3.11	1.27	1.94	0.29	0	0	-4.38823	0.00026514	0.00538791	blue copper protein-like
LOC107772444	0.23	1.03	2.31	0.19	0.14	0.27	-2.54007	5.74e-05	0.00155333	Long-chain-alcohol oxidase
LOC107772584	3.37	2.98	2.55	4.67	10.59	3.47	1.15514	0.00487334	0.0490504	protein DMR6-LIKE OXYGENASE 2-like
LOC107772607	1.65	1.26	0.89	3.54	3.51	6.33	1.89183	2.79e-08	2.34e-06	thaumatin-like protein 1b
LOC107772645	2.52	1.61	2.09	3.31	4.11	5.17	1.09447	0.00203295	0.0258483	NA
LOC107772663	1.69	3.2	4.35	0.27	0.74	0.31	-2.72248	0.000659416	0.0111328	NA
LOC107772760	13.35	16.35	16.75	5.87	8.43	7.05	-1.00882	0.00230256	0.0284393	BAHD acyltransferase DCR-like
LOC107772790	9.07	7.64	6.8	19.21	18.86	17.46	1.33768	3.88e-17	1.88e-14	probable LRR receptor-like serine_threonine-protein kinase At5g45780 isoform X1
LOC107772996	0	0.12	0.61	0	0	0	-6.06909	0.00379235	0.0407775	8-hydroxygeraniol dehydrogenase-like
LOC107773097	0.62	0.7	0.35	0.03	0	0	-5.54295	0.000776011	0.0126533	probable sulfate transporter 3.4
LOC107773232	1.38	2.49	2.18	0.27	0.16	0.08	-3.50707	0.00127233	0.0183073	Chlorophyll a-b binding protein, chloroplastic
LOC107773250	2.76	2.2	1.62	7.09	5.94	3.02	1.38709	0.00250195	0.0301515	protein SOMBRERO-like
LOC107773320	3.01	1.25	1.54	5.58	7.18	2.29	1.46726	0.0012537	0.0181173	uncharacterized protein At4g00950-like
LOC107773331	7.17	8.73	10.53	3.65	3.73	4.3	-1.11107	1.58e-05	0.000534468	NA
LOC107773446	0.35	0.24	0.2	4.46	0.72	2.57	3.44155	0.00143894	0.0200394	NA
LOC107773465	6.85	8.97	9.67	4.03	3.33	1.05	-1.519	0.000507275	0.0090599	Chlorophyll a-b binding protein, chloroplastic
LOC107773506	2.66	1.81	2.09	1.04	0.87	0.47	-1.39814	0.00334498	0.0372943	protein SPA1-RELATED 2-like
LOC107773590	45.66	45.64	47.4	5.63	6.99	13.2	-2.35314	5.13e-22	5.09e-19	stem-specific protein TSJT1-like
LOC107773642	0.61	0.74	0.55	0.8	2.29	2.07	1.50022	0.00161074	0.0218413	heptahelical transmembrane protein 2-like
LOC107773721	5.56	6.58	4.28	9.96	13.87	11.09	1.14822	1.84e-08	1.63e-06	protein POLLENLESS 3-like
LOC107773778	1.21	0.42	1.31	0	0.14	0.16	-3.13065	4.2e-05	0.0011941	NA
LOC107773808	7.17	6.87	7.01	2.89	1.65	1.54	-1.72484	9.5e-08	6.78e-06	Chlorophyll a-b binding protein, chloroplastic
LOC107773818	2.23	1.22	0.65	2.78	2.45	4.67	1.34896	0.00112506	0.0167391	protein-serine_threonine phosphatase
LOC107773856	2.75	3.26	4.54	8.72	10.61	7.04	1.37362	1.66e-08	1.48e-06	rhamnogalacturonan endolyase
LOC107774111	9.54	7.23	3.86	3.83	2.51	2.8	-1.10642	0.000518531	0.0092295	BTB_POZ and TAZ domain-containing protein 1-like isoform X1
LOC107774113	1.05	1.08	1.03	0.63	0.64	0.24	-1.00867	0.00399651	0.0423648	1,3-beta-glucan synthase
LOC107774234	2.18	3.85	2.71	1.32	1.16	0.86	-1.32918	9.62e-05	0.00236515	AT-hook motif nuclear-localized protein
LOC107774274	2.6	3.61	3.94	1.92	0.65	0.81	-1.53401	0.000327002	0.00636328	putative cyclin-D6-1
LOC107774421	1.25	2.15	1.97	0.98	0.91	0.53	-1.09985	0.00246393	0.0297715	uncharacterized protein LOC107774421
LOC107774576	0.09	0	0	0.6	0.27	1.22	4.83487	4.87e-05	0.00135099	aspartic proteinase CDR1-like
LOC107774661	7.81	9.78	6.93	3.03	4.8	2.31	-1.1935	1.08e-05	0.000390902	uncharacterized protein LOC107774661
LOC107774685	4.33	4.51	5.27	10.96	8.55	8.73	1.0632	1.57e-06	7.59e-05	delta(1)-pyrroline-2-carboxylate reductase-like
LOC107774697	7.13	2.74	3.14	10.28	11.61	12.09	1.48969	1.21e-05	0.000430488	uncharacterized protein LOC107774697
LOC107774774	13.25	13.12	8.74	23.82	35.37	27.29	1.37139	1.33e-11	2.39e-09	transmembrane protein 56-B-like
LOC107774783	1.31	0.75	0.54	0.1	0.42	0.29	-1.61036	0.00176209	0.0233757	Auxin response factor
LOC107774951	9.2	8.76	8.08	4.65	4.21	3.61	-1.00122	1.93e-07	1.26e-05	probable serine_threonine-protein kinase At5g41260
LOC107774963	0.17	0.29	0.34	1.21	1.2	1.02	2.15362	0.00090006	0.0141846	Pectinesterase
LOC107775007	0.6	0.58	0.49	3.38	1.13	4.92	2.54591	4.5e-07	2.58e-05	NA
LOC107775038	3.19	3.14	4.24	8.78	7.83	7.11	1.22161	8.87e-08	6.36e-06	uncharacterized membrane protein At1g06890-like
LOC107775085	0.34	0.59	0.4	0.07	0	0	-4.25629	5.19e-05	0.00143123	dof zinc finger protein DOF3.1-like
LOC107775135	1.54	1.74	0.88	0.11	0.15	0.14	-3.29709	0.000821365	0.0132632	photosystem I reaction center subunit VI-2, chloroplastic-like
LOC107775179	0.68	0.59	1.31	2.51	3.81	1.19	1.59061	0.0013643	0.0192977	DUF300 family protein
LOC107775223	0.14	0.49	0.72	1.5	2.8	1.04	1.99861	0.000112673	0.00268411	protein EFFECTOR OF TRANSCRIPTION 2-like isoform X1
LOC107775264	2.06	1.35	1.05	4.58	3.27	5.89	1.69326	7.69e-09	7.51e-07	uncharacterized protein LOC107775264
LOC107775273	0.46	0.23	0.46	1.19	0.73	0.81	1.31027	0.00128739	0.0184877	Phospholipase
LOC107775393	32.73	31.9	32.12	16.38	14.38	14.34	-1.04248	3.61e-15	1.29e-12	Pectin acetylesterase
LOC107775525	2.18	2.02	1.39	3	2.55	5.24	1.017	0.00267009	0.0317197	glucan endo-1,3-beta-glucosidase, acidic-like
LOC107775660	1.99	2.03	2	0.31	1.02	1.02	-1.35709	0.00134411	0.0190931	NA
LOC107775694	1.53	0.78	0.84	0.08	0	0	-5.29429	0.00201705	0.0256984	NA
LOC107775700	4.56	0.92	3.42	0.61	0.32	0.72	-2.37263	2.34e-06	0.000106654	lysine histidine transporter-like 8
LOC107775732	16.98	12.42	14.48	35.78	27.6	27.75	1.11479	9.9e-12	1.88e-09	Phospho-2-dehydro-3-deoxyheptonate aldolase
LOC107775783	5.46	3	5.67	0.41	1.11	0.94	-2.45096	3.04e-10	4.12e-08	putative high mobility group B protein 11 isoform X1
LOC107775849	1.24	0.73	1.18	3.81	2.95	3.96	1.86122	0.000393903	0.00735713	uncharacterized protein LOC107775849
LOC107775918	51.28	31.93	30.55	86.75	108.01	62.21	1.29229	1.27e-08	1.18e-06	NA
LOC107775982	6.55	7.62	7.02	2.52	2.04	0.79	-1.91763	1.41e-07	9.58e-06	Annexin
LOC107775986	9.06	10.54	9.33	2.64	5.09	3.73	-1.2722	2.85e-07	1.76e-05	probable transcription factor KAN4
LOC107776229	39.35	53.54	32	13.01	15.15	7.16	-1.74777	3.35e-12	6.91e-10	NA
LOC107776238	0.44	0.09	0.31	1.78	1.65	5.43	3.52807	6.78e-07	3.68e-05	uncharacterized protein LOC107776238
LOC107776383	2.84	3.05	3.55	0.66	0.5	0.31	-2.63506	6.84e-15	2.37e-12	uncharacterized protein LOC107776383
LOC107776403	3.54	4.53	3.77	7.87	9.46	8.78	1.19913	1.1e-08	1.03e-06	G2_mitotic-specific cyclin-2-like
LOC107776461	8.92	15.52	15.45	7	7.75	3.78	-1.05084	6.1e-05	0.00162902	glucan endo-1,3-beta-glucosidase 13-like
LOC107776472	4.67	4.57	2.73	1.14	2.1	1.05	-1.41858	2.37e-05	0.000750049	uncharacterized protein LOC107776472
LOC107776585	0.5	0.62	0.42	2.31	3.16	1.34	2.20148	6.53e-06	0.000256484	zinc finger RNA-binding protein-like
LOC107776692	106.84	118.41	72.81	222.4	311.73	285.31	1.52582	7.7e-19	5.34e-16	GDSL esterase_lipase At3g48460-like
LOC107776784	17.08	15.83	9.77	19.09	33	33.47	1.10685	4.18e-05	0.00119	uncharacterized protein LOC107776784
LOC107776797	0.35	0.34	0.38	0	0	0	-6.22352	0.000428148	0.00788446	protein EXORDIUM-like
LOC107776928	7.37	5.3	4.58	7.59	15.37	11.36	1.06572	8.12e-05	0.0020477	uncharacterized protein LOC107776928
LOC107777092	2.56	3.16	3.04	5.86	4.75	8.03	1.15247	0.000164167	0.00365346	protein-lysine methyltransferase METTL21B-like
LOC107777365	79.83	102.22	78.97	173.18	243.93	177.65	1.27227	1.1e-14	3.61e-12	ubiquitin-conjugating enzyme E2 19-like
LOC107777407	2.68	3.54	2.02	0.87	0.91	0.99	-1.51656	2.05e-06	9.55e-05	protein LATERAL ROOT PRIMORDIUM 1-like
LOC107777427	1.42	1.4	0.7	0.24	0.04	0.4	-2.29348	0.00145457	0.0201782	mitogen-activated protein kinase kinase kinase 3-like
LOC107777511	109.13	82.39	70.58	195.93	215.29	191.38	1.26845	4.25e-17	2.03e-14	omega-3 fatty acid desaturase, endoplasmic reticulum-like
LOC107777553	0.74	1.58	1.22	6.83	4.78	4.5	2.23949	4.23e-07	2.46e-05	Profilin
LOC107777659	12.22	13.3	14	26.37	23.58	32.33	1.10351	3.06e-11	5.03e-09	(S)-2-hydroxy-acid oxidase
LOC107777708	2.92	1.85	3.07	1	1.58	0.93	-1.09956	0.00153491	0.0210398	U4_U6.U5 tri-snRNP-associated protein 2-like
LOC107777728	63.75	62.54	51.83	9.64	12.56	16.83	-2.11944	4.55e-29	1.86e-25	stem-specific protein TSJT1-like
LOC107777858	24.79	20.31	16.48	45.6	38.58	41.26	1.09492	2.07e-11	3.51e-09	Glutamine synthetase
LOC107777930	4.05	3.23	2.75	6.91	12	11.1	1.66879	3.93e-08	3.19e-06	uncharacterized protein LOC107777930
LOC107778080	3.59	3.1	1.64	1.56	1.17	1	-1.09992	0.00100709	0.015402	Auxin efflux carrier component
LOC107778123	4.79	5.92	4.87	1.5	2.04	1.74	-1.50868	2.1e-14	6.53e-12	probable LRR receptor-like serine_threonine-protein kinase At4g20940 isoform X1
LOC107778166	3.19	1.54	2.69	0.05	0.23	0.53	-3.10578	4.12e-08	3.29e-06	probable cyclic nucleotide-gated ion channel 16
LOC107778196	1.62	1.82	0.79	5.2	6.37	6.78	2.18926	6.24e-13	1.5e-10	probable polyamine oxidase 5
LOC107778215	0.28	0.52	0.37	0.79	1.2	1.5	1.63129	0.00384554	0.0411805	acylsugar acyltransferase 3-like
LOC107778264	10.6	9.14	6.5	3.2	5.37	2.65	-1.14467	0.000496604	0.00889658	Chlorophyll a-b binding protein, chloroplastic
LOC107778285	1.1	1.02	0.83	0.42	0.29	0.44	-1.3065	0.00319244	0.0359922	boron transporter 1-like
LOC107778352	2.14	1.54	3.2	1.09	0.92	0.83	-1.21825	0.000546342	0.0095943	protein NRT1_ PTR FAMILY 1.2-like
LOC107778660	8.69	7.93	6.87	16.29	13.3	16.84	1.06168	1.13e-06	5.74e-05	ras-related protein RABA5b-like
LOC107778698	13.06	21.91	12.33	0.73	2.25	1.82	-3.21512	4.11e-19	2.9e-16	uncharacterized GPI-anchored protein At3g06035-like
LOC107778699	0.41	1	0.83	0.27	0.11	0.05	-2.07481	0.0026636	0.0316585	uncharacterized protein LOC107778699
LOC107778703	1.84	3	1.91	4.74	3.64	4.54	1.00028	0.00154863	0.0211553	uncharacterized protein At3g49720-like
LOC107778715	2.05	8.09	2.5	0.17	0.23	0.15	-4.47863	8.03e-19	5.46e-16	Endoglucanase
LOC107778828	3.79	4.27	3.65	8.86	6.27	9.17	1.10801	1.75e-08	1.56e-06	cation_calcium exchanger 3-like
LOC107778871	0.39	0.27	0.16	1.54	1.1	4.33	3.20403	1.78e-05	0.000589165	calcium-binding protein KIC-like
LOC107778935	16.77	24.03	22.01	12.36	9.13	7.17	-1.07484	3.19e-07	1.95e-05	interactor of constitutive active ROPs 4-like isoform X1
LOC107778947	2.62	3.23	2.26	0.61	1.03	0.55	-1.8352	3.86e-07	2.3e-05	protein Brevis radix-like 4
LOC107778950	1.37	1.8	2.17	0.41	0.29	0.85	-1.73135	0.000268822	0.00545367	uncharacterized protein LOC107778950 isoform X1
LOC107779007	2.38	2.16	1.79	0.41	0.29	0.21	-2.7508	6.59e-18	3.56e-15	Phosphatidylinositol 4-phosphate 5-kinase
LOC107779098	2.38	1.58	1.73	6.23	6.04	3.08	1.50267	1.45e-05	0.000496105	pirin-like protein
LOC107779126	0.29	0.54	0.46	2.76	1.05	0.83	1.88099	0.000169566	0.00375088	pyruvate decarboxylase
LOC107779314	19.66	23.24	19.91	10.61	9.2	7.35	-1.15861	1.18e-13	3.27e-11	probable LRR receptor-like serine_threonine-protein kinase At4g20940 isoform X1
LOC107779328	0	0.31	0.28	0.78	0.77	1.92	2.57856	0.000674438	0.0113291	probable WRKY transcription factor 71
LOC107779334	0.41	0.41	0.7	3.28	3.36	2.67	2.66267	5.45e-12	1.09e-09	glycerol-3-phosphate 2-O-acyltransferase 6-like
LOC107779350	0	0.15	0.17	1.61	0.34	0.37	2.84423	0.00149781	0.0206237	zinc finger CCCH domain-containing protein 14-like
LOC107779361	69.69	45.96	30.92	24.09	19.33	22.15	-1.08163	1.89e-06	8.9e-05	Auxin-responsive protein
LOC107779365	1.12	0.58	1.02	0.28	0.24	0.2	-1.87227	0.000509707	0.00909005	protein DA1-related 2-like
LOC107779550	1	1.04	2.25	3	2.89	3.32	1.15042	0.00361002	0.0393525	KH domain-containing protein At3g08620-like
LOC107779564	13.68	12.91	16	10.02	5.3	4.86	-1.02306	1.59e-05	0.000536702	heat shock cognate 70 kDa protein 2-like
LOC107779615	12.04	9.4	9.29	3.17	3.09	2.88	-1.68956	4.05e-18	2.29e-15	cytochrome P450 90B1-like
LOC107779734	5.44	6.36	5.85	12.93	14.55	11.1	1.211	9.68e-06	0.000357165	uncharacterized protein LOC107779734
LOC107779737	1.48	1.96	1.56	1.24	0.47	0.47	-1.14994	0.00362732	0.0394886	Mechanosensitive ion channel protein
LOC107779738	1.29	2.35	0.7	0.12	0.09	0.21	-3.28488	1.86e-07	1.22e-05	high mobility group B protein 9
LOC107779745	0.98	0.87	0.78	0	0	0.09	-4.79981	0.000140639	0.00321762	ethylene-responsive transcription factor ERF010-like
LOC107779787	44.61	56.54	46.75	6.72	8.15	5.34	-2.81229	6.49e-61	2.38e-56	Sodium_hydrogen exchanger
LOC107779823	1.77	1.56	1.92	0.26	0	0.38	-2.95609	0.000315739	0.00619666	Photosystem I reaction center subunit III
LOC107779974	5.48	3.02	4.71	2.21	1.5	2.02	-1.13925	0.000324245	0.00631634	putative L-ascorbate peroxidase 6 isoform X1
LOC107779998	6.65	5.11	6.51	0.7	1.83	3.35	-1.56163	0.000253099	0.00518337	Aquaporin PIP1 2b
LOC107780161	0.47	0.98	0.24	2.38	1.46	2.45	1.97668	0.00487335	0.0490504	protein PAM68, chloroplastic-like
LOC107780188	1.11	0.59	0.83	2.68	3.56	4.53	2.18471	4.98e-06	0.000205796	extensin-1-like
LOC107780242	2.65	4.23	2.41	6.77	5.13	7.4	1.13746	0.00336533	0.0374356	NA
LOC107780257	1.63	1.26	1.79	1.18	0.61	0.45	-1.01382	0.00392598	0.0417982	non-specific serine_threonine protein kinase
LOC107780373	2.21	4.81	3.78	0.91	1.37	1.13	-1.61348	1.58e-08	1.43e-06	protein SMAX1-LIKE 4-like
LOC107780489	6.28	6.52	4.17	22.71	30.73	25.79	2.35165	2.25e-15	8.52e-13	egg cell-secreted protein 1.1-like
LOC107780563	1.01	1.11	0.33	0	0.07	0	-4.95273	0.000947775	0.0147405	NA
LOC107780581	0.78	1.56	1.75	3.78	2.99	2.47	1.19927	0.000402362	0.00749226	non-specific serine_threonine protein kinase
LOC107780582	1.13	1.74	1.59	0.28	0.63	0.39	-1.71839	7.05e-05	0.00182576	probable serine_threonine-protein kinase At4g35230
LOC107780613	1.14	0.65	0.68	2.27	2.83	0.81	1.35904	0.00179155	0.0236346	F-box_kelch-repeat protein At3g06240-like
LOC107780672	5.86	4.42	4.65	1.13	2.24	1.09	-1.66147	1.01e-05	0.00037091	probable 2-oxoglutarate-dependent dioxygenase At3g49630 isoform X1
LOC107780805	1.98	2.95	2.39	3.85	6.56	4.28	1.03028	0.00108349	0.0162643	haloacid dehalogenase-like hydrolase domain-containing protein 3 isoform X1
LOC107780818	18.54	26.42	26.22	6.32	4.4	6.4	-1.9886	4.91e-18	2.73e-15	two-component response regulator ARR6-like
LOC107780866	23.57	23.52	31.85	7.83	12.92	7.73	-1.36373	9.22e-06	0.000343746	phosphopantothenoylcysteine decarboxylase subunit VHS3-like
LOC107780929	2.96	2.92	2.35	1.65	0.83	0.51	-1.40727	0.000822232	0.0132689	uncharacterized protein LOC107780929
LOC107780970	113.91	77.26	54.63	235.15	261.4	211.87	1.59597	1.56e-16	6.96e-14	uncharacterized protein LOC107780970
LOC107781011	5.15	6.58	3.81	12.51	19.89	14.41	1.64949	1.98e-14	6.21e-12	FHA domain-containing protein PS1-like
LOC107781136	0	0.14	0.1	1.06	0.36	1.73	3.69049	7.43e-05	0.00190574	rosmarinate synthase-like
LOC107781199	39.86	49.98	46.04	19.64	25.1	13.46	-1.15264	2.65e-08	2.24e-06	HMG-Y-related protein A-like
LOC107781270	3.87	3.48	5.75	1.17	1.47	1.48	-1.6104	7.52e-08	5.53e-06	BTB_POZ domain-containing protein At3g22104-like
LOC107781294	44.16	56.64	43.15	78.6	104.23	101.9	1.07274	2.99e-10	4.08e-08	uncharacterized protein LOC107781294
LOC107781307	15.12	8.71	10.44	4.89	3.76	5.72	-1.1641	0.000131168	0.0030388	uncharacterized protein LOC107781307
LOC107781417	8.24	9.24	10.89	1.87	2.09	1.09	-2.42909	1.41e-18	9.09e-16	uncharacterized protein LOC107781417
LOC107781500	251.17	194.18	158.48	456.84	539.26	895.12	1.77385	5.57e-07	3.1e-05	NA
LOC107781681	13.95	18.29	13.94	6.63	7.92	5.98	-1.11107	8.2e-11	1.25e-08	uncharacterized protein LOC107781681 isoform X1
LOC107781689	11.87	11.82	14.7	4.89	2.72	4.12	-1.6556	5.57e-14	1.62e-11	uncharacterized protein LOC107781689 isoform X1
LOC107781803	0.21	0.15	0.14	0.57	0.5	1.05	2.17293	1.11e-05	0.000399237	1-phosphatidylinositol-3-phosphate 5-kinase
LOC107781934	0.78	1.33	0.93	0	0	0	-7.49638	2.81e-07	1.74e-05	putative B3 domain-containing protein At5g66980
LOC107782018	92.04	117.4	83.1	172.02	248.52	182.97	1.12396	2.55e-11	4.26e-09	ubiquitin-conjugating enzyme E2 20-like
LOC107782055	1.03	1.26	0.55	2.76	3.39	5.18	2.06441	9.61e-08	6.85e-06	protein EXORDIUM-like 5
LOC107782118	1.47	0.83	1.12	1.29	3.35	2.09	1.04238	0.0042623	0.0443055	1-phosphatidylinositol 4-kinase
LOC107782138	0.52	1.28	0.19	0.03	0	0	-6.46916	4.25e-07	2.47e-05	ANT-like protein
LOC107782142	48.08	45.12	35.78	98.19	74.66	93.61	1.11041	1e-13	2.81e-11	Glutamate dehydrogenase
LOC107782211	1.05	0.42	0.66	2.18	0.77	3.58	1.68328	0.000822441	0.0132689	uncharacterized protein At1g76660-like isoform X1
LOC107782254	2.5	2.62	2.16	1.36	0.64	1.29	-1.10788	0.00144485	0.0200737	uncharacterized protein LOC107782254 isoform X1
LOC107782270	3.48	3.26	3.05	1.16	1.93	1.36	-1.0726	0.00017174	0.00378048	AT-hook motif nuclear-localized protein
LOC107782292	1.96	1.09	2.13	0.18	0.41	0.28	-2.50011	0.000183483	0.00398197	Xyloglucan endotransglucosylase_hydrolase
LOC107782306	14.61	11.8	9.98	25	20.36	24.38	1.01115	4.33e-08	3.43e-06	ATP-dependent 6-phosphofructokinase 3-like
LOC107782318	6.44	4.26	5.83	1.7	1.93	1.81	-1.53737	7.4e-09	7.26e-07	RING-type E3 ubiquitin transferase
LOC107782423	55.9	36.56	45.62	10.26	18.57	5.1	-1.96043	0.000230214	0.00480311	vicilin-like seed storage protein At2g28490
LOC107782633	7.29	7.29	6.46	3.13	3.35	3.08	-1.07911	6.36e-08	4.76e-06	AT-hook motif nuclear-localized protein
LOC107782635	46.6	47.55	54.54	20.99	18.34	22.1	-1.21935	4.28e-20	3.75e-17	ACT domain-containing protein ACR
LOC107782649	3.52	2.8	2.51	1.13	1.2	0.74	-1.47124	5.79e-09	5.87e-07	uncharacterized protein LOC107782649 isoform X1
LOC107782743	1.42	2.08	3.61	1.11	0.43	0.39	-1.83838	0.000139641	0.00320476	RING-type E3 ubiquitin transferase
LOC107782750	8.97	6.44	8.31	2.96	2.06	3.13	-1.48484	2.83e-11	4.7e-09	pre-mRNA-splicing factor CWC22 homolog
LOC107782771	15.04	27.67	11.85	34.52	48.96	44.46	1.29818	3.37e-07	2.05e-05	uncharacterized protein LOC107782771 isoform X1
LOC107782786	26.67	23.35	27.75	9.07	10.73	12.59	-1.20215	5.71e-13	1.38e-10	WAT1-related protein
LOC107782823	5.94	7.85	5.87	1.15	2.68	2.13	-1.63703	2.63e-05	0.000818149	lipoxygenase homology domain-containing protein 1-like
LOC107782831	5.23	8.55	4.67	9.54	17.06	9.59	1.02716	2.52e-05	0.00078673	uncharacterized protein At4g38062-like
LOC107782898	17.17	20	15.98	4.06	4.53	1.66	-2.31657	8.27e-08	6.03e-06	protein argonaute 10-like isoform X1
LOC107782933	1.31	1	2.55	4.21	3.41	6.59	1.60329	0.000148413	0.0033565	uncharacterized protein LOC107782933 isoform X1
LOC107782934	0.13	0.67	0.16	6.98	6.37	8.59	4.54788	5.58e-10	7.22e-08	uncharacterized protein LOC107782934
LOC107782970	1.1	0.79	0.5	2.76	2.3	1.97	1.65056	0.000379068	0.00713449	VQ motif-containing protein 4-like
LOC107783002	1.68	0.7	1.64	0.22	0.52	0.33	-1.8484	0.0003237	0.00631241	protein NRT1_ PTR FAMILY 1.2-like
LOC107783040	12.32	6.69	14.5	4.62	6.13	5.04	-1.02191	0.000136176	0.00314095	methyl-CpG-binding domain-containing protein 11-like
LOC107783099	0.77	0.23	0.02	1.87	1.61	1.58	2.44239	0.000409018	0.0075931	UDP-glycosyltransferase 83A1-like
LOC107783134	13.4	16.52	15.23	6.47	6.38	6.23	-1.16816	2.56e-07	1.61e-05	dof zinc finger protein DOF2.4-like
LOC107783157	2.75	3.42	4.08	8.9	6.63	5.74	1.10279	3.01e-06	0.000134184	probable transcription factor KAN2 isoform X1
LOC107783196	25.84	35.26	14.86	46.14	59.99	45.71	1.0616	2.28e-06	0.000104828	protein POLLENLESS 3-LIKE 2-like
LOC107783219	15.34	13.87	13.28	4.95	6.84	4.37	-1.32931	3.3e-10	4.42e-08	putative high mobility group B protein 11
LOC107783309	1.39	1.12	1.87	3.75	2.98	4.68	1.43211	1.8e-06	8.5e-05	oxalate--CoA ligase-like
LOC107783417	1.95	1.23	1.15	6.61	3.69	3.49	1.75253	6.03e-06	0.000240758	protein PLASTID MOVEMENT IMPAIRED 1-RELATED 1-like
LOC107783429	4.85	8.44	10.27	2.07	2.3	1.57	-1.93353	1.28e-10	1.87e-08	glycerophosphodiester phosphodiesterase
LOC107783506	0.69	0.28	0.69	1.54	1.71	0.95	1.41489	0.00309179	0.0352033	protein NRT1_ PTR FAMILY 7.3-like
LOC107783527	11.49	11.71	11.06	3.4	2.25	3.58	-1.83511	2.04e-18	1.25e-15	Proline dehydrogenase
LOC107783532	0.15	0.21	0.23	0.77	3.73	0.35	3.10681	0.00163343	0.022092	UDP-glucuronate decarboxylase
LOC107783615	10.27	8.48	8.74	25.63	17.31	31.69	1.53313	2.59e-09	2.92e-07	NA
LOC107783718	1.41	1.17	0.23	0	0.05	0.36	-2.7029	0.00475147	0.0481839	uncharacterized protein LOC107783718
LOC107783741	10.32	12.07	16.38	3.05	6.24	5.14	-1.35199	8.98e-06	0.000335526	uncharacterized protein LOC107783741
LOC107783838	0.82	2.7	0.99	3.47	3	4.33	1.31813	0.00450516	0.046274	Short-chain dehydrogenase_reductase
LOC107783972	17.97	23.96	21.83	1.48	0.94	4.35	-2.55211	2.63e-18	1.53e-15	S-formylglutathione hydrolase
LOC107783984	0	0.17	0.33	1.22	0.55	0.55	2.23578	0.00210428	0.0265062	boron transporter 4-like isoform X1
LOC107784032	5.66	11.31	8.75	1.13	1.72	3.62	-1.90525	1.2e-05	0.000428231	uncharacterized protein LOC107784032 isoform X1
LOC107784082	13.31	12.93	10.12	25.56	24.16	27	1.15263	4.99e-11	7.9e-09	uncharacterized protein LOC107784082
LOC107784220	0.72	0.45	0.69	4.13	5.88	3.52	2.92913	1.59e-15	6.13e-13	TVP38_TMEM64 family membrane protein slr0305-like
LOC107784254	4.82	6.17	9.13	4.02	2.32	3.08	-1.03492	0.00317417	0.0358523	uncharacterized protein LOC107784254
LOC107784333	2.07	1.76	1.41	0.58	0.52	0.93	-1.30477	7.44e-06	0.000285144	zinc finger CCCH domain-containing protein 44-like isoform X1
LOC107784392	4.53	4.37	5.24	7.6	9.68	12.05	1.11119	2.43e-07	1.53e-05	probable LRR receptor-like serine_threonine-protein kinase At5g45780
LOC107784414	10.6	9.64	11.34	4.17	3.99	2.94	-1.45193	8.86e-14	2.5e-11	tryptophan aminotransferase-related protein 2-like
LOC107784519	6.5	4.07	4.94	2.37	1.55	2.71	-1.15597	0.000603721	0.0103689	uncharacterized protein LOC107784519
LOC107784636	4.65	3.01	4.14	1.88	1.98	0.97	-1.22404	0.000574642	0.00998147	ethylene-responsive transcription factor-like protein At4g13040
LOC107784712	4.65	2.79	2.45	1.31	1.16	0.87	-1.50345	6.69e-06	0.000261138	cationic amino acid transporter 1-like
LOC107784808	1.8	1.52	0.93	0.5	0.54	0.45	-1.45676	0.000376905	0.00710105	probable serine_threonine-protein kinase WNK4 isoform X1
LOC107784884	4.4	1.01	1.01	0.26	0.35	0.69	-2.22148	0.000140475	0.00321755	dehydration-responsive element-binding protein 2A-like
LOC107785221	4.44	4.04	3.24	1.49	1.33	1.91	-1.25605	2.28e-08	1.95e-06	probable serine_threonine-protein kinase At1g54610
LOC107785250	2.03	0.75	1.54	6.09	6.4	12.07	2.59461	7.87e-12	1.53e-09	Aspergillus nuclease S1
LOC107785272	2.45	1.47	1.14	7.87	5.17	5.29	1.95421	1.74e-07	1.14e-05	expansin-like B1
LOC107785381	1.63	1.29	0.73	0	0	0	-6.37971	0.000218931	0.0046096	probable dolichyl-diphosphooligosaccharide--protein glycosyltransferase subunit 3B
LOC107785401	1.55	0.99	1.65	0.33	0.51	0.67	-1.42646	2e-05	0.000651929	histone acetyltransferase
LOC107785408	1.15	1.24	0.92	0.39	0.51	0.58	-1.11091	0.00233251	0.0287017	uncharacterized protein LOC107785408
LOC107785467	1.25	0.38	1.92	1.82	2.95	4.51	1.44145	0.00311046	0.0353719	uncharacterized protein LOC107785467
LOC107785486	48.38	33.41	34.18	11.14	11.55	11.94	-1.67765	2.02e-23	2.47e-20	zinc finger CCCH domain-containing protein 20-like
LOC107785490	12.88	12.65	11.66	6.38	6	5.44	-1.00641	4.06e-12	8.29e-10	Auxin response factor
LOC107785495	0.11	0.28	0.03	1.67	0.84	1.5	3.32523	3.21e-07	1.96e-05	NA
LOC107785583	2.49	2.82	2.04	0.87	1.01	1.22	-1.17244	0.00273198	0.0322029	uncharacterized protein LOC107785583
LOC107785651	3.6	3.67	4.88	1.8	1.33	2.12	-1.14668	0.00257027	0.0308533	uncharacterized protein LOC107785651
LOC107785658	3.81	3.43	3.38	0.78	1.46	1.22	-1.54771	2.37e-06	0.000107872	uncharacterized protein LOC107785658
LOC107785739	2.37	2.56	2.02	6.5	6.9	5.38	1.48801	1.32e-16	6e-14	NA
LOC107785748	0.76	0.65	0.78	2.05	2.75	2.13	1.71907	5.82e-09	5.89e-07	HIPL1 protein-like
LOC107785780	29.09	20.47	16.84	2.85	0.97	1.26	-3.646	9.42e-13	2.14e-10	Pectate lyase
LOC107785799	2.34	1.86	2.5	11.57	6.83	11.22	2.23269	1.96e-09	2.28e-07	NA
LOC107785847	0.78	0.63	0.28	2.44	1.33	2.73	2.02976	3.49e-05	0.00102471	protein DMR6-LIKE OXYGENASE 2-like
LOC107785899	10.76	11.6	6.91	19.44	23.78	25.25	1.292	9.47e-11	1.42e-08	uncharacterized protein LOC107785899
LOC107785928	7.68	6.73	6.27	1.84	2.68	2.4	-1.51638	9.79e-11	1.46e-08	Serine hydroxymethyltransferase
LOC107785984	3.96	7	3.91	9.64	12.37	19.4	1.53853	6.57e-08	4.91e-06	uncharacterized protein LOC107785984
LOC107785996	4.51	7.98	5.97	15.47	14.85	12.31	1.25888	4.48e-10	5.85e-08	Acyl-coenzyme A oxidase
LOC107786119	49.93	50.74	61.36	17.22	23.96	25.25	-1.21762	3.75e-12	7.7e-10	protodermal factor 1-like
LOC107786124	0.25	0.92	0.87	0	0.09	0	-4.40669	0.000417676	0.00773818	Auxin-responsive protein
LOC107786225	6.25	4.86	7.59	1.37	1.72	3.68	-1.41092	0.000331335	0.00643057	NA
LOC107786386	2.05	1.99	2.1	0.59	0.84	0.99	-1.28088	0.000582585	0.0101051	VAN3-binding protein-like
LOC107786405	2.12	2.2	2.03	8.83	6.15	8.31	1.9436	8.79e-14	2.5e-11	probable WRKY transcription factor 68 isoform X1
LOC107786454	3.53	3.43	2.53	7.48	3.64	7.41	1.04668	0.00467549	0.0476451	NAD(P)H dehydrogenase (quinone)
LOC107786618	81.97	92.76	68.21	246.63	212.62	287.4	1.75128	6.94e-27	1.59e-23	inactive protein RESTRICTED TEV MOVEMENT 1-like
LOC107786620	0.16	0.34	0	2.27	0.53	1.23	3.10708	0.00385059	0.0412107	inactive protein RESTRICTED TEV MOVEMENT 1-like
LOC107786630	0.83	0.27	0	0	0	0	-6.08721	0.00352536	0.0386246	uncharacterized protein LOC107786630
LOC107786647	0.53	0.85	0.83	0.17	0.48	0.27	-1.20911	0.00361053	0.0393525	protein TSS-like
LOC107786666	7.93	5.83	5.22	3.28	2.54	2.51	-1.13117	3.39e-08	2.8e-06	triacylglycerol lipase SDP1-like
LOC107786810	2.54	2.77	1.44	0.53	0.5	0.02	-2.62427	0.000115641	0.00273859	Auxin-responsive protein
LOC107786840	1.07	0.84	1.62	0.02	0.3	0.27	-2.5218	0.000316929	0.00621446	uncharacterized protein LOC107786840
LOC107786855	0.39	1.69	3.25	0.22	0.2	0.42	-2.63377	0.000190519	0.00410074	Peroxidase
LOC107786902	3.9	5.94	7.69	2.26	3.27	2.48	-1.07106	0.000525881	0.00931518	myb-related protein 306-like
LOC107786962	11.4	12.91	15.98	2.98	4.74	2.73	-1.84903	2.61e-07	1.63e-05	protein LATE FLOWERING-like
LOC107787046	4.07	2.15	1.54	1.61	0.88	0.54	-1.28578	0.00444801	0.0458434	protein SHI RELATED SEQUENCE 1-like isoform X1
LOC107787052	17.36	18.78	17.75	27.61	38.85	36.06	1.04731	1.27e-05	0.000447235	NA
LOC107787094	2.26	2.9	4.44	0.2	0.22	0.86	-2.84179	3.41e-10	4.55e-08	cytochrome P450 86A8-like
LOC107787145	98.75	103.26	103.05	242.97	262.66	308.26	1.52062	6.03e-28	1.81e-24	acyl-CoA-binding protein
LOC107787412	1.02	0.8	1.25	2.47	1.87	2.37	1.1815	0.000442648	0.00811079	Malate synthase
LOC107787417	0.89	1.34	1.93	0.08	0.55	0.22	-2.3667	0.000103322	0.00250593	FK506-binding protein 5-like isoform X1
LOC107787473	16.23	15.9	25.57	8.11	8.94	7.86	-1.12791	8.24e-05	0.00207187	clumping factor A-like
LOC107787511	0.43	0.6	0.61	0.02	0	0	-6.04654	7.67e-05	0.00195473	NA
LOC107787535	1.86	0.8	0.96	0.28	0.29	0.39	-1.84294	0.000383115	0.00718855	GTP-binding protein OBGC, chloroplastic-like
LOC107787608	12.41	9.62	12.85	3.4	4.82	3.94	-1.45607	4.42e-11	7.06e-09	probable indole-3-pyruvate monooxygenase YUCCA4
LOC107787636	0	0	0	2.86	8.36	2.06	9.28585	8.73e-13	2e-10	uncharacterized protein LOC107787636 isoform X1
LOC107787710	0.12	0.41	0.22	1.43	1.03	2.53	2.78979	0.000189607	0.00408589	secoisolariciresinol dehydrogenase-like
LOC107787731	3.33	4.61	6.06	15.06	13.43	17.72	1.79832	4.26e-08	3.39e-06	uncharacterized protein LOC107787731
LOC107787789	1.25	2.04	2.19	3.98	7.15	8.84	1.91531	3.89e-09	4.15e-07	acylsugar acyltransferase 3-like
LOC107787838	0	0	0	0.55	1.23	0.37	6.28364	0.00017009	0.00375793	MADS-box protein SVP-like
LOC107787912	18.17	12.94	10.46	27.35	28.31	22.78	1.00527	4.4e-06	0.00018426	Profilin
LOC107787921	31.32	35.59	36.43	17.4	13.68	12.03	-1.20037	1.16e-12	2.58e-10	cyclin-D3-3-like
LOC107787957	8.21	13.94	8.23	15.55	17.03	30.95	1.13016	3.31e-05	0.000986912	Xyloglucan endotransglucosylase_hydrolase
LOC107787994	1.2	0.89	0.89	1.98	1.87	2.1	1.06576	0.000898695	0.014177	uncharacterized protein LOC107787994
LOC107788000	5.8	10.45	2.29	14.68	19.78	17.85	1.62171	0.00013039	0.0030246	NA
LOC107788011	1.2	1.29	0.37	0.28	0.17	0.13	-2.23288	0.000497186	0.00889701	F-box protein At5g03100-like
LOC107788088	18.38	18.65	20.24	9.38	9.4	6.25	-1.12961	1.63e-08	1.46e-06	Flavin-containing monooxygenase
LOC107788146	29.46	23.2	17.8	47.36	48.01	51.89	1.12803	1.2e-11	2.21e-09	Aspartate aminotransferase
LOC107788212	7.68	7.39	9.06	1.7	3.9	1	-1.79829	6.77e-06	0.000263624	Cytokinin riboside 5'-monophosphate phosphoribohydrolase
LOC107788259	6.58	5.71	6.51	3.18	1.88	3.34	-1.0632	0.000890517	0.0141164	uncharacterized protein LOC107788259 isoform X1
LOC107788283	7.08	8.06	6.92	0.95	2.11	1.58	-2.17778	2.33e-11	3.92e-09	fructose-bisphosphatase
LOC107788334	2.34	2.12	2.22	7.3	7.93	6.46	1.75802	2.99e-19	2.2e-16	protein QUIRKY-like
LOC107788399	0	0.18	0.2	0.75	1.49	2.42	3.59395	8.86e-05	0.0022066	stellacyanin-like
LOC107788418	1.22	3.33	1.98	0.43	0.04	0	-3.78803	3.28e-05	0.000977584	transcription factor PRE1-like
LOC107788426	3.82	2.7	3.75	4.43	8.92	6.84	1.03959	0.000201805	0.0042983	Aldose 1-epimerase
LOC107788458	0.13	0.23	1.21	1.42	4.47	1.88	2.33343	0.00056494	0.00982691	feruloyl CoA ortho-hydroxylase 1-like
LOC107788463	11.37	17.71	17.65	5.5	3.51	9.48	-1.255	0.000387569	0.00725359	uncharacterized protein LOC107788463
LOC107788484	5.73	5.6	5.33	2.81	1.77	2.03	-1.2767	3.66e-07	2.19e-05	aromatic-L-amino-acid decarboxylase-like
LOC107788573	3.11	2.73	3.74	1.27	1.27	0.87	-1.43013	4.32e-05	0.00121863	protein SUPPRESSOR OF PHYA-105 1-like
LOC107788690	5.8	6.09	5.98	1.45	2.8	1.84	-1.49368	1.54e-08	1.4e-06	Carboxypeptidase
LOC107788696	12.67	7.46	16.36	42.35	53.02	38.04	1.96536	3.13e-13	8.03e-11	root meristem growth factor 1-like
LOC107788706	19.51	16.6	8.21	29.02	34.95	22.26	1.03583	4.83e-05	0.00134537	GDSL esterase_lipase At2g04570-like
LOC107788787	17.77	19.56	18.13	7.44	8.7	7.57	-1.16455	5.57e-13	1.36e-10	probable aminotransferase TAT2
LOC107788811	0.4	1.02	0.73	0	0.07	0.03	-4.40348	6.35e-06	0.000251129	cytochrome P450 86A8-like
LOC107788813	41.93	37.15	40.64	8.3	12.7	9.16	-1.90852	4.79e-22	4.88e-19	ubiquitin-conjugating enzyme E2-23 kDa-like
LOC107788913	0.93	1.82	0.71	2.71	2.39	2.23	1.13918	0.00109819	0.0164377	pentatricopeptide repeat-containing protein At2g22410, mitochondrial-like
LOC107789265	2.74	2.85	2.61	1.54	0.34	0.83	-1.54787	0.000162387	0.00362043	ankyrin repeat domain-containing protein 13C-like
LOC107789302	1.51	0.89	2.99	4.44	7.89	3.74	1.63138	9.66e-05	0.00237147	GDSL esterase_lipase At1g28610-like
LOC107789388	1.92	2.37	6.27	0.4	0.43	0	-3.61227	1.43e-06	6.96e-05	Photosystem I reaction center subunit III
LOC107789450	0	0	0.14	1.47	5.99	2.05	6.06516	0.000138822	0.00319196	probable cinnamyl alcohol dehydrogenase 1
LOC107789580	0	0	0	0.9	0.51	1.26	6.19072	0.000227265	0.00475357	NA
LOC107789615	3.15	1.72	1.22	7.49	6.41	3.62	1.58122	0.00141529	0.0198659	kinesin KP1-like
LOC107789659	3.24	3.21	3.24	9.23	9.29	8.49	1.53947	5.51e-16	2.3e-13	delta(8)-fatty-acid desaturase-like
LOC107789667	0.5	0.79	0.09	2.56	1.52	0.98	1.9409	0.000270008	0.0054747	receptor-like protein kinase ANXUR1
LOC107789730	3.61	2.78	3.95	15.13	13.01	15.63	2.16719	1.13e-13	3.15e-11	NA
LOC107790002	7.66	7.53	9.55	1.17	3.26	3.09	-1.63781	1.06e-05	0.000384445	Chlorophyll a-b binding protein, chloroplastic
LOC107790079	0.73	2.4	1.24	3.89	3.98	4.81	1.58681	4.35e-05	0.0012239	tetraspanin-2-like
LOC107790219	6.43	6.67	4.05	0.51	0.11	0	-4.7454	0.00118088	0.0173656	Proline dehydrogenase
LOC107790238	51.55	45.21	46.21	29.66	20.99	16.16	-1.03896	1.65e-08	1.48e-06	delta(24)-sterol reductase-like
LOC107790457	9.5	4.96	5.91	16.47	20.99	16.33	1.4985	2.64e-08	2.23e-06	glucan endo-1,3-beta-D-glucosidase-like
LOC107790555	1.49	1.28	1.78	0.3	0.48	0.3	-2.13963	1.03e-05	0.000375687	shewanella-like protein phosphatase 1
LOC107790611	24.09	37.56	38.25	3.42	5.22	6.07	-2.7007	2.68e-32	1.64e-28	thermospermine synthase ACAULIS5-like
LOC107790708	6.7	11.75	14.61	3.76	4.35	3.59	-1.43345	4.88e-06	0.000202212	RAB6-interacting golgin
LOC107790728	7.8	12.36	8.76	14.96	44.81	31.03	1.74879	2.29e-07	1.46e-05	uncharacterized protein LOC107790728
LOC107790736	0.18	0.74	0.16	0	0	0	-6.5359	0.000173021	0.00380211	dof zinc finger protein DOF2.1-like
LOC107790768	3.7	3.55	4.25	1.08	2.06	1.35	-1.29817	1.5e-05	0.000512125	transcriptional regulator STERILE APETALA-like
LOC107790822	5.49	5.6	3.62	5.78	10.85	11.81	1.03025	0.00085457	0.0136672	uncharacterized protein LOC107790822
LOC107790956	3.53	1.68	3.75	0.39	0.98	0.23	-2.40136	0.000114675	0.00272371	Chlorophyll a-b binding protein, chloroplastic
LOC107790978	0.55	0.39	0.26	1.49	1.12	0.91	1.63311	0.000628904	0.0106815	cationic amino acid transporter 1-like
LOC107791006	1.53	1.04	0.57	2.7	2.82	3.7	1.63976	2.63e-05	0.000819151	serine_threonine-protein kinase UCNL-like
LOC107791119	0.94	1.05	0.96	0.14	0.55	0.27	-1.55086	0.00212949	0.0267516	O-fucosyltransferase family protein
LOC107791280	1.99	2	1.53	3.98	3.52	6.35	1.39239	3.88e-06	0.000165804	Glycosyltransferase
LOC107791303	0.5	0.95	0.62	1.16	1.97	1.55	1.23265	0.00456057	0.0466604	uncharacterized protein LOC107791303
LOC107791488	0.93	0.83	1.21	2.94	3.14	2.29	1.5622	0.000639429	0.0108402	uncharacterized protein LOC107791488
LOC107791575	52.55	40.78	34.57	74.54	87.28	88.77	1.03326	2.29e-11	3.87e-09	aspartyl protease family protein 2-like
LOC107791637	1.31	0.77	1.08	0.12	0.42	0.21	-1.99905	0.000410399	0.00761489	uncharacterized protein LOC107791637 isoform X1
LOC107791685	28.96	31.67	42.6	12.47	19.39	12.69	-1.19561	4.06e-07	2.38e-05	uncharacterized protein LOC107791685 isoform X1
LOC107791699	1.52	1.92	2.27	0.84	0.91	0.99	-1.0209	0.00175201	0.0232756	uncharacterized protein LOC107791699 isoform X1
LOC107791815	0.16	0.33	0.13	0.62	1.03	0.97	2.15667	0.000622081	0.0106098	B3 domain-containing protein REM10-like
LOC107791873	0.22	0.65	0.84	0.02	0	0.06	-4.30914	0.000387419	0.00725359	Inositol oxygenase
LOC107791947	17.45	12.92	15.89	5.17	6.44	5.95	-1.3321	8.48e-12	1.64e-09	protein TAPETUM DETERMINANT 1-like
LOC107792019	0	0.06	0	1.17	1.05	1.34	5.66346	0.000208008	0.00441252	UDP-glycosyltransferase 82A1-like
LOC107792047	5.81	6.67	4.46	0.25	0.25	0.41	-4.12303	1.44e-20	1.29e-17	NA
LOC107792086	4.39	3.93	3.19	9.45	7.51	5.51	1.04039	0.000323599	0.00631241	Aquaporin PIP2 4a
LOC107792091	5.55	3.6	5.57	2.23	1.68	1.04	-1.51177	4.07e-06	0.000171987	protein ODORANT1-like
LOC107792098	1.44	0.61	1.64	0.49	0.41	0.41	-1.4345	0.00105463	0.0159755	cationic amino acid transporter 2, vacuolar-like
LOC107792104	9.03	8.01	6.9	2.81	2.17	4.22	-1.30942	5.52e-06	0.000224156	Protein arginine N-methyltransferase 2
LOC107792106	2.26	3.03	2.15	1.39	1.16	0.8	-1.09147	0.00172309	0.0229746	transcription factor TGA2-like
LOC107792142	4.71	5.99	3.57	0.83	2.6	1.69	-1.41412	6.53e-05	0.00172196	protein BREVIS RADIX-like
LOC107792155	14.52	14.94	12.81	21.37	42.46	24.48	1.13836	1.77e-06	8.4e-05	uncharacterized protein LOC107792155
LOC107792250	1.87	1.46	1.85	0.23	0.15	0.36	-2.75492	1.79e-08	1.59e-06	Carboxypeptidase
LOC107792308	1.39	2.65	2.64	0.32	0.26	0.5	-2.5522	6.4e-06	0.000252348	NA
LOC107792337	0.7	0.79	0.49	2.88	2.53	5	2.4742	4.06e-08	3.28e-06	mRNA, 1346 bp sequence
LOC107792350	7.33	6.63	7.73	4.35	2.53	2.34	-1.16949	0.000166034	0.00368608	uncharacterized protein LOC107792350
LOC107792403	7.86	8.27	5.79	12.59	16.41	13.19	1.01904	4.16e-06	0.000175705	procollagen-proline 4-dioxygenase
LOC107792481	1.88	1.39	0.87	5.29	3.78	3.86	1.72257	2.39e-07	1.51e-05	syntaxin-112-like
LOC107792571	1.6	1.37	0.32	3.7	3.3	3.8	1.81896	0.00064818	0.0109784	calmodulin-like
LOC107792588	3.21	5.5	4.81	0.38	0.41	0.86	-3.01228	1.01e-11	1.91e-09	uncharacterized protein LOC107792588 isoform X2
LOC107792604	22.61	20.84	21.06	8.85	8.03	9.77	-1.20844	2.6e-15	9.64e-13	uncharacterized protein LOC107792604
LOC107792679	1.6	2	1.66	0.47	0.61	0.54	-1.63638	0.000506898	0.00905757	monoacylglycerol lipase ABHD6-like
LOC107792706	9.23	14.06	14.99	4.83	5.86	7.56	-1.01243	1.21e-05	0.000430848	fasciclin-like arabinogalactan protein 7
LOC107792722	13.24	10.93	8.99	23.42	20.18	23.91	1.10535	1.94e-08	1.7e-06	uncharacterized protein LOC107792722
LOC107792803	23.54	20.37	14.16	56.9	48.74	41.27	1.4276	1.2e-12	2.66e-10	uncharacterized protein LOC107792803
LOC107793094	17.3	14.8	21.36	9	9.11	4.85	-1.16345	1.11e-07	7.85e-06	BTB_POZ domain-containing protein NPY1-like
LOC107793241	8.46	8.01	9.49	3.53	3.17	2.27	-1.4829	9.96e-16	3.89e-13	ABC transporter B family member 2-like
LOC107793312	3.24	2.42	3.39	1.31	1.22	1.39	-1.15697	1.88e-07	1.23e-05	non-specific serine_threonine protein kinase
LOC107793370	5.07	5.21	4.21	0.09	0.24	0.52	-3.99218	8.68e-16	3.46e-13	uncharacterized protein LOC107793370
LOC107793444	3.92	2.4	1.89	0.42	1.3	1	-1.51172	0.00159165	0.0216384	zinc-finger homeodomain protein 10-like
LOC107793462	0.17	0.47	0.3	0.57	1.37	0.85	1.62081	0.00198068	0.0253682	L-type lectin-domain containing receptor kinase VIII.1-like
LOC107793624	10.65	18.45	19.86	3.37	4.34	3.7	-2.03848	3.27e-15	1.19e-12	uncharacterized protein LOC107793624 isoform X1
LOC107793733	1.25	1.86	0.79	3.09	1.94	5.1	1.43455	0.000275098	0.00555358	Amidophosphoribosyltransferase
LOC107793763	1.44	1.69	2.01	4.01	3.85	3.92	1.24843	3.78e-07	2.26e-05	Methyltransferase
LOC107793809	27.75	81.07	54.81	5.67	1.84	3.58	-3.81278	5.82e-10	7.47e-08	glycine-rich cell wall structural protein-like isoform X1
LOC107793941	7.53	14.62	9.63	0.89	1.24	0.43	-3.57698	3.66e-28	1.22e-24	protein SHORT-ROOT-like
LOC107794006	12.88	4.23	4.82	2.5	1.96	1.2	-1.88537	1.18e-06	5.92e-05	Hexosyltransferase
LOC107794279	0.11	0.51	0.12	1.65	1.09	1.29	2.47569	1.5e-05	0.000512125	probable indole-3-acetic acid-amido synthetase GH3.1
LOC107794301	2.43	1.83	3.97	0.32	0.71	0.62	-2.26136	2.26e-06	0.000103925	uncharacterized protein LOC107794301
LOC107794307	12.69	16.5	16.14	1.95	3.37	2.67	-2.40799	1.02e-12	2.3e-10	glutaredoxin-C5-like
LOC107794396	2.06	0.29	0.96	0.13	0.08	0	-3.93969	0.000980487	0.0151137	O-acyltransferase WSD1-like
LOC107794434	4.13	4.19	2.84	5.44	8.92	7.96	1.06792	3.51e-05	0.00103023	probable receptor-like protein kinase At1g33260
LOC107794468	6.07	10.73	7.1	1.86	2.36	1.46	-2.0034	5.97e-09	5.99e-07	NA
LOC107794495	1.4	1.04	1.51	1.83	2.31	4.22	1.13816	0.00174151	0.0231696	probable inactive poly [ADP-ribose] polymerase SRO5
LOC107794567	192.2	179.43	223.96	84.38	78.35	109.5	-1.04766	1.85e-11	3.2e-09	auxin-repressed 12.5 kDa protein-like
LOC107794578	4.05	4.91	3.36	6.69	9.56	8.02	1.04103	1.02e-05	0.000372171	Glycosyltransferase
LOC107794588	7.13	4.72	5.53	2.35	3.38	0.72	-1.3645	0.000619185	0.0105751	uncharacterized protein LOC107794588
LOC107794605	49.38	63.3	55.77	23.44	29.7	26.24	-1.0259	2.13e-12	4.52e-10	glycerol-3-phosphate acyltransferase 1-like
LOC107794693	6.93	7.98	4.53	16.06	9.28	21.64	1.33099	3.45e-07	2.1e-05	Long-chain-fatty-acid--CoA ligase
LOC107794703	7.05	5.21	5.78	14.54	12.48	14.08	1.24956	2.96e-13	7.65e-11	aspartyl protease family protein 2-like
LOC107794704	4.85	7.14	3.73	15.51	19.73	14.83	1.7315	1.06e-14	3.56e-12	probable glycosyltransferase At5g03795
LOC107794758	20.73	24.81	20.39	8.72	10.32	8.88	-1.16996	2.76e-10	3.82e-08	uncharacterized protein LOC107794758
LOC107794835	14.23	16.71	10	22.11	36.27	30.19	1.18382	4.36e-08	3.44e-06	syntaxin-112-like
LOC107794902	0.72	2.79	2.04	0.67	0.53	0.49	-1.66845	3.16e-05	0.000947242	NA
LOC107794911	18.17	15.92	12.28	8.23	5.15	7.77	-1.06827	7.49e-07	4.01e-05	agmatine coumaroyltransferase-2-like
LOC107794968	0.45	0.61	0.39	2.69	2.04	1.64	2.23621	0.00141325	0.0198526	uncharacterized protein LOC107794968
LOC107795055	18.5	14.1	19.91	5.68	9	4.48	-1.39283	4.7e-09	4.93e-07	vacuolar-processing enzyme
LOC107795106	0.18	0.01	0.03	0.32	0.12	1.11	2.92873	0.00157175	0.0214234	B3 domain-containing protein Os03g0619600-like
LOC107795110	1.08	1.53	0.69	0.2	0.4	0.37	-1.70458	5.5e-05	0.00150397	uncharacterized protein LOC107795110
LOC107795119	1.77	1.52	1.16	4.82	3.7	3.21	1.48375	0.000157498	0.00352857	uncharacterized protein LOC107795119
LOC107795132	2.88	2.8	3.85	1.91	1.22	0.96	-1.17274	0.000221806	0.00465944	probable arabinosyltransferase ARAD1
LOC107795218	24.2	22.46	16.9	1.41	3.98	7.63	-2.10971	1.85e-05	0.000610193	Phytosulfokine
LOC107795248	4.18	2.71	4.85	0.43	1.47	1.64	-1.66346	6.68e-05	0.00175027	myosin-binding protein 7-like
LOC107795255	26.52	30.33	22.35	73.08	71.01	69.92	1.51565	1.25e-22	1.39e-19	uncharacterized protein LOC107795255
LOC107795258	4.73	2.23	1.98	8.35	15.72	21.56	2.46317	1.06e-10	1.57e-08	uncharacterized protein LOC107795258
LOC107795280	0.93	0.75	1.47	0.22	0.17	0.21	-2.35929	1.49e-06	7.24e-05	protein trichome birefringence-like
LOC107795322	2.56	3.52	4.21	1.39	1.42	0.72	-1.49401	2.56e-07	1.61e-05	Beta-galactosidase
LOC107795323	67.92	77.46	72.49	127.24	153.61	167.97	1.14069	7.48e-14	2.16e-11	thioredoxin H-type 2-like
LOC107795355	8.04	9.33	5.21	22.2	18.36	23.31	1.56871	2.63e-13	6.85e-11	uncharacterized protein LOC107795355
LOC107795379	3.22	3.03	3.49	1.04	1.96	1.6	-1.01441	0.000233975	0.00486773	F-box_LRR-repeat protein 10-like
LOC107795462	11.36	16.13	16.52	34.41	25.87	26.1	1.04994	4.12e-06	0.000174198	RPM1-interacting protein 4-like
LOC107795478	3.15	3.74	3.46	7.45	10.22	4.97	1.19459	3.9e-05	0.00112044	cysteine proteinase RD19a-like
LOC107795545	11.83	9.41	6.86	17.52	20.21	22.58	1.19011	2.6e-07	1.62e-05	non-specific lipid transfer protein GPI-anchored 2-like
LOC107795564	18.85	13.63	11.42	7.65	5.26	7.59	-1.03949	7.07e-07	3.81e-05	uncharacterized protein At1g76660-like
LOC107795625	0.15	0.24	0.25	1.83	0.72	1.2	2.58758	1.33e-07	9.13e-06	Exocyst subunit Exo70 family protein
LOC107795689	2.77	2.59	1.97	1.53	1.28	0.64	-1.04441	0.00289773	0.0336617	SPX domain-containing membrane protein At4g22990-like isoform X1
LOC107795756	0.08	0.03	0.01	0.15	0.21	1.04	3.69213	0.000329853	0.00640541	uncharacterized protein LOC107795756
LOC107795812	4.71	2.42	2.96	1.4	1.98	1.24	-1.05593	0.00217531	0.0271877	sphinganine C4-monooxygenase 1-like
LOC107795910	3.03	4.06	5.13	0.84	0.88	1.7	-1.78244	4.51e-07	2.58e-05	basic 7S globulin-like
LOC107795922	1.35	0.98	0.94	2.12	2.85	3.36	1.42306	0.000100668	0.00245289	acylsugar acyltransferase 3-like
LOC107795934	53.8	85.59	45.89	22.96	16.8	13.62	-1.71878	2.67e-15	9.81e-13	Endoglucanase
LOC107795979	17.25	13.91	14.92	5.92	6.94	5.78	-1.24616	2.55e-14	7.73e-12	ATP-dependent zinc metalloprotease FTSH 6, chloroplastic-like
LOC107795998	9.11	13.96	10.56	19.18	21.99	23.52	1.00464	1.29e-07	8.87e-06	zeatin O-xylosyltransferase-like
LOC107796018	0.71	0.82	0.85	2.44	1.9	2.29	1.54063	0.0012277	0.0178257	pentatricopeptide repeat-containing protein At2g35030, mitochondrial-like
LOC107796023	0.9	0.93	1.25	12.33	6.67	7.63	3.171	2.74e-18	1.57e-15	cytochrome b561 and DOMON domain-containing protein At3g25290-like
LOC107796058	332.17	331.99	342.67	623.5	591.13	718.3	1.01268	1.38e-18	9.08e-16	glutathione S-transferase T1-like
LOC107796131	0.97	2.65	1.45	0.12	0.2	0.19	-3.24649	5.68e-06	0.000229335	uncharacterized protein LOC107796131
LOC107796183	0.94	0.52	0.31	1.59	1.06	2.34	1.57011	0.000588489	0.0101691	Ethylene receptor
LOC107796219	2.1	1.46	1.45	0.24	0.14	0.02	-3.58282	1.24e-07	8.6e-06	uncharacterized protein LOC107796219 isoform X1
LOC107796370	5.4	3.95	5.66	12.08	15.19	17.78	1.69727	6.38e-07	3.49e-05	cytochrome b561 and DOMON domain-containing protein At5g47530-like
LOC107796378	31.73	33.09	28.4	12.37	16.29	6.72	-1.31487	6.83e-07	3.69e-05	uncharacterized protein LOC107796378
LOC107796393	3.47	2.89	1.89	0	0.19	0.32	-3.94674	0.000743743	0.0122743	solute carrier family 25 member 44-like
LOC107796404	1.47	0.6	0.37	2.94	3.08	2.69	1.92135	1.42e-06	6.93e-05	subtilisin-like protease SBT1.7
LOC107796429	6.43	4.99	3.17	1.36	1.71	0.76	-1.88315	1.01e-08	9.63e-07	two-component response regulator-like APRR2
LOC107796455	7.63	12.57	7.05	13.87	23.01	21.89	1.18525	1.26e-05	0.000443343	early nodulin-like protein 1
LOC107796489	0	0	0	0.81	0.65	1.84	8.65788	6.46e-11	1e-08	NA
LOC107796505	6	10.75	10.6	3.01	3.05	2.93	-1.54464	4.44e-08	3.48e-06	GRF1-interacting factor 1-like
LOC107796536	2.94	4.24	6.36	1.17	1.18	2.38	-1.44675	5.81e-05	0.00157091	auxin transporter-like protein 2
LOC107796592	0	0	0	0.73	1.42	1.74	6.33308	0.000111718	0.00266688	PRA1 family protein
LOC107796593	1.87	2	1.47	0.81	0.63	0.61	-1.33174	3.41e-08	2.82e-06	uncharacterized protein LOC107796593
LOC107796659	54.69	48.89	37.84	16.59	11.43	18.24	-1.53464	1.73e-14	5.58e-12	chaperone protein dnaJ 8, chloroplastic-like
LOC107796730	3.47	2.73	3.78	7.37	5.56	7.7	1.11257	2.75e-05	0.000847977	probable calcium-binding protein CML18
LOC107796746	13.26	9.98	13.39	3.28	6.83	4.34	-1.2639	2.23e-05	0.00071523	CCG-binding protein 1-like
LOC107796799	25.49	22	18.64	6.12	4.43	4.14	-1.98942	6.36e-06	0.000251274	glycine-rich cell wall structural protein-like
LOC107796843	6.05	5.51	5.33	2.66	3.72	1.01	-1.12904	0.00153674	0.0210478	rRNA adenine N(6)-methyltransferase
LOC107797025	1.73	1.85	2.4	0.37	0.49	0.8	-1.83062	7.21e-05	0.00185905	15-cis-phytoene synthase
LOC107797026	0.85	0.74	0.6	2.9	2.91	1.95	1.90236	2.2e-07	1.41e-05	rubisco accumulation factor 2, chloroplastic-like
LOC107797161	1.13	0.67	0.76	0.21	0.33	0.12	-1.8864	0.003508	0.0385555	purple acid phosphatase 15-like
LOC107797343	2.76	3.25	2	5.48	6.63	4.09	1.07645	3.36e-05	0.000998787	B3 domain-containing protein Os01g0234100-like
LOC107797373	6.89	6.47	8.1	3.37	2.99	3.87	-1.01511	3.93e-06	0.000167499	Probable magnesium transporter
LOC107797464	5.98	7.3	6.98	2.33	3.58	2.46	-1.22117	2.44e-08	2.09e-06	Endoglucanase
LOC107797522	13.81	14.94	6.86	20.85	32.06	22.76	1.14699	0.00286911	0.0334668	uncharacterized protein LOC107797522 isoform X1
LOC107797743	2.21	2.29	2.8	1.36	0.85	1.23	-1.03199	0.00124917	0.018066	uncharacterized protein LOC107797743
LOC107797758	63.05	59.49	62.67	26.47	36.13	24.96	-1.01902	3.91e-11	6.29e-09	alanine transaminase
LOC107797801	1.4	1.39	0.74	0	0	0	-6.47052	0.000137148	0.00316004	NA
LOC107797861	14.45	18.57	8.33	23.4	31.77	23.95	1.00826	3e-05	0.000912425	protein FAM179B-like
LOC107798061	33.69	27.87	16.96	53.74	67.32	44.38	1.21057	1.18e-06	5.9e-05	defensin-like protein 1
LOC107798081	3.88	2.96	3.36	1.55	1.31	1.45	-1.18666	1.38e-08	1.27e-06	LRR receptor-like serine_threonine-protein kinase RPK2 isoform X1
LOC107798091	16.83	21.68	8.43	28.62	46.59	24.81	1.17104	4.15e-05	0.00118302	uncharacterized protein LOC107798091
LOC107798150	13.95	8.03	6.39	17.2	20.62	21.96	1.15555	3.36e-06	0.000146295	fasciclin-like arabinogalactan protein 1
LOC107798163	0.57	0.1	0.16	0.77	0.64	2.35	2.28068	0.00126217	0.0181967	homocysteine S-methyltransferase 1-like
LOC107798375	1.69	1.05	1.15	0.62	0.45	0.42	-1.31627	0.00398387	0.0422797	tyrosine-specific transport protein-like isoform X1
LOC107798430	4.67	5.51	2.28	5.96	7.86	10.28	1.01863	0.000763573	0.0124837	nuclear factor 7, brain-like
LOC107798504	18.93	15.72	15.5	38.93	29.29	35.42	1.10719	1.91e-13	5.07e-11	ATP-dependent 6-phosphofructokinase
LOC107798635	14.62	20.37	24.09	8.26	10.82	7.46	-1.09113	4.2e-07	2.45e-05	cyclin-D3-1-like isoform X1
LOC107798664	0.51	0.32	0.19	0.87	1.26	0.89	1.66101	0.000254047	0.00519699	golgin candidate 1-like
LOC107798739	2.05	3.33	2.97	0.59	0.26	0.08	-3.08356	4.32e-07	2.49e-05	NA
LOC107798747	0.94	1.19	1.86	0.36	0.27	0.13	-2.33917	0.00098597	0.0151457	uncharacterized protein LOC107798747
LOC107798790	1.04	2.14	1.38	0.51	0.54	0.39	-1.606	6.55e-05	0.00172581	probable LRR receptor-like serine_threonine-protein kinase At4g30520
LOC107798817	5.34	3.66	6.96	2.84	1.95	1.74	-1.23144	3.06e-05	0.000927172	uncharacterized protein LOC107798817
LOC107798818	1.69	1.41	1.74	0.75	0.48	0.45	-1.47327	0.000793987	0.012912	aspartic proteinase-like protein 2
LOC107798853	4.48	2.88	2.68	1.58	0.57	1.66	-1.33976	0.000186823	0.00403776	leucine-rich repeat receptor-like protein CLAVATA2
LOC107798922	17.74	23.28	8.06	0.71	0.41	0	-5.39685	0.000379592	0.00714069	Pectate lyase
LOC107798984	10.97	17.37	9.93	26.9	21.55	33.72	1.19192	5.91e-06	0.000237339	uncharacterized protein LOC107798984
LOC107798988	8.78	9.76	7.74	4.3	4.08	3.32	-1.10651	2.86e-06	0.00012797	aldose reductase isoform X1
LOC107799377	4.83	2.22	1.12	7.81	8.97	9.25	1.90531	0.00129104	0.0185112	GDSL esterase_lipase At1g58430-like
LOC107799378	0.68	0.88	0.22	2.9	4.25	4.01	2.73251	1.05e-08	9.94e-07	GDSL esterase_lipase At1g06990-like
LOC107799470	0.76	3.23	1.63	0	0.28	0.09	-3.84511	2.2e-06	0.000101492	transcription factor bHLH106-like
LOC107799544	0	0	0	1.28	2.46	1.3	9.3255	1.48e-13	4.02e-11	uncharacterized protein LOC107799544
LOC107799578	10.18	12.3	5.5	14.57	23.1	18.96	1.07583	5.22e-06	0.000213112	FHA domain-containing protein PS1-like
LOC107799624	22.5	20.69	13.52	40.37	42	47.8	1.29009	1.06e-10	1.57e-08	non-specific lipid-transfer protein-like 1
LOC107799631	18.66	15.55	16.25	2.32	4.04	1.67	-2.59118	1.83e-24	2.49e-21	root phototropism protein 2-like
LOC107799702	1.75	1.96	2.82	4.01	4.21	5.58	1.14556	0.00486951	0.0490504	NA
LOC107799770	1.18	1.1	0.98	1.91	2.44	2.06	1.03901	0.00206484	0.0261641	transcription factor MYB122-like
LOC107799779	1.71	1.61	1.41	0.61	0.39	0.3	-1.80763	2.38e-05	0.000753004	IRK-interacting protein-like
LOC107799817	2.07	3.38	2.41	7.59	5	3.82	1.11286	1.72e-05	0.00057475	serine_threonine-protein kinase D6PKL1-like
LOC107799836	3.06	2.1	2.27	7.37	7.24	6.62	1.61503	6.68e-12	1.3e-09	equilibrative nucleotide transporter 3-like
LOC107799880	21.12	14.51	7	4.45	3.67	2.56	-1.92654	1.31e-09	1.56e-07	BTB_POZ and TAZ domain-containing protein 1-like
LOC107799909	1.16	1.46	0.82	0	0	0.1	-4.95824	0.000809603	0.0131079	ascorbate-specific transmembrane electron transporter 1-like
LOC107800092	2.77	2.91	3.44	0.87	0.86	0.15	-2.223	6.66e-06	0.00026017	protein trichome birefringence-like 39
LOC107800181	5.95	4.16	4.39	13.33	7.03	11.28	1.19615	1.18e-05	0.000422602	protein-tyrosine-phosphatase MKP1-like
LOC107800351	12.42	7.84	10.41	35.09	38.56	29.98	1.81919	3.98e-25	6.96e-22	protein ASPARTIC PROTEASE IN GUARD CELL 1-like
LOC107800479	10.46	9.86	6.1	28.83	21.39	26.43	1.6185	8.16e-13	1.88e-10	leucine-rich repeat extensin-like protein 6
LOC107800559	9.31	6.38	7.08	17.31	24.8	20.55	1.5451	1.2e-11	2.21e-09	transcription repressor KAN1-like
LOC107800728	0.37	1.25	0.08	0	0	0	-7.26697	7.44e-06	0.000285144	dof zinc finger protein DOF5.3-like
LOC107800847	1.35	0.9	1.34	1.96	2.09	2.86	1.00249	0.0008983	0.014177	U-box domain-containing protein 35-like
LOC107800873	2.94	3.44	2.55	6.11	10.89	12.32	1.78868	5.8e-08	4.37e-06	acylsugar acyltransferase 3-like
LOC107800909	1.4	1.99	1.5	6.26	5.3	4.08	1.73638	3.32e-08	2.75e-06	probable N-acetyltransferase HLS1-like
LOC107800917	5.55	3.54	2.52	1.84	2.21	1.09	-1.11549	0.000184375	0.00399897	Calcium-transporting ATPase
LOC107800958	0.52	0.28	0.18	0	0	0	-5.68737	0.00425546	0.0442877	uncharacterized protein LOC107800958
LOC107801028	8.24	10.3	5.07	31.73	31.97	29.85	2.10036	1.06e-14	3.56e-12	uncharacterized protein LOC107801028
LOC107801134	0.61	4.39	0.25	0.04	0	0	-7.14066	0.000219632	0.00462171	protein SHORT-ROOT-like
LOC107801173	2.86	3.15	4.49	1.26	1.41	1.92	-1.14154	1.24e-05	0.000439587	NA
LOC107801243	14.7	14.66	15.78	2.92	4.71	3.09	-1.98809	9.48e-12	1.81e-09	uncharacterized protein LOC107801243
LOC107801287	114.45	122.97	102.64	31.2	49.45	23.94	-1.6168	1.8e-14	5.75e-12	uncharacterized protein LOC107801287
LOC107801292	264.56	250.33	230.26	471.26	483.67	517.21	1.04232	4.44e-22	4.66e-19	aldehyde dehydrogenase family 2 member B7, mitochondrial-like
LOC107801304	0.47	0.21	0.64	1.23	1.63	1.85	1.90563	0.00130277	0.0186212	Bidirectional sugar transporter SWEET
LOC107801314	4.47	2.35	2.69	1	1.41	1.8	-1.10911	0.00142068	0.0199169	uncharacterized protein LOC107801314
LOC107801357	1.74	0.87	0.92	0.09	0	0.19	-3.52286	0.00113192	0.0168344	uncharacterized protein LOC107801357
LOC107801413	3.92	3.25	3.59	1.24	1.44	1.22	-1.40276	4.41e-07	2.54e-05	Growth-regulating factor
LOC107801498	3.41	2.78	3.75	0.56	1.9	1.52	-1.26675	0.000118194	0.00278567	receptor-like kinase TMK3
LOC107801507	1.84	2.61	2.89	7.26	4.15	4.06	1.12293	5.1e-06	0.000208996	uncharacterized protein LOC107801507 isoform X1
LOC107801554	69.6	94.1	40.96	124.68	159.16	167.06	1.20389	0.000507863	0.00906598	NA
LOC107801569	3.57	6.76	9.11	2.39	2.55	3.55	-1.13666	0.000388964	0.00727228	Auxin-responsive protein
LOC107801587	56.92	63.89	31.21	85.41	141.64	94.13	1.14892	0.00177922	0.0235435	uncharacterized protein LOC107801587
LOC107801616	1.85	1.38	1.45	4.55	5.25	1.77	1.37586	0.000601726	0.0103443	probable sugar phosphate_phosphate translocator At5g04160
LOC107801768	2.73	2.58	2.94	1.44	1.68	0.76	-1.03507	0.00108043	0.016243	putative receptor-like protein kinase At4g00960
LOC107801951	0.94	1.27	0.74	0.52	0.26	0.54	-1.10609	0.00394133	0.041913	NA
LOC107801972	8.87	8.72	5.38	1.7	2.12	0.64	-2.30469	1.39e-05	0.000480083	protein argonaute 10-like
LOC107802180	4.27	5.56	6.61	2.26	1.43	2.15	-1.4406	5.28e-09	5.41e-07	uncharacterized protein LOC107802180
LOC107802193	1.38	0.91	1.38	1.93	1.89	6.99	1.61398	0.00106301	0.0160699	uncharacterized protein LOC107802193 isoform X1
LOC107802217	23.88	23.38	22.86	10.73	9.9	7.74	-1.23508	2.54e-14	7.73e-12	phosphatidylinositol:ceramide inositolphosphotransferase 1-like isoform X1
LOC107802252	0.15	1.39	1.04	0	0	0	-5.81716	0.00377519	0.0406525	NA
LOC107802271	0.79	1.03	0.63	0	0	0	-7.3409	7.64e-07	4.08e-05	protein trichome birefringence-like 43
LOC107802303	1.04	0.53	0.53	0.13	0.09	0.36	-1.77113	0.00204724	0.025985	uncharacterized protein LOC107802303 isoform X1
LOC107802417	3.62	2.41	2.41	0.75	1.61	0.83	-1.33829	0.000385953	0.00723072	uncharacterized protein LOC107802417
LOC107802499	6.38	10.56	8.06	1.32	1.28	2.66	-2.18708	6.45e-12	1.27e-09	Auxin-responsive protein
LOC107802542	1.24	0.75	1.15	0.57	0.44	0.21	-1.30906	0.00179088	0.0236346	kinesin-like protein NACK2
LOC107802578	50.88	80.82	31.74	105.55	167.84	121.39	1.33651	0.00195413	0.025107	G2_mitotic-specific cyclin S13-7-like
LOC107802646	1.43	1.02	0.66	4.48	3.05	3.17	1.85502	7.1e-10	9.08e-08	pentatricopeptide repeat-containing protein At3g46610-like
LOC107802709	0.38	0.06	0.08	2.01	1.72	1.04	3.40129	3.51e-06	0.00015182	G-type lectin S-receptor-like serine_threonine-protein kinase At4g27290
LOC107802735	1.71	2.21	1.36	0.98	0.5	0.65	-1.2608	4.29e-05	0.00121238	Auxin response factor
LOC107802840	29.23	33.11	29.53	11.16	12.59	13.95	-1.22575	2.55e-17	1.26e-14	non-specific serine_threonine protein kinase
LOC107802855	0.48	0.33	0.62	1.73	2.62	4.27	2.65045	2.51e-07	1.58e-05	probable sulfate transporter 3.3
LOC107802893	3.13	3.61	4.13	1.64	1.63	1.79	-1.01698	0.00072275	0.0119817	NA
LOC107802903	7.98	5.15	1.91	14.26	14.66	11.57	1.54723	6.66e-05	0.00174812	glucan endo-1,3-beta-D-glucosidase-like
LOC107802918	2.63	3.19	1.31	1.44	0.76	0.77	-1.19263	0.00247649	0.0298838	dihydrolipoyl dehydrogenase 2, chloroplastic-like
LOC107802970	7.69	8.43	7.53	13.8	13.91	17.95	1.00884	7.8e-09	7.58e-07	3-ketoacyl-CoA synthase
LOC107803046	2.03	1.15	1.08	2.61	2.9	2.72	1.0242	0.00163817	0.0221316	nucleobase-ascorbate transporter 1
LOC107803138	1.68	2.22	2.44	4.99	3.82	3.71	1.0383	1.01e-05	0.00037091	cation_H(+) antiporter 18-like
LOC107803175	1.41	1.09	1.34	2.22	5.45	4.62	1.77579	0.000692739	0.0115941	uncharacterized protein LOC107803175
LOC107803263	23.48	21.82	22.06	10.85	10.42	7.34	-1.17006	8.02e-10	1.01e-07	Serine hydroxymethyltransferase
LOC107803308	6.3	6.8	4.29	0.69	1.11	0.71	-2.70918	1.21e-20	1.11e-17	zinc-finger homeodomain protein 4-like
LOC107803319	9.66	9.28	12.49	3.97	6.15	3.22	-1.17173	1.44e-05	0.000495239	1-aminocyclopropane-1-carboxylate oxidase homolog 1-like
LOC107803553	11.72	13.38	8.01	6.04	4.43	5.24	-1.00633	6.04e-05	0.001619	uncharacterized protein LOC107803553
LOC107803580	0	0.25	0.06	1.33	1.63	1.61	3.88273	1.59e-06	7.66e-05	bifunctional epoxide hydrolase 2-like
LOC107803587	2.27	2.18	2.93	1.13	1.35	0.94	-1.05362	0.00171419	0.0228813	glucomannan 4-beta-mannosyltransferase 9-like
LOC107803818	18.12	17.33	17.02	38.64	31.35	37.72	1.10088	1.91e-14	6.04e-12	probable membrane-associated kinase regulator 1
LOC107803860	4.66	3.01	2.76	8.35	7.2	9.25	1.33218	1.3e-06	6.45e-05	BI1-like protein
LOC107803990	0.84	0.49	0.43	0	0	0	-8.25143	1.31e-09	1.56e-07	nucleobase-ascorbate transporter 7-like
LOC107803991	2.01	2.82	2.37	5.95	6.11	6.34	1.45698	0.00267561	0.0317545	NA
LOC107804037	1.74	2.28	1.53	5.87	4.27	4.42	1.44596	3.11e-09	3.43e-07	uncharacterized protein LOC107804037
LOC107804067	14.06	9	8.92	29.99	19.71	32.26	1.42405	4.21e-11	6.76e-09	actin-75
LOC107804090	14.75	15.81	13.27	39.71	36.72	33.43	1.39224	5.66e-20	4.72e-17	GDSL esterase_lipase At2g04570-like
LOC107804112	3.79	6.09	2.3	9.58	10.73	9.84	1.36681	4.71e-07	2.68e-05	uncharacterized protein LOC107804112
LOC107804173	2.33	2.44	3.02	0.8	0.99	0.71	-1.56039	1.58e-08	1.43e-06	pentatricopeptide repeat-containing protein At3g16010-like isoform X1
LOC107804184	0.78	1.43	0.67	2.04	2.16	2.02	1.16646	0.000560051	0.00976964	probable L-type lectin-domain containing receptor kinase S.7
LOC107804234	0	0	0.12	1.26	0.92	0.53	4.44783	5.05e-07	2.84e-05	uncharacterized protein LOC107804234
LOC107804310	7.51	6.81	3.44	10.6	16.41	10.31	1.14133	2.12e-05	0.000684849	Reticulon-like protein
LOC107804328	1.34	1.38	0.84	0.24	0.59	0.23	-1.68434	0.00234828	0.0288584	uncharacterized protein LOC107804328
LOC107804344	4.02	4.98	5.19	1.44	2.34	2.35	-1.15169	3.44e-05	0.00101497	amino acid permease 3-like
LOC107804477	3.6	4.51	5.22	0.63	2.81	1.81	-1.28296	0.00144048	0.0200394	probable glycosyltransferase At5g03795
LOC107804535	0.81	0.29	0.47	2.02	1.81	0.99	1.70889	0.00095181	0.014797	isoflavone 2'-hydroxylase-like
LOC107804559	7.25	6.84	8.2	3.22	3.74	2.77	-1.12177	8.17e-08	5.97e-06	uncharacterized protein LOC107804559
LOC107804583	6.89	4.11	5.01	15.77	13.6	14.66	1.52363	7.46e-15	2.56e-12	multicopper oxidase LPR1-like
LOC107804752	3.34	3.43	4.1	7.09	7.46	10.02	1.23807	1.77e-06	8.41e-05	NA
LOC107804782	2.86	2.08	1.23	0.53	0.68	0.74	-1.60422	2e-05	0.000651488	ankyrin-1-like
LOC107804799	1.25	0.77	0.38	3.86	2.11	5.82	2.37161	3.18e-09	3.49e-07	protein QUIRKY-like
LOC107804803	0.2	0.38	0.04	1.15	0.69	1.36	2.4339	0.00092493	0.0144772	GDSL esterase_lipase At2g30220-like
LOC107804907	0.64	0.18	0.51	2.32	1.83	2.65	2.43585	2.1e-06	9.73e-05	protein SRC2 homolog
LOC107804927	430.18	330.85	287.77	771.58	931.14	836.42	1.33702	4.45e-20	3.8e-17	omega-3 fatty acid desaturase, endoplasmic reticulum-like isoform X1
LOC107804967	0.18	0.28	0.51	0	0	0	-6.68019	5.59e-05	0.00152514	RING-type E3 ubiquitin transferase
LOC107805016	1.05	0.23	0.06	0.99	1.95	1.92	1.96228	0.00322583	0.0362573	Carboxypeptidase
LOC107805047	1.17	0.72	0.51	0.18	0	0	-3.74903	0.00281135	0.0329923	uncharacterized protein LOC107805047 isoform X1
LOC107805069	7.44	8.77	7.86	17.42	16.32	45.57	1.78934	5.34e-09	5.47e-07	fatty-acid-binding protein 1-like
LOC107805099	4.02	11.02	6.2	2.5	0.61	0.49	-2.51199	0.00273026	0.032195	filament-like plant protein isoform X1
LOC107805103	2.77	1.86	1.85	5.29	3.1	6.71	1.29772	0.000292578	0.00582618	tetraspanin-2-like
LOC107805141	2.27	2.9	2.52	6.02	3.72	7.52	1.21261	1.92e-06	9e-05	transcription factor GAMYB-like isoform X1
LOC107805217	3.6	6.98	7.45	1.74	1.19	1.26	-2.04268	3.32e-06	0.000145689	protein RALF-like 34
LOC107805331	0.31	0	0	0.87	0.93	0.78	3.26807	0.00290773	0.0337033	pirin-like protein At1g50590 isoform X1
LOC107805342	0.46	0.95	1.1	2.87	1.69	2.56	1.54474	0.00170681	0.0228155	Short-chain dehydrogenase_reductase
LOC107805503	2.14	1.49	0.54	0	0	0	-8.92133	2.04e-11	3.49e-09	NA
LOC107805587	1.23	0.28	0.66	0.11	0.25	0.08	-2.22407	0.00336828	0.0374457	polyol transporter 5-like
LOC107805609	0.45	0.62	0.34	2.9	4.76	2.6	2.92962	7.64e-16	3.15e-13	probable cysteine desulfurase
LOC107805617	1.1	1.05	1.24	0.54	0.72	0.31	-1.06876	0.00315899	0.0357798	NAD kinase 2, chloroplastic-like isoform X1
LOC107805744	2.18	1.59	1.17	2.64	3.31	3.51	1.01208	0.000255914	0.00522936	histone-lysine N-methyltransferase, H3 lysine-9 specific SUVH6-like
LOC107805879	8.11	6.8	4.61	3.27	3.05	1.67	-1.22767	7.47e-06	0.000285986	leucine-rich repeat receptor-like protein kinase PXC1
LOC107805974	0.32	0.56	0.45	0.8	0.7	2.32	1.56422	0.00207668	0.026267	putative pentatricopeptide repeat-containing protein At1g26500
LOC107806047	6.77	10.8	12.58	2.63	5.33	2.83	-1.42214	3.05e-06	0.000135087	GDSL esterase_lipase At5g03820-like
LOC107806132	0.85	1.33	2.31	0.19	0.84	0.57	-1.43492	0.00399313	0.0423613	putative U-box domain-containing protein 53
LOC107806163	8.73	7.43	4.45	3.01	3.55	2.75	-1.07761	8.55e-05	0.00214259	aspartyl protease AED3-like
LOC107806189	0.46	0.61	1.09	0.11	0.07	0.3	-2.08069	0.00274977	0.0323731	Glucosamine 6-phosphate N-acetyltransferase
LOC107806269	2.45	2.39	2.87	0.63	0.76	1	-1.62252	4.05e-07	2.38e-05	factor of DNA methylation 1-like isoform X1
LOC107806307	2.64	1.95	3.78	5.69	5.98	7.11	1.23346	0.000359152	0.00685094	heavy metal-associated isoprenylated plant protein 3-like
LOC107806312	38.52	40.78	54.92	16.32	23.66	22.64	-1.03775	1.77e-08	1.57e-06	Expansin
LOC107806360	0.84	3.51	0.91	0.16	0.42	0	-3.11232	0.0010983	0.0164377	uncharacterized protein LOC107806360
LOC107806381	10.36	7.94	5.82	17.29	15.81	16.98	1.11944	1.3e-08	1.2e-06	Protein DETOXIFICATION
LOC107806395	9.26	8.34	9.31	0.89	1.72	1.53	-2.61664	3.33e-13	8.5e-11	elicitor-responsive protein 1-like isoform X1
LOC107806396	10.71	9.6	10.14	3.74	4.96	5.03	-1.08724	4.76e-08	3.67e-06	protein kinase APK1A, chloroplastic-like
LOC107806440	5.36	4.82	5.68	12.12	14.38	7.02	1.14894	3.16e-05	0.000947242	Bidirectional sugar transporter SWEET
LOC107806470	1.61	1.96	1.29	0.71	0.62	0.38	-1.45039	2.58e-05	0.000806109	protein SCARECROW-like
LOC107806616	44.9	48.62	60.62	18.67	32.02	21.75	-1.01902	5.87e-07	3.25e-05	uncharacterized protein LOC107806616
LOC107806660	56.54	75.3	40.34	118.32	171.21	105.88	1.26146	0.000183335	0.00398111	G2_mitotic-specific cyclin-2-like
LOC107806676	14.86	10.59	9.47	24.83	26.24	29.8	1.27752	7.43e-13	1.74e-10	fasciclin-like arabinogalactan protein 1
LOC107806727	5.06	3.69	6.53	2.17	2.14	2.69	-1.06269	0.000525595	0.00931459	elongation of fatty acids protein 3-like
LOC107806816	0.96	0.98	0.78	0.22	0.37	0.28	-1.57022	0.00178676	0.0235922	vegetative cell wall protein gp1-like
LOC107806855	0.41	0.41	0.51	1.68	1.39	1.23	1.74643	0.00257195	0.0308534	probable WRKY transcription factor 65 isoform X1
LOC107806904	0.22	0.4	0.28	3.18	2.03	2.66	3.16342	2.15e-09	2.46e-07	homeobox-leucine zipper protein HAT22-like
LOC107806939	0.93	0.26	1.02	0	0.06	0	-5.46174	9.48e-05	0.00233848	aquaporin PIP2-1-like
LOC107807051	29.87	23.24	16.06	50.04	48.12	42.07	1.08955	9.12e-09	8.77e-07	Glutamine synthetase
LOC107807060	21.25	23.68	13.95	40.42	32.91	47.44	1.09934	1.05e-08	9.95e-07	S-adenosylmethionine synthase
LOC107807066	1.15	1.84	0.81	3.06	3.41	2.86	1.36131	0.000375663	0.00708144	B-box zinc finger protein 19-like
LOC107807272	12.45	16.11	19.99	6.63	3.23	6.81	-1.47929	4.12e-08	3.29e-06	aquaporin NIP1-1-like isoform X1
LOC107807290	17.31	21.9	25.7	9.05	11.81	10.11	-1.00735	1.72e-07	1.13e-05	transcription factor SPATULA-like
LOC107807349	1.49	1.59	2.51	4.38	3.45	5.52	1.30888	3.39e-05	0.00100381	vacuolar-processing enzyme-like
LOC107807379	16.96	15.38	11.77	4.69	4.52	6	-1.46706	5.43e-12	1.09e-09	fructose-bisphosphatase
LOC107807522	3.05	1.86	1.52	4.11	4.61	5.53	1.2473	8.14e-06	0.0003076	uncharacterized protein LOC107807522 isoform X1
LOC107807624	1.26	0.71	1.03	2.75	2.92	2.69	1.55416	2.16e-06	9.96e-05	uncharacterized protein LOC107807624
LOC107807702	10.6	13.84	6.16	23.44	27.48	23.17	1.33288	7.14e-10	9.1e-08	FHA domain-containing protein PS1-like
LOC107807778	0.42	1.54	0.6	0.03	0.14	0	-3.89075	0.000290537	0.0057918	myb-related protein 308-like
LOC107807809	2.79	6.39	5.1	0.66	0.18	0.59	-3.2671	1.32e-13	3.61e-11	Auxin-responsive protein
LOC107807811	0.4	0.87	0.47	0	0.07	0.22	-2.53022	0.00411612	0.043283	IRK-interacting protein-like
LOC107807817	8.71	8.61	9.09	0	0.44	0.08	-5.54244	7.19e-21	6.77e-18	NA
LOC107807838	4.29	3.37	3.75	0.7	1.32	0.9	-1.91022	3.63e-14	1.09e-11	LRR receptor-like serine_threonine-protein kinase ERECTA
LOC107807872	6.16	6.74	3.68	10.4	12.73	9.4	1.03702	5.02e-06	0.000206232	QWRF motif-containing protein 2-like
LOC107807889	49.78	42.47	39.07	8.92	8.69	8.13	-2.28497	7.99e-51	1.47e-46	Chlorophyll a-b binding protein, chloroplastic
LOC107807943	1.8	1.89	1.19	4.27	2.51	3.05	1.06553	2.79e-05	0.000857997	uncharacterized protein LOC107807943
LOC107807962	13.13	13.42	9.3	7.26	3.79	4.34	-1.15053	3.15e-05	0.000946989	fasciclin-like arabinogalactan protein 7
LOC107808265	3.48	1.27	2.74	1.31	0.49	0.28	-1.7851	0.00161941	0.0219265	Expansin
LOC107808304	2.85	2.97	4.52	0.85	1.07	0.67	-1.94557	1.35e-12	2.94e-10	probable LRR receptor-like serine_threonine-protein kinase At2g24230
LOC107808379	15.08	20.31	13.8	6.59	5.23	7.93	-1.26146	9.47e-11	1.42e-08	Growth-regulating factor
LOC107808395	4.21	6.92	4.95	9.6	12.01	10.72	1.07725	7.62e-05	0.00195016	auxin-induced protein 15A-like
LOC107808426	2.98	7.69	8.09	0.85	1.9	1.99	-1.87603	0.00331383	0.037031	uncharacterized protein LOC107808426
LOC107808507	1.57	1.33	0.84	3.97	2.43	1.98	1.23374	0.00182149	0.0239555	probable protein phosphatase 2C 23
LOC107808701	2.6	1.84	2.85	0.95	1.25	0.77	-1.24079	7.48e-05	0.00191676	probable copper-transporting ATPase HMA5
LOC107808709	2.05	1.63	0.91	0.41	0.57	0.28	-1.79477	0.0008946	0.0141655	CBS domain-containing protein CBSX5-like
LOC107808946	4.9	4.63	4.65	11.2	11.03	11.08	1.31658	1.09e-06	5.52e-05	uncharacterized protein LOC107808946
LOC107808995	0.06	0	0.07	1.17	0.2	1.42	4.455	0.000587118	0.0101597	syntaxin-112-like
LOC107809012	0.28	0	0	0.63	2.71	0.29	3.98724	0.00191757	0.0248027	NA
LOC107809032	31.6	26.78	23.07	2.94	3.76	2.49	-3.07668	1.87e-47	2.29e-43	stem-specific protein TSJT1-like
LOC107809091	3.96	2.04	2.23	5.69	7.4	7.16	1.36967	7.42e-08	5.47e-06	Polyadenylate-binding protein
LOC107809127	0.36	0	0.57	0.66	1.83	2.54	2.50098	0.00298405	0.034317	transcription factor RAX2-like
LOC107809144	1.01	0.81	1.39	4.42	1.28	6.54	2.00165	0.000990687	0.0152082	zinc finger protein ZAT11-like
LOC107809185	3.65	2.1	3.06	7.56	7.67	11.37	1.75742	0.000983917	0.0151359	NA
LOC107809186	2.53	1.6	1.45	0.88	0.54	1.11	-1.07134	0.00417495	0.0436515	protein NRT1_ PTR FAMILY 4.6-like
LOC107809330	16.06	12.32	7.16	46.43	70.53	65.1	2.52101	1.81e-19	1.45e-16	peamaclein-like
LOC107809339	3.21	3.73	2.37	1.43	1.23	1.37	-1.15553	6.09e-06	0.000242978	Two-component response regulator
LOC107809609	3.22	3.76	3.5	1.7	1.53	1.63	-1.05632	1.99e-08	1.74e-06	uncharacterized protein LOC107809609
LOC107809639	0.82	0.25	0.61	0	0	0	-5.82875	0.00262563	0.0313679	NA
LOC107809652	1.35	1.87	1.94	2.94	2.62	4.47	1.01563	0.0036865	0.0400024	NA
LOC107809727	8.73	10.09	6.39	1.31	1.29	0.83	-2.81641	6.54e-25	1e-21	IQ domain-containing protein IQM3-like
LOC107809741	9.93	6.81	5.71	21.27	38.74	17.06	1.8683	2.41e-10	3.37e-08	anamorsin homolog
LOC107809788	13.07	10.83	11.02	24.46	18.95	24.46	1.02295	1.25e-09	1.5e-07	Xyloglucan endotransglucosylase_hydrolase
LOC107809861	15.81	14.67	10.42	2.25	3.2	3.97	-2.03665	4.46e-13	1.1e-10	chaperone protein dnaJ 8, chloroplastic-like
LOC107809995	20.69	25.61	23.16	40.77	54.27	56.23	1.19865	1.66e-11	2.91e-09	calcineurin subunit B-like
LOC107810005	0.1	0.18	0.26	0.44	0.66	1.08	2.0507	0.000213137	0.00450828	homeobox-leucine zipper protein ANTHOCYANINLESS 2-like
LOC107810024	1.35	3.02	2.61	1.53	0.71	0.89	-1.13257	0.00139472	0.0196353	uncharacterized protein LOC107810024
LOC107810094	0.47	0.91	1	0.1	0.49	0.28	-1.56002	0.00327188	0.0366617	NA
LOC107810135	3.91	3.41	1.76	5.96	5.44	7.29	1.11854	0.000160951	0.00359059	mannose-1-phosphate guanylyltransferase
LOC107810386	0.83	0.8	0.23	1.95	1.41	1.19	1.37474	0.00468047	0.0476746	Mitogen-activated protein kinase
LOC107810512	0.18	0.66	0.26	4.19	0.85	2.86	2.88763	3.99e-05	0.0011417	GDSL esterase_lipase At2g04570-like
LOC107810518	6.96	6.36	5.87	2.28	1.9	2.09	-1.55414	7.79e-11	1.2e-08	RNA-binding protein 38-like
LOC107810522	0.8	0.17	1.47	6.42	9.68	32.05	4.37737	1.66e-05	0.00055834	major pollen allergen Ole e 10-like
LOC107810680	0.77	0.85	1.03	1.57	1.99	2.5	1.23998	0.000113763	0.00270381	NA
LOC107810808	4.61	4.06	4.05	11.76	15.07	13.32	1.75283	1.28e-09	1.53e-07	uncharacterized protein LOC107810808
LOC107810839	2.3	1.85	3.21	7.73	4.03	4.37	1.18216	5.12e-05	0.00141234	MACPF domain-containing protein At1g14780
LOC107810888	5.3	5.84	5.29	1.14	2.59	1.07	-1.71557	4.49e-08	3.51e-06	AP2-like ethylene-responsive transcription factor TOE3 isoform X1
LOC107810920	31.62	32.36	38.78	13.67	16.67	14.02	-1.14676	3.89e-13	9.72e-11	E3 ubiquitin-protein ligase MIEL1-like isoform X1
LOC107810922	17.22	18.07	21.21	5.99	7.63	11.3	-1.11779	1.06e-06	5.4e-05	uncharacterized protein LOC107810922
LOC107810991	11.14	11.37	8.27	3.69	5.37	2.85	-1.34106	1.34e-06	6.57e-05	protein FLUORESCENT IN BLUE LIGHT, chloroplastic-like isoform X1
LOC107811209	9.13	7.06	8.26	3.46	2.71	3.41	-1.27348	1.33e-05	0.000464493	Histidine-containing phosphotransfer protein
LOC107811352	0.77	1.98	1.39	0.13	0	0.14	-3.88891	1.35e-07	9.2e-06	oxygen-evolving enhancer protein 1, chloroplastic-like
LOC107811379	26.31	25.24	23.5	7.83	7.44	8.09	-1.61948	2.31e-26	4.99e-23	uncharacterized protein LOC107811379
LOC107811457	3.51	2.82	1.63	0.97	1.41	1.2	-1.08991	0.00251355	0.0302714	7-hydroxymethyl chlorophyll a reductase, chloroplastic-like
LOC107811515	9.05	6.51	8.22	22.46	17.83	13.94	1.25225	9e-10	1.11e-07	mannan endo-1,4-beta-mannosidase
LOC107811659	31.31	22.35	27.87	6.65	11.32	9.06	-1.53045	1.1e-14	3.61e-12	O-acyltransferase WSD1-like
LOC107811683	3.72	3.61	2.78	1.53	0.68	1.06	-1.5721	1.1e-06	5.56e-05	pyruvate decarboxylase
LOC107811709	10.55	5.72	6.41	4.32	1.85	3.58	-1.16489	2.37e-05	0.00075114	type I inositol polyphosphate 5-phosphatase 4-like isoform X1
LOC107811768	0.71	6.7	2.03	0	0.02	0.14	-5.85085	9.04e-05	0.00223912	dof zinc finger protein DOF2.1-like
LOC107811802	5.05	4.27	7.36	2.99	2.93	2.01	-1.01289	0.0013255	0.0188666	B3 domain-containing transcription factor FUS3-like
LOC107811882	1.95	1.87	2.27	1	0.69	0.97	-1.07884	0.00192205	0.0248338	uncharacterized protein LOC107811882 isoform X1
LOC107811948	4.91	4.17	3.51	0	0	0	-6.24657	0.000382191	0.00717918	periaxin-like
LOC107811985	1.71	1.75	1.26	0.7	0.38	0.24	-1.78155	0.00197633	0.0253213	uncharacterized protein LOC107811985
LOC107812013	4.66	4.47	5.86	2.05	2.43	1.94	-1.16998	2.33e-07	1.48e-05	uncharacterized protein LOC107812013
LOC107812055	29.12	23.31	0	0	0	0	-11.2296	0.00405049	0.0427028	NA
LOC107812065	4.85	4.18	3.64	7.8	9.45	8.13	1.065	8.36e-09	8.08e-07	Auxin efflux carrier component
LOC107812121	31.75	34.74	12.73	51.72	93.28	70.35	1.51358	0.00175787	0.0233281	uncharacterized protein LOC107812121
LOC107812145	2.4	1.8	1.82	3.45	4.9	5.07	1.21847	4.05e-07	2.38e-05	subtilisin-like protease SBT1.4
LOC107812147	8.46	9.07	7.38	4.18	2.79	2.48	-1.34388	1.48e-10	2.12e-08	protein STRUBBELIG-RECEPTOR FAMILY 6-like
LOC107812269	3.25	5.35	5.42	1.75	1.97	2.8	-1.07164	0.00228388	0.0282466	protein ABA DEFICIENT 4, chloroplastic-like isoform X1
LOC107812303	2.17	1.72	2.29	0.37	0.92	0.57	-1.6563	9.81e-05	0.00240164	protein TWIN LOV 1-like isoform X1
LOC107812306	0.89	0.76	1.38	0.29	0.3	0.21	-1.84444	2.6e-06	0.000117288	RING-type E3 ubiquitin transferase
LOC107812386	1.54	2.29	2.82	1.11	0.89	0.61	-1.29665	0.00474125	0.0481068	WRKY transcription factor 22-like
LOC107812468	3.38	1.95	3.91	1.65	1.73	1.05	-1.00556	0.000967231	0.014967	uncharacterized protein At5g41620-like
LOC107812471	2.49	3.06	2.8	1.18	0.85	1.02	-1.38808	0.000529615	0.00935765	protein WUSCHEL-like
LOC107812517	2.77	3.56	1.73	6.58	4.6	6.55	1.23903	0.00490234	0.0492649	uncharacterized protein LOC107812517
LOC107812573	11.81	10.53	9.56	20.21	22.77	21.68	1.09384	7.65e-10	9.69e-08	very-long-chain enoyl-CoA reductase-like
LOC107812609	1.01	0.6	0.64	1.39	3	2.12	1.60946	0.000104812	0.00253038	probable polyamine oxidase 5
LOC107812681	13.12	13.23	11.24	6.13	7.21	4.25	-1.02788	9.17e-06	0.000342042	protein BIG GRAIN 1-like B
LOC107812710	33.16	28.01	26.04	69.44	76.18	73.67	1.397	1.05e-25	2.13e-22	caffeoylshikimate esterase-like
LOC107812756	38.08	43.91	53.11	27.03	12.57	14.98	-1.24421	1.35e-07	9.2e-06	Aquaporin PIP1 2a
LOC107812835	2.13	2.39	1.35	4.97	7.26	7.02	1.78756	1.24e-09	1.5e-07	GDSL esterase_lipase At4g10955-like isoform X1
LOC107812882	11.62	14.26	8.72	24.92	16.11	25.77	1.00713	1.17e-06	5.88e-05	trans-cinnamate 4-monooxygenase-like
LOC107812926	3.32	3.19	1.97	5.14	3.99	9.14	1.17547	0.000971593	0.0150282	protein CDI-like
LOC107812935	5.14	4.74	3.06	1.66	1.9	1.76	-1.22095	1.04e-05	0.000380733	short-chain dehydrogenase reductase 3b-like
LOC107813046	5.49	7.79	11.25	2.33	2.33	1.84	-1.86233	2.54e-12	5.32e-10	eukaryotic translation initiation factor 5B-like isoform X1
LOC107813114	3.68	4.06	3.67	2.35	0.76	1.27	-1.32872	0.00016305	0.00363281	aspartic proteinase nepenthesin-1
LOC107813160	0.29	0.55	0.18	0.64	1.24	1.17	1.63566	0.00325379	0.0364934	probable anion transporter 6, chloroplastic
LOC107813165	0.66	0.26	0.58	0.62	1.8	1.8	1.56868	0.00288342	0.0335699	heparanase-like protein 3
LOC107813181	11.33	8.73	6.41	13.79	19.79	18.89	1.04707	1.64e-07	1.09e-05	CSC1-like protein At3g21620
LOC107813200	7.29	5.5	5.37	1.31	1.44	1.27	-2.1163	1.09e-17	5.74e-15	AP2-like ethylene-responsive transcription factor AIL6
LOC107813292	1.87	1.08	0.59	5.2	3.45	4	1.91852	1.08e-07	7.61e-06	AAA-ATPase At3g28580-like
LOC107813293	18.75	23.78	24.05	10	13.55	7.34	-1.03834	1.07e-05	0.000388981	Mitochondrial pyruvate carrier
LOC107813313	0.75	2.05	2.08	0.24	0.36	0.37	-2.26553	0.000585229	0.0101318	uncharacterized protein LOC107813313
LOC107813364	6.39	4.7	3.54	8.41	6.7	13.15	1.00629	3.42e-05	0.00101074	FACT complex subunit
LOC107813418	0.43	0.27	0.7	2.34	1.9	2.67	2.34997	3.91e-08	3.18e-06	Carboxypeptidase
LOC107813459	0.98	0.64	1.03	0.17	0.16	0.12	-2.51953	8.54e-05	0.00214034	probable inactive poly [ADP-ribose] polymerase SRO5 isoform X1
LOC107813471	4.47	5	6.33	15.69	9.14	12.86	1.31088	5.07e-08	3.88e-06	uncharacterized protein LOC107813471 isoform X1
LOC107813610	0.22	1.03	0.71	11.96	12.25	43.09	5.15379	7.43e-10	9.44e-08	60S acidic ribosomal protein P0
LOC107813668	2.28	2.13	4.68	1.5	1.36	1.38	-1.05251	0.00314736	0.0356921	Inositol-tetrakisphosphate 1-kinase
LOC107813750	5.6	4.56	4.25	1.63	1.68	2.31	-1.29697	2.07e-07	1.34e-05	bromodomain-containing protein 8-like isoform X2
LOC107813775	5.34	4.37	3.83	1.14	1.16	0.44	-2.21769	1.97e-05	0.000645694	uncharacterized protein LOC107813775
LOC107813777	3.19	6.02	7.46	0.24	0	0.02	-5.94827	3.34e-06	0.000145934	Inositol oxygenase
LOC107813803	6.75	3.9	4.2	1.78	2.55	1.19	-1.38123	4.26e-07	2.47e-05	probable LRR receptor-like serine_threonine-protein kinase At4g20940 isoform X1
LOC107813962	1.05	0.66	1.44	1.54	3.83	2.13	1.30643	0.00093128	0.0145456	uncharacterized protein LOC107813962
LOC107813998	30.29	34.71	37.81	9.81	13.72	10.35	-1.53332	3.44e-17	1.69e-14	uncharacterized protein LOC107813998 isoform X1
LOC107814034	5.44	10.93	3.67	13.66	21.07	16.52	1.41425	0.00387047	0.0413744	QWRF motif-containing protein 2-like
LOC107814121	9.72	7	6.91	4.05	3.72	1.66	-1.25978	5.52e-05	0.00150938	uncharacterized protein LOC107814121
LOC107814125	50.89	54.33	65.76	156.49	287.19	171.88	1.99352	5.98e-18	3.28e-15	U1 small nuclear ribonucleoprotein C-like
LOC107814268	0.35	1.7	1.29	4.87	5.81	4.64	2.24207	1.69e-05	0.000567993	probable LRR receptor-like serine_threonine-protein kinase At3g47570
LOC107814347	2.27	2.36	3.35	6.95	7.5	9.91	1.66198	2.89e-10	3.98e-08	LRR receptor-like serine_threonine-protein kinase FLS2
LOC107814352	0.22	0.02	0.22	1.22	2.03	0.69	3.15967	1.33e-05	0.000463836	indole-3-acetate O-methyltransferase 1-like
LOC107814375	2.07	1.23	0.54	6.1	3.89	3.12	1.9199	0.00209518	0.0264331	NA
LOC107814439	1.71	0.98	0.7	0.48	0.55	0.34	-1.08593	0.00378213	0.0407033	uncharacterized protein LOC107814439 isoform X1
LOC107814550	2.5	6.19	2.46	9.62	4.04	21.96	1.77097	0.000727067	0.0120369	60S acidic ribosomal protein P1-like
LOC107814614	8.04	8.15	4.47	12.16	19.47	17.96	1.35959	3.33e-06	0.00014586	uncharacterized protein LOC107814614
LOC107814696	2.12	1.92	4.05	0.87	0.88	1.48	-1.27514	0.000610537	0.0104517	uncharacterized protein LOC107814696
LOC107814705	1.37	1.47	3.46	0.37	0.41	0.4	-2.35328	0.000848449	0.0136167	universal stress protein A-like protein
LOC107814808	6.37	4.36	5.82	0.9	0.78	0.78	-2.67015	2.49e-12	5.26e-10	Cytokinin riboside 5'-monophosphate phosphoribohydrolase
LOC107814824	37.1	22.04	15.78	60.06	40.28	67.38	1.25623	7.79e-07	4.14e-05	protein YLS3-like
LOC107814838	4.95	3.48	1.69	5.03	7.63	7.06	1.03999	0.00143191	0.0200228	AP2-like ethylene-responsive transcription factor At1g16060 isoform X1
LOC107814927	0.72	1.05	1.08	1.01	2.64	2.66	1.19694	0.00225533	0.0279783	uncharacterized protein LOC107814927
LOC107814940	1.4	2.21	1.39	4.8	3.15	2.99	1.18193	0.000129874	0.00301642	glucan endo-1,3-beta-glucosidase 7-like
LOC107814950	3.33	2.29	2.84	1.33	0.9	0.62	-1.51356	3.21e-07	1.96e-05	probable LRR receptor-like serine_threonine-protein kinase At2g24230
LOC107814984	2.05	1.76	2.97	0.94	0.58	0.75	-1.36673	0.0031439	0.0356639	ELMO domain-containing protein A-like isoform X1
LOC107814999	2.83	3.13	3.82	0.96	0.78	0.66	-1.97929	8.35e-11	1.27e-08	protein kinase APK1A, chloroplastic-like
LOC107815165	4.72	9.02	7.1	0.89	2.15	3.27	-1.65671	4.14e-05	0.00118138	uncharacterized protein At1g66480-like
LOC107815251	603.22	683.74	652.64	908.41	1924.27	1037.45	1.17602	0.0018768	0.024447	uncharacterized protein LOC107815251
LOC107815257	1.28	0.7	0.43	0.34	0.21	0.11	-1.79017	0.00321751	0.0361964	Pectinesterase
LOC107815273	2.21	3.09	1.66	0	0.29	0.65	-2.81778	0.000116525	0.00275165	cinnamoyl-CoA reductase 2-like
LOC107815383	4.15	8	6.74	16.37	22.72	22.01	1.75134	2.44e-13	6.41e-11	Expansin
LOC107815408	21.87	16.66	15.11	7.33	9.22	7.81	-1.07499	4.93e-09	5.13e-07	Protein BZR1 homolog
LOC107815529	0.28	0.44	0.02	0.5	1.1	2.21	2.44912	0.00159942	0.0217279	cell number regulator 1-like
LOC107815610	1.42	0.99	0.94	1.73	2.15	3	1.10985	0.00289535	0.0336554	Glycosyltransferase
LOC107815741	3.48	2.17	4.28	1.1	1.07	2.46	-1.08607	0.00265454	0.0315987	fidgetin-like protein 1 isoform X1
LOC107815759	1.48	1.32	2.58	0.41	0.03	0.26	-2.88295	0.000243303	0.00501779	Chlorophyll a-b binding protein, chloroplastic
LOC107815893	4.5	8.28	6.62	1.81	3.56	3.03	-1.15088	9.02e-05	0.00223698	amino acid permease 3-like
LOC107815956	1.79	1.2	1.62	0.51	0.73	0.46	-1.38317	0.00222115	0.0276383	Vacuolar cation_proton exchanger
LOC107815990	8.85	10.14	8.8	4.68	3.89	4.91	-1.00805	3.8e-09	4.07e-07	uncharacterized protein LOC107815990
LOC107816018	7.72	7.53	6.67	14.95	16.02	12.43	1.04945	4.79e-09	5e-07	protein IQ-DOMAIN 1-like
LOC107816046	2.98	2.71	2.72	9.06	8.14	4.08	1.3982	1.96e-07	1.28e-05	probable sulfate transporter 3.4
LOC107816234	2.33	2.22	1.42	4.35	4.8	3.47	1.13722	1.79e-06	8.48e-05	Auxin response factor
LOC107816349	2.49	1.61	2.32	0.63	1.09	1.26	-1.01136	0.00454064	0.0465369	uncharacterized protein LOC107816349 isoform X1
LOC107816358	5.9	6.11	3.92	2.53	2.28	2.12	-1.13789	1.83e-05	0.000604726	serine_threonine-protein kinase CDL1-like
LOC107816479	12.78	12.66	11.53	1.86	3.03	1.32	-2.51293	7.21e-24	9.13e-21	AP2-like ethylene-responsive transcription factor AIL6
LOC107816530	5.85	2.55	4.23	2.12	1.78	1.44	-1.1703	0.00184583	0.024198	NAC domain-containing protein 2-like
LOC107816549	22.33	25.41	22.64	8.32	9.79	7.36	-1.4068	2.48e-18	1.49e-15	glucan endo-1,3-beta-glucosidase 6-like
LOC107816587	12.78	16.2	11.63	41.8	34.47	52.63	1.74204	9.96e-18	5.3e-15	EG45-like domain containing protein isoform X1
LOC107816599	3.54	3.02	2.86	6.63	5.25	7.68	1.11698	1.34e-06	6.57e-05	zingipain-2-like
LOC107816638	142.5	167.06	158.23	412.43	390.39	506	1.60553	6.4e-28	1.81e-24	inactive protein RESTRICTED TEV MOVEMENT 1-like
LOC107816646	0.05	0.29	0.07	0.84	0.5	1.42	2.78332	0.00382517	0.0410582	uncharacterized protein LOC107816646 isoform X1
LOC107816660	0.87	2.57	1.8	3.7	4.15	3.79	1.19502	0.000481007	0.00868793	uncharacterized protein LOC107816660
LOC107816726	1.97	2.88	2.75	1.25	1.07	1.21	-1.05712	0.00204823	0.0259887	NA
LOC107816773	5.69	8.71	5.73	3.32	3.09	2.58	-1.09851	0.000139624	0.00320476	UPF0496 protein 1-like
LOC107816801	2.11	1.52	2.86	0.38	1.34	0.85	-1.27411	0.00365982	0.0397798	protein IQ-DOMAIN 1-like
LOC107816855	32.93	37.88	36.45	11.98	13.69	13.2	-1.40884	1.99e-27	4.86e-24	probable LRR receptor-like serine_threonine-protein kinase At1g34110
LOC107816867	4.64	3.34	4.11	9.72	6.76	7.82	1.06882	1.14e-06	5.75e-05	Glycosyltransferase
LOC107816987	2.9	4.66	3.44	0.72	1.22	0.86	-1.91628	4.23e-10	5.55e-08	cytochrome P450 734A1-like
LOC107817133	4.61	3.51	5.46	1.98	1.68	2.52	-1.07767	5.95e-05	0.00159979	protein FIZZY-RELATED 2-like
LOC107817136	10.49	9.64	9.78	3.62	7.55	2.34	-1.08265	0.000596554	0.0102794	glucan endo-1,3-beta-glucosidase 12-like
LOC107817147	0.96	1.03	1.28	3.41	4.35	4.18	1.92164	3.76e-09	4.04e-07	transcription factor bHLH66-like
LOC107817177	0.23	0.32	0.31	0.64	0.9	4.19	2.80377	0.00015369	0.0034538	Aquaporin PIP1 4
LOC107817210	2.68	2.52	1.35	6.1	4.99	6.61	1.49772	7.02e-09	6.93e-07	Auxin efflux carrier component
LOC107817328	4.69	3.57	3.27	1.39	1.84	1.85	-1.12595	4.96e-07	2.8e-05	homeobox-leucine zipper protein ATHB-15-like
LOC107817354	26.99	33	19.69	55.23	72.56	44.76	1.17752	2.23e-09	2.56e-07	G2_mitotic-specific cyclin-2-like isoform X1
LOC107817446	4.45	4.82	5.18	1.8	2.24	2.77	-1.01917	0.00110232	0.0164809	E3 ubiquitin-protein ligase RMA
LOC107817495	3.9	3.61	3.81	1.53	1.58	1.33	-1.29565	3.98e-10	5.24e-08	probable copper-transporting ATPase HMA5 isoform X1
LOC107817526	7.92	8.57	5.84	4.25	2.44	3.05	-1.14368	2.59e-07	1.62e-05	type I inositol polyphosphate 5-phosphatase 4-like
LOC107817691	0.46	0.09	0.55	0.45	1.51	1.59	1.74975	0.00369358	0.0400438	oligopeptide transporter 7-like
LOC107817810	6.19	7.91	7.31	1.7	3.77	2.07	-1.46098	1.65e-07	1.09e-05	uncharacterized protein LOC107817810 isoform X1
LOC107817842	2.19	3.16	1.88	5.05	5.81	3.81	1.08652	0.000920403	0.0144186	uncharacterized protein LOC107817842
LOC107817845	2.51	3.31	2.69	11.37	2.88	5.09	1.24166	0.000986203	0.0151457	polygalacturonase inhibitor-like
LOC107818007	20.25	22.82	18.14	49.59	61.44	66.42	1.62276	7.75e-20	6.32e-17	desiccation protectant protein Lea14 homolog
LOC107818067	5.32	4.31	5.22	0.7	0.29	0.43	-3.32033	4.94e-17	2.33e-14	LOB domain-containing protein 37-like
LOC107818073	5.33	5.55	3.63	8.76	11.19	10.67	1.13777	1.27e-08	1.18e-06	BTB_POZ domain-containing protein At5g48130-like
LOC107818087	6.42	5	5.67	2.37	1.89	3.27	-1.1104	0.000463426	0.00840345	Chlorophyll a-b binding protein, chloroplastic
LOC107818151	6.27	4.08	4.94	1.57	1.52	1.72	-1.60057	1.55e-08	1.41e-06	uncharacterized protein LOC107818151
LOC107818189	2.19	1.77	2.73	4.4	3.04	7.64	1.22718	5.61e-05	0.00153037	ferric reduction oxidase 2-like isoform X1
LOC107818226	0.64	0.44	0.28	1.16	0.97	1.17	1.36292	0.00333118	0.0371909	aspartyl protease family protein 2-like
LOC107818227	3.21	3.78	3.83	6.82	11.52	9.47	1.41404	3.42e-10	4.56e-08	probable glycosyltransferase At5g03795 isoform X1
LOC107818307	13.21	15.16	13.59	6.24	8.81	4.34	-1.05536	2.51e-06	0.000113464	probable receptor-like protein kinase At1g80640
LOC107818478	8.69	9.07	5.57	17.15	21.73	17.23	1.3324	8.54e-11	1.29e-08	uncharacterized protein LOC107818478
LOC107818897	2.51	2.08	1.36	0.55	0.14	0.26	-2.58826	1.9e-08	1.67e-06	scarecrow-like protein 3
LOC107818902	0.33	0.45	0	0.96	2.25	1.89	3.21395	0.000158843	0.00355219	uncharacterized protein LOC107818902
LOC107818921	12.17	13.86	9.93	21.85	35.47	32.18	1.37652	5.43e-13	1.33e-10	uncharacterized protein LOC107818921
LOC107818946	2.52	4.74	5.27	0.98	1.85	1.5	-1.45855	0.00236192	0.0289592	glycine-rich RNA-binding protein-like
LOC107818998	14.21	16.67	18.84	6.41	5.3	6.37	-1.39914	2.85e-12	5.91e-10	B-box zinc finger protein 24-like isoform X1
LOC107819006	10.85	13.6	12.85	22.6	27.16	22.53	1.01901	8.41e-09	8.11e-07	Cytokinin riboside 5'-monophosphate phosphoribohydrolase
LOC107819048	0	0.06	0	4.46	5.7	4.97	7.76723	1.14e-09	1.39e-07	NA
LOC107819056	5.64	6.37	4.81	1.93	2.43	2.68	-1.16473	0.00307829	0.0351258	uncharacterized protein LOC107819056
LOC107819064	2.6	1.87	2.57	1.17	0.58	0.84	-1.38832	0.000382539	0.00718142	E3 ubiquitin-protein ligase RMA
LOC107819138	0.99	0.28	0.28	0	0.1	0.09	-2.93509	0.00349912	0.0384809	Carboxypeptidase
LOC107819146	5.39	7.56	10.04	1.01	2.78	3.13	-1.65445	9.38e-05	0.00231713	cold and drought-regulated protein CORA-like
LOC107819152	0.91	0.19	0.67	2.36	2.86	1.14	1.92727	0.000860441	0.0137371	acylsugar acyltransferase 3-like
LOC107819155	0.25	0.23	0.1	0.22	1.72	1.04	2.2756	0.00185981	0.0243029	alanine aminotransferase 2, mitochondrial-like
LOC107819200	3.74	6.21	6.2	0	0.25	0.3	-4.76706	4.51e-12	9.1e-10	NA
LOC107819221	1.59	0.91	0.7	0.42	0.54	0.43	-1.12956	0.00438828	0.045327	uncharacterized protein LOC107819221
LOC107819268	2.95	2.58	3.31	1.38	1.47	1.26	-1.04083	0.00436493	0.0451404	probable aminotransferase TAT2
LOC107819271	4.58	5.7	2.72	8.43	14.08	6.98	1.24857	2.92e-05	0.000890929	Reticulon-like protein
LOC107819274	0.67	1.34	1.47	2.82	1.83	4.31	1.41111	0.00160946	0.021832	ras-related protein RABC2a-like
LOC107819308	7.36	6.75	8.52	0	0.26	0.15	-5.69355	2.72e-30	1.25e-26	Aquaporin TIP3-1t
LOC107819346	0.25	1.19	0.45	2.44	3.27	2.99	2.25276	0.000482282	0.00870119	uncharacterized protein LOC107819346
LOC107819355	4.27	3.08	3.32	7.46	6.45	8.81	1.15878	8.1e-07	4.28e-05	cyclin-D4-1-like
LOC107819415	0.09	0.06	0	0.51	1.11	1.33	4.58176	0.00137498	0.019419	B3 domain-containing protein REM9-like
LOC107819422	2.82	0.81	2.04	5.38	3.42	3.9	1.23581	0.00123628	0.017922	protein-serine_threonine phosphatase
LOC107819469	6.66	8.77	8.24	3.08	1.92	3.2	-1.45935	5.02e-06	0.000206232	CCG-binding protein 1-like
LOC107819511	10.43	8.2	9.37	2.24	3.81	3.22	-1.52929	2.55e-10	3.55e-08	2-oxoisovalerate dehydrogenase subunit alpha 1, mitochondrial-like
LOC107819520	0.23	0.53	0.42	0	0.04	0	-4.92056	0.000958524	0.0148825	uncharacterized protein LOC107819520
LOC107819536	0.46	0.5	0.73	1.32	1.16	1.74	1.37123	0.00338119	0.0375325	putative glutamine amidotransferase PB2B2.05
LOC107819585	1.16	0.86	1.4	2.93	3.43	3.88	1.64049	5.17e-08	3.93e-06	uncharacterized protein LOC107819585
LOC107819698	0.41	0.9	0.57	0	0.21	0	-3.08887	0.00423677	0.0441345	Glycosyltransferase
LOC107819704	32.46	32.14	48.47	12.9	18.3	9.16	-1.38547	1.99e-06	9.3e-05	phosphopantothenoylcysteine decarboxylase subunit VHS3-like
LOC107819832	0.72	0.84	1.9	3.51	2.81	2.22	1.35051	0.00232879	0.0286668	probable strigolactone esterase DAD2
LOC107819844	0.93	0.56	1.53	0.06	0	0	-5.75376	1.64e-07	1.09e-05	F-box_FBD_LRR-repeat protein At1g13570-like
LOC107819900	11.38	5.61	8.87	2.6	4.66	2.65	-1.31348	2.08e-05	0.000673792	11-beta-hydroxysteroid dehydrogenase-like 5
LOC107819978	3.18	3.96	3.31	0.26	0.97	0.54	-2.47718	3.24e-06	0.000142153	uncharacterized membrane protein YuiD-like
LOC107820080	0.37	0.12	0.26	2.37	1.22	2.21	3.05163	5.87e-07	3.25e-05	Annexin
LOC107820122	28.12	36.4	42.53	14.48	18.05	15.63	-1.08956	8.1e-10	1.01e-07	UDP-glucuronate decarboxylase
LOC107820178	12.39	10.33	9.46	1.46	3	4.04	-1.83082	2.03e-07	1.32e-05	chaperone protein dnaJ 11, chloroplastic-like
LOC107820231	2.34	3.6	2.96	0.91	0.49	0.63	-2.06037	4.52e-08	3.52e-06	protein BREVIS RADIX-like
LOC107820236	2.3	2.12	3.18	4.74	4.71	7.73	1.23253	2.42e-05	0.000761301	LOB domain-containing protein 36-like
LOC107820252	0.48	2.21	0.52	0	0.16	0.03	-4.1124	6.44e-05	0.00170691	oxygen-evolving enhancer protein 1, chloroplastic
LOC107820359	2.98	2.63	2.63	0.93	1.24	1.4	-1.13758	0.0011608	0.0171389	rhodanese-like domain-containing protein 4, chloroplastic
LOC107820429	1.06	0.81	0.89	1.96	1.63	1.76	1.01325	0.00245727	0.0297225	arginine decarboxylase-like isoform X1
LOC107820526	2.16	1.7	1.3	7.69	6.23	6.07	2.01773	2.54e-18	1.51e-15	Long-chain-alcohol oxidase
LOC107820541	5.95	5.09	5.22	9.3	8.09	25.55	1.51963	0.00048167	0.00869563	60S acidic ribosomal protein P2A-like
LOC107820614	8.26	5.29	7.3	18.53	10.64	15.1	1.15373	2.09e-06	9.7e-05	uncharacterized protein LOC107820614
LOC107820757	0.23	0.7	1.2	1.57	3.22	2.46	1.80132	0.00143467	0.0200384	dehydrin COR47-like
LOC107820774	0.35	0.16	0.59	1.13	1.01	1.32	1.70187	4.36e-05	0.00122613	uncharacterized protein LOC107820774
LOC107820900	0.04	0	0	1.17	0.33	0.72	6.85844	8.52e-07	4.48e-05	reticuline oxidase-like protein isoform X1
LOC107820950	3.25	1.74	1.8	3.98	3.88	5.15	1.00791	0.0004236	0.00783213	serine_threonine-protein kinase tricorner-like
LOC107820952	2.72	2.57	2.88	5.36	4.56	7.81	1.19061	0.000227322	0.00475357	Cyclin-dependent kinase inhibitor
LOC107820983	0.03	0.21	0.17	0.67	0.44	1.77	2.83952	0.000200136	0.00427019	B-box zinc finger protein 23-like
LOC107820989	2.54	1.28	1.81	0.63	0.59	0.35	-1.7755	4.14e-05	0.00118138	AP2-like ethylene-responsive transcription factor TOE3 isoform X1
LOC107821066	1.39	1.27	1.4	0.53	0.54	0.65	-1.19143	3e-05	0.000912425	uncharacterized protein LOC107821066
LOC107821084	6.72	8.57	7.88	3.62	2.56	4.15	-1.11109	1.06e-06	5.4e-05	Phospho-2-dehydro-3-deoxyheptonate aldolase
LOC107821105	0.1	0.05	0.11	0.62	1.84	1.15	3.90842	4.84e-07	2.74e-05	indole-3-acetate O-methyltransferase 1-like
LOC107821139	25.49	41.84	25.3	10.17	9.99	4.17	-1.74926	8.3e-08	6.04e-06	uncharacterized protein LOC107821139
LOC107821147	1.98	3.87	3.46	0.85	1.21	0.84	-1.62625	3.29e-06	0.000144119	pentatricopeptide repeat-containing protein At2g35130-like isoform X1
LOC107821194	6.78	7	4.87	12.41	14.48	17.9	1.32766	5.78e-11	9.07e-09	F-box_FBD_LRR-repeat protein At1g13570-like
LOC107821254	21.92	17.18	18.81	5.32	8.36	8.91	-1.28396	1.42e-08	1.3e-06	uncharacterized protein LOC107821254
LOC107821279	1.83	2.13	1.82	0.89	0.67	0.55	-1.39643	0.000607389	0.0104124	protein SPA1-RELATED 2-like
LOC107821321	4.61	3.81	2.59	9.96	12.14	11.61	1.69849	7.59e-11	1.17e-08	glutathione transferase
LOC107821359	4.1	2.18	2.18	5.76	5.83	5.71	1.10638	2.29e-05	0.000731735	Protein DETOXIFICATION
LOC107821378	1.11	1.4	0.68	0.51	0.48	0.53	-1.04894	0.00361172	0.0393538	histidine kinase
LOC107821381	4.31	4.61	2.96	0.96	0.85	0.74	-2.16223	1.52e-18	9.64e-16	homeobox-leucine zipper protein ATHB-14-like isoform X1
LOC107821448	3.99	3.63	6.16	5.94	7.09	6.05	1.3114	0.000143359	0.00327571	NA
LOC107821476	14.43	16.75	10.28	21.79	32.43	22.75	1.06277	0.00181785	0.0239166	uncharacterized protein LOC107821476 isoform X1
LOC107821488	1.13	0.87	1.02	2.15	1.76	2.36	1.11401	0.000814473	0.0131809	Hexosyltransferase
LOC107821691	1.12	1.37	0.98	0.18	0.52	0.3	-1.73454	0.00104216	0.0158503	auxin transporter-like protein 5
LOC107821713	0.42	0.37	0.41	1.51	1.28	2.2	2.1195	7.14e-05	0.00184352	GDSL esterase_lipase EXL3-like
LOC107821714	0.94	0.69	0.23	1.56	4.03	4.01	2.44948	1.64e-07	1.09e-05	geraniol 8-hydroxylase-like
LOC107821840	10.75	19.83	16.52	27.48	31.64	31.13	1.00666	5.43e-06	0.000220525	calcium-binding allergen Ole e 8-like
LOC107821892	6.24	7.03	6.68	2.09	2.62	2.47	-1.44122	2.24e-17	1.12e-14	transitional endoplasmic reticulum ATPase homolog 2-like
LOC107821968	1610.3	1473.3	1236.56	2949.06	2739.47	3018.2	1.06666	9.14e-19	6.1e-16	Lipoxygenase
LOC107821973	6.9	8.98	10.3	26.36	18.24	18.86	1.33148	1.87e-11	3.21e-09	PI-PLC X domain-containing protein At5g67130-like
LOC107822119	2.9	2.97	2	1.02	1.53	1.02	-1.07733	0.000983076	0.0151357	putative serine_threonine-protein kinase
LOC107822222	5.31	6.1	4.98	15.2	23.63	29.74	2.18109	3.42e-11	5.56e-09	acylsugar acyltransferase 3-like
LOC107822255	64.16	65.58	46.2	31.42	24.65	24.09	-1.04518	1.63e-08	1.46e-06	glutaredoxin-C5-like
LOC107822379	1.87	1.88	1.59	5.33	5.43	4.82	1.63075	1.72e-05	0.00057475	transcription factor TGA2-like
LOC107822437	1.78	1.34	0.95	2.64	2.46	4.15	1.24873	4.32e-05	0.00121863	Formin-like protein
LOC107822464	8.56	13.85	10.76	25.63	24.93	26.17	1.26656	1.95e-12	4.16e-10	PI-PLC X domain-containing protein At5g67130-like
LOC107822648	5.82	5.5	5.29	2.62	2.89	1.72	-1.24127	2.05e-08	1.78e-06	squamosa promoter-binding-like protein 12 isoform X1
LOC107822660	9.67	13.58	11.9	6.58	3.5	4.39	-1.1839	0.00170408	0.0228039	uncharacterized protein LOC107822660
LOC107822665	2.7	1.93	2.84	0.82	1.05	1.3	-1.17799	0.000728424	0.0120485	uncharacterized protein LOC107822665
LOC107822698	4.38	3.15	3.04	1.06	1.91	1.15	-1.27278	0.0045122	0.0463204	abscisic acid receptor PYL4-like
LOC107822717	2.86	3.73	1.97	1.18	1.3	1.22	-1.1512	0.000216585	0.00456805	vacuolar iron transporter homolog 1-like
LOC107822890	4.34	3.36	5.47	1.64	1.86	2.43	-1.09683	3.5e-05	0.00102882	RNA-binding protein 24-like isoform X1
LOC107822894	3.84	3.23	3.38	1.94	1.1	0.95	-1.33207	2.29e-06	0.000104971	homeobox-leucine zipper protein REVOLUTA-like
LOC107822911	6.08	3.85	5.08	2.87	1.89	2.42	-1.026	5.33e-06	0.000217108	NAD kinase 2, chloroplastic-like isoform X1
LOC107822998	26.78	26.96	31.51	21.26	7.76	9.44	-1.08425	0.000105305	0.00253894	axial regulator YABBY 1-like
LOC107823032	12.17	14.85	10.27	24.22	21.49	33.97	1.15277	1.49e-09	1.77e-07	Molybdate-anion transporter
LOC107823093	1.48	2.39	1.7	1.26	0.63	0.71	-1.053	0.00370502	0.0400968	NA
LOC107823173	7.31	5.11	6.39	2.96	2.36	2.38	-1.21982	2.01e-05	0.000655963	cyclin-dependent kinase inhibitor 5-like
LOC107823187	2.63	3.07	2.18	5.1	5.34	4.59	1.00339	0.000632094	0.0107257	auxin-responsive protein SAUR36-like
LOC107823211	6.78	8.49	4.11	10.98	13.15	17.96	1.20596	6.64e-05	0.0017444	uncharacterized protein LOC107823211
LOC107823247	19.1	16.36	12.97	23.55	43.13	32.12	1.09642	1.73e-07	1.14e-05	protein-serine_threonine phosphatase
LOC107823248	44.25	37.74	36.88	99.03	104.29	91.34	1.40348	2.41e-22	2.6e-19	root meristem growth factor 1-like
LOC107823332	1.36	1.71	2.34	0.28	0.24	0.34	-2.58761	9.31e-07	4.81e-05	uncharacterized protein LOC107823332
LOC107823371	6.67	2.86	2.79	1.37	1.39	0.68	-1.75817	5.67e-05	0.00153933	NAC domain-containing protein 2-like isoform X1
LOC107823385	15.6	12.73	9.46	4.08	6.09	4.52	-1.27925	2.97e-06	0.000132284	transcription factor PRE6-like
LOC107823393	3.05	3.2	3.69	1.7	1.61	1.3	-1.06081	7.64e-05	0.00195016	potassium transporter 10-like isoform X1
LOC107823403	1.18	0.2	0.72	1.81	4.06	1.13	1.81583	0.000868674	0.0138373	exoglucanase_xylanase-like isoform X1
LOC107823459	9.92	11.01	10.79	5.17	4.42	4.37	-1.11541	6.74e-09	6.7e-07	transcription factor bHLH48-like isoform X1
LOC107823555	0.36	0.08	0.45	1.94	1.56	2.44	2.80461	2.26e-07	1.45e-05	thermospermine synthase ACAULIS5-like
LOC107823556	2.73	2.85	2.08	0.03	0.05	0.45	-3.73841	1.6e-07	1.07e-05	uncharacterized protein LOC107823556
LOC107823649	6.24	5.43	3.18	8.75	9.25	10.28	1.00593	9.75e-05	0.00238958	uncharacterized protein LOC107823649
LOC107823688	2.06	1.98	1.32	3.7	4.37	2.63	1.00385	0.000353812	0.00676856	uncharacterized protein LOC107823688 isoform X1
LOC107823722	20.35	23.26	22.25	9.39	10.13	9.89	-1.10333	1.59e-13	4.29e-11	double-stranded RNA-binding protein 2-like
LOC107823757	1.36	1.3	0.77	0.63	0.23	0.09	-1.79758	0.00128229	0.0184361	subtilisin-like protease SBT1.6
LOC107823775	12.58	11.09	7.85	5.27	3.73	5.35	-1.07183	1.6e-06	7.71e-05	uncharacterized protein LOC107823775 isoform X1
LOC107823838	4.33	5.94	4.16	1.48	1.31	2.48	-1.39153	9.23e-06	0.000343837	pseudouridine-5'-phosphate glycosidase-like
LOC107823915	2.04	2.41	3.49	0.28	0.85	0.43	-2.26887	0.0009934	0.0152402	photosystem I reaction center subunit IV B, chloroplastic-like
LOC107823950	2.96	1.99	1.75	1.19	0.7	1.11	-1.09721	0.000957939	0.0148797	tRNA(Ile)-lysidine synthetase
LOC107823955	3.15	3.81	4.25	2.21	0.66	1.03	-1.47232	1.18e-05	0.000421767	probable LRR receptor-like serine_threonine-protein kinase At1g34110
LOC107823996	1.61	2.21	1.81	4.92	3.44	6.52	1.46244	1.28e-06	6.36e-05	transcription factor GAMYB-like
LOC107824057	9.55	8.84	5.5	15.36	24.11	19.37	1.37512	3.52e-09	3.8e-07	uncharacterized protein LOC107824057
LOC107824119	1.2	0.21	0.18	0	0	0	-7.15377	9.95e-06	0.000365895	protein-serine_threonine phosphatase
LOC107824153	1.62	2.34	2.05	1.02	0.72	0.8	-1.18971	0.00267871	0.0317707	NA
LOC107824204	0.35	1.98	1.01	2.61	2.75	5.04	1.68118	0.00104794	0.015914	LOB domain-containing protein 14-like
LOC107824205	1.27	0.86	0.53	4.82	2.99	1.7	1.92554	1.96e-05	0.000643352	glycerol-3-phosphate 2-O-acyltransferase 6-like
LOC107824289	5.23	7.51	7.04	4.09	3.02	1.65	-1.12192	2.84e-05	0.000872629	NA
LOC107824294	465.66	426.75	408.83	831.29	1236.75	1130.36	1.48353	4.88e-21	4.72e-18	uncharacterized protein LOC107824294
LOC107824384	5.72	9.18	5.65	0.86	1.03	0.78	-2.88284	4.73e-31	2.48e-27	BTB_POZ domain-containing protein NPY4-like
LOC107824503	3.5	2.28	2.54	5.75	5.17	5.18	1.01143	5.32e-07	2.97e-05	Phospholipase
LOC107824547	1.2	2.34	1.49	7.88	5.76	8.4	2.18883	2.98e-10	4.08e-08	mRNA, 952 bp sequence
LOC107824574	7.3	10.95	7.43	3.39	3.52	2.06	-1.45783	3.58e-08	2.94e-06	patellin-6-like
LOC107824643	2.02	1.37	1.74	4.43	4.82	2.73	1.29753	0.000316985	0.00621446	uncharacterized protein LOC107824643
LOC107824652	16	12.46	18.27	3.63	6.43	5.76	-1.49187	5.13e-09	5.31e-07	protein LURP-one-related 7-like
LOC107824654	1.63	0.98	1.59	0.45	0.2	0.64	-1.36802	0.00359497	0.0392763	uncharacterized protein LOC107824654
LOC107824663	1.36	0.65	1.8	7.13	9.8	5.63	2.6809	9.57e-06	0.000353993	GDSL esterase_lipase At1g29660-like
LOC107824684	2.18	2.49	0.67	0	0.55	0.31	-2.54913	0.00214196	0.0268899	stem-specific protein TSJT1
LOC107824696	3.73	4.12	2.2	9.15	11.31	10.67	1.72029	3.5e-08	2.88e-06	uncharacterized protein LOC107824696
LOC107824747	46.66	56.49	32.45	85.08	96.23	100.57	1.11761	7.31e-11	1.13e-08	G2_mitotic-specific cyclin S13-7-like isoform X1
LOC107824798	1.93	3.19	4.66	7.01	12.43	4.25	1.33135	0.000293567	0.0058427	uncharacterized protein LOC107824798
LOC107824996	8.71	10.25	9.98	4.38	4.94	4.56	-1.00377	1.54e-08	1.4e-06	chlorophyllide a oxygenase, chloroplastic-like
LOC107825001	2.16	2.07	2.14	4.15	4.16	4.86	1.11444	3.62e-05	0.00105167	NA
LOC107825011	3.11	2	3.66	2.42	10.33	5.78	1.14105	0.00457086	0.0467396	uncharacterized protein LOC107825011 isoform X1
LOC107825242	7.45	6.95	6.18	12.2	15.5	13.27	1.06533	2.28e-07	1.46e-05	Pantoate--beta-alanine ligase
LOC107825258	0.83	0.95	0.71	9.42	6.15	5.54	3.14285	3.42e-25	6.29e-22	Lipase
LOC107825272	2.65	1.77	2.94	0.88	0.5	0.86	-1.6669	5.55e-06	0.000225006	cyclic dof factor 3-like
LOC107825309	6.74	6.27	4.66	2.29	3.13	2.54	-1.07799	0.000148636	0.00335872	F-box protein PP2-A13-like
LOC107825360	1.26	1.83	2.4	0.28	0.08	0.73	-2.28689	7.3e-05	0.0018783	Laccase
LOC107825362	5.79	10.61	10.62	1.09	1.52	1.19	-2.74621	1.96e-10	2.77e-08	PSII 6.1 kDa protein
LOC107825485	4.42	4.18	4.14	1.31	1.67	2.71	-1.10839	0.000164947	0.00366638	probable transcription factor KAN4
LOC107825522	1.55	1.54	0.79	0.16	0.32	0.4	-2.06945	0.000247102	0.00507318	protein UPSTREAM OF FLC-like
LOC107825526	5.98	6	4.32	2.53	2.78	2.21	-1.09938	4.42e-08	3.48e-06	uncharacterized protein LOC107825526 isoform X1
LOC107825568	0.17	0.79	0.45	1.47	1.3	1.6	1.66726	0.00167059	0.022478	probable receptor-like protein kinase At4g10390
LOC107825576	84.02	80.26	76.96	139.73	138.68	241.15	1.17737	1.47e-10	2.12e-08	Chalcone-flavonone isomerase family protein
LOC107825663	4.61	1.98	5.25	0.82	0.54	0.54	-2.57359	1.09e-08	1.03e-06	transcription factor bHLH25-like
LOC107825693	3.41	3.42	6.13	1.34	0.99	1.92	-1.54549	0.000113358	0.00269768	abscisic acid and environmental stress-inducible protein TAS14-like
LOC107825700	2.33	1.29	5.6	14.01	5.83	28.56	2.44276	0.00417689	0.0436594	Carboxypeptidase
LOC107825764	6.42	11.36	11.59	4.93	3.37	5.67	-1.01991	4.6e-05	0.00128864	protein ASPARTIC PROTEASE IN GUARD CELL 1-like
LOC107825894	5.78	5.32	4.82	11.99	7.69	12.59	1.09085	9.81e-06	0.000361497	Methyltransferase
LOC107825905	0.56	0.79	0.35	1.59	1.49	2.44	1.76607	2.3e-05	0.000733561	uncharacterized protein LOC107825905
LOC107826092	0.38	0.08	0.02	0.72	1.64	0.95	2.95052	0.000415356	0.00769907	proline-rich receptor-like protein kinase PERK3
LOC107826158	0.06	0.25	0.2	0.68	0.7	1.49	2.51694	6.17e-06	0.000245428	cingulin-like
LOC107826187	11.04	9.28	4.87	12.71	21.6	15.93	1.06025	2.36e-05	0.000748335	uncharacterized protein LOC107826187
LOC107826341	6.16	6.16	9	3.06	3.02	3.17	-1.1498	2.36e-05	0.000747067	uncharacterized protein LOC107826341
LOC107826394	13.35	19.09	15.54	9.47	4.04	6.68	-1.18334	2.39e-05	0.00075439	GATA transcription factor 18-like
LOC107826415	1.81	1.99	2.37	0.88	0.58	0.65	-1.54837	1.46e-06	7.09e-05	uncharacterized protein LOC107826415 isoform X1
LOC107826438	1.46	0.72	0.42	0	0.18	0	-3.72188	0.000408035	0.00758252	cysteine-rich receptor-like protein kinase 10
LOC107826442	0.46	0.42	0.41	1.57	1.73	0.84	1.7246	0.000282029	0.0056529	triose phosphate_phosphate translocator, chloroplastic-like isoform X1
LOC107826444	2.84	3.9	3.47	6.89	7.65	7.66	1.17953	5.1e-06	0.000208996	SPX domain-containing protein 3-like
LOC107826480	1.48	1.03	0.79	2.63	1.85	1.97	1.03855	0.00433899	0.0449306	Glycosyltransferase
LOC107826546	6.05	6.3	6.26	1.75	1.81	1.19	-1.86019	5.27e-05	0.00144815	Photosystem I reaction center subunit V, chloroplastic
LOC107826565	1.74	2.27	2.55	5.28	3.33	4.47	1.02468	0.000126283	0.00294047	Glucose-1-phosphate adenylyltransferase
LOC107826610	0.18	0.27	0.39	1.34	0.96	1.48	2.23605	1.69e-06	8.07e-05	replication protein A 70 kDa DNA-binding subunit A-like isoform X1
LOC107826652	0.41	0.75	0.34	1.09	1.41	2.29	1.74417	9.2e-05	0.00227547	O-fucosyltransferase family protein
LOC107826672	20.76	21.73	31.3	13.19	6.46	15.08	-1.02413	0.000113573	0.00270104	protein SRC2-like
LOC107826702	24.08	25.58	16.84	43.97	49.42	54.16	1.21531	4.07e-13	1.01e-10	D-amino-acid transaminase, chloroplastic-like
LOC107826782	0.09	0.07	0.03	0.34	11.3	2.91	6.3906	6.44e-06	0.0002535	developmental protein SEPALLATA 1-like
LOC107826801	2.64	1.49	1.57	0.58	0.13	0.38	-2.31021	0.000241348	0.00499284	NA
LOC107826893	0.57	1.28	1.2	1.88	1.37	4.18	1.33311	0.00415831	0.0435396	probable polyamine transporter At3g13620
LOC107826954	96.96	112.13	107.35	236.6	279.43	282.93	1.44359	1.39e-24	1.96e-21	acyl-CoA-binding protein-like
LOC107826982	0.51	0.21	0.15	0	0.03	0	-4.7597	0.00210679	0.0265208	NA
LOC107826994	11.52	6.37	5.85	21.69	11.63	19.28	1.29398	0.000426625	0.00786429	LOB domain-containing protein 6-like
LOC107827001	6.24	5.15	4.28	1.9	2.33	1.97	-1.241	6.92e-08	5.13e-06	probable metal-nicotianamine transporter YSL7 isoform X1
LOC107827004	1.03	0.67	0.81	0	0.08	0.17	-3.26326	9.54e-06	0.000353002	ATP-dependent zinc metalloprotease FTSH 6, chloroplastic-like
LOC107827024	1.66	1.98	0.34	3.36	3.02	4.16	1.47589	0.00093211	0.0145523	Protein DETOXIFICATION
LOC107827055	1.43	1.54	1.54	0.49	0.58	0.72	-1.27506	0.00285359	0.0333283	pentatricopeptide repeat-containing protein At4g02750-like
LOC107827093	11.05	21.68	12.97	22.49	40.27	31.76	1.11582	8.54e-06	0.000320826	putative methyltransferase DDB_G0268948
LOC107827138	0	0.19	0.23	0.22	1.84	3.24	3.66948	0.00101998	0.0155732	uncharacterized protein LOC107827138
LOC107827234	6.48	2.97	5.77	11.68	17.78	33.82	2.21372	1.23e-06	6.13e-05	uncharacterized protein LOC107827234
LOC107827260	14.99	14.63	14.99	2.22	3.86	3.66	-2.11343	6.2e-15	2.17e-12	gibberellin-regulated protein 12-like
LOC107827330	1.56	0.72	1.6	3.32	3.03	7.01	1.86643	7.84e-05	0.00198575	uncharacterized protein LOC107827330
LOC107827380	1.19	0.58	0.92	1.61	2.02	1.67	1.04815	0.00448048	0.0461108	uncharacterized protein LOC107827380 isoform X1
LOC107827486	1.64	1.19	1.01	0.56	0.75	0.48	-1.03669	0.00302427	0.0346602	uncharacterized protein LOC107827486
LOC107827492	0	0.05	0	1.01	0.3	2.76	6.0729	8.51e-05	0.0021356	major pollen allergen Ole e 10-like
LOC107827543	1.91	1.86	1.83	0	0.38	0.09	-3.49374	3.51e-07	2.12e-05	cytochrome P450 86A22-like
LOC107827730	2.4	1.9	2.63	0.61	1.64	0.91	-1.0754	0.00403181	0.042567	pto-interacting protein 1-like
LOC107827734	0.24	0.35	0.07	1.07	0.57	0.81	1.96474	0.00337068	0.037451	TGACG-sequence-specific DNA-binding protein TGA-1A-like
LOC107827746	23.37	15.82	17.58	3.09	2.07	0.82	-3.18317	6.63e-23	7.6e-20	ras-related protein RABA3-like
LOC107827768	15.21	12.87	14.51	4.44	4.01	3.66	-1.75646	8.51e-25	1.25e-21	probable protein phosphatase 2C 52
LOC107827976	2.57	2.02	1.85	4.88	3.83	3.85	1.01961	3.73e-07	2.23e-05	ABC transporter B family member 1-like
LOC107828009	1.55	2.39	0.92	0.07	0.6	0.25	-2.3248	0.00074907	0.0123289	uncharacterized protein LOC107828009
LOC107828040	7.46	6.38	8.12	2.64	5.2	2.13	-1.07701	0.00144129	0.0200394	uncharacterized protein LOC107828040
LOC107828063	0.8	0.56	0.64	0	0	0	-7.62587	1.02e-07	7.24e-06	F-box protein PP2-A13-like
LOC107828142	2.14	2.58	4	2.02	1.05	1.01	-1.05107	0.00305234	0.0348839	G-type lectin S-receptor-like serine_threonine-protein kinase RLK1
LOC107828150	1.67	1.55	0.88	0.15	0.32	0.12	-2.71351	1.8e-07	1.18e-05	Pectate lyase
LOC107828183	18.32	25.56	10.93	33.11	37.21	41.09	1.08306	8.82e-07	4.59e-05	zinc finger CCCH domain-containing protein 62-like
LOC107828252	15.38	15.89	12.02	31.35	23.93	29.36	1.02733	2.21e-10	3.1e-08	NA
LOC107828362	0.4	0.16	0.46	1.15	0.8	0.99	1.58393	3.06e-05	0.000927172	NA
LOC107828444	1.96	1.64	1.44	2.8	3.92	3.66	1.10835	0.000674005	0.011327	protein WVD2-like 3
LOC107828561	8.03	4.61	4.43	2.07	3.9	1.72	-1.0768	0.002791	0.0327849	myb family transcription factor APL-like isoform X1
LOC107828622	14.59	18.59	18.1	7.74	6.37	5.73	-1.31181	9.02e-12	1.73e-09	methyl-CpG-binding domain-containing protein 11-like
LOC107828640	0.19	0.94	0.92	0.08	0	0	-4.78453	0.00201166	0.0256569	Chlorophyll a-b binding protein, chloroplastic
LOC107828646	3.07	2.94	3.06	1.27	1.23	0.16	-1.70714	0.00049692	0.00889658	transcriptional regulator STERILE APETALA-like
LOC107828657	1	1.57	1.49	0.35	0.29	0.15	-2.32878	3.91e-09	4.16e-07	uncharacterized protein LOC107828657
LOC107828783	18.21	25.55	24.93	2.81	5.6	4.81	-2.30479	2.46e-19	1.84e-16	Germin-like protein
LOC107828806	18.62	22.99	26.14	8.47	9.86	7.33	-1.34413	8.45e-14	2.42e-11	protein NSP-INTERACTING KINASE 3-like
LOC107828807	1.81	1.72	1.64	1.02	0.37	0.83	-1.15792	0.00312025	0.0354503	two-component response regulator-like APRR2 isoform X1
LOC107828813	0.46	1.11	1.97	2.92	7	1.56	1.74533	0.00119768	0.0175284	GDSL esterase_lipase At1g29670-like
LOC107828918	1.26	1.55	0.77	0.43	0.22	0.07	-2.25643	0.000906284	0.0142468	(-)-camphene_tricyclene synthase, chloroplastic-like
LOC107829038	2.89	2.38	2.68	1.58	0.42	0.91	-1.40085	0.000153114	0.00344717	Lipoxygenase
LOC107829183	5.97	3.83	5.77	1.92	4.06	1.36	-1.02096	0.00377757	0.0406661	Carboxypeptidase
LOC107829328	0.39	2.08	0.58	0	0	0	-8.03987	2.77e-08	2.33e-06	GDSL esterase_lipase At5g03610-like isoform X1
LOC107829431	1.27	0.38	2.09	0	0	0	-6.512	0.000159491	0.00356235	uncharacterized protein LOC107829431
LOC107829473	3.1	6.84	5.93	23.76	8.28	17.51	1.6985	0.00147635	0.0204061	Fructose-bisphosphate aldolase
LOC107829515	3.37	5.52	9.3	3.02	1.53	2.4	-1.33678	0.000352442	0.00675101	GDSL esterase_lipase APG-like
LOC107829586	7.49	8.04	10.38	3.12	3.01	2.32	-1.52295	0.000243374	0.00501779	uncharacterized protein LOC107829586
LOC107829641	0.77	0.76	0.21	0.03	0.13	0.15	-2.69577	0.0007524	0.0123616	protein SHI RELATED SEQUENCE 1-like isoform X1
LOC107829686	3	1.7	3.42	1.14	1.34	0.8	-1.24503	0.001374	0.0194126	pentatricopeptide repeat-containing protein At2g22410, mitochondrial-like
LOC107829761	1.97	1.05	0.79	0.24	0.19	0.23	-2.45024	6.21e-06	0.000246499	uncharacterized protein LOC107829761
LOC107829773	51.4	55.58	48.66	23.47	29.27	15.47	-1.13275	3.03e-09	3.35e-07	interactor of constitutive active ROPs 1-like
LOC107829805	2.23	2.12	2.27	6.64	12.57	5.6	2.03028	0.000135147	0.00312257	NA
LOC107829850	1.5	1.7	1.31	0.3	0.08	0.25	-2.80422	3.65e-07	2.19e-05	kelch repeat-containing protein At3g27220-like
LOC107829879	5.21	5.06	6.32	2.33	2.26	2.2	-1.22752	3.72e-07	2.23e-05	deSI-like protein At4g17486 isoform X1
LOC107830007	8.72	7.44	6.64	11.96	16.47	15.24	1.03424	8.9e-05	0.00221146	NA
LOC107830049	1.72	1.73	2.37	5.83	5.1	3.36	1.3495	4.58e-06	0.000191254	B3 domain-containing protein Os01g0234100-like
LOC107830059	237.14	307.6	294.21	116.23	123.9	109.65	-1.19409	3.11e-19	2.24e-16	rac-like GTP-binding protein ARAC7 isoform X1
LOC107830164	7.55	6.09	6.79	2.29	2.52	3.88	-1.15166	0.000576384	0.010007	ATPase family AAA domain-containing protein 1-A-like
LOC107830178	0.44	0.56	0.42	1.16	0.89	1.28	1.28224	0.0015555	0.0212256	cysteine-rich receptor-like protein kinase 2
LOC107830187	44.48	47.17	39.91	58.43	111.24	79.65	1.00335	4.85e-07	2.74e-05	NA
LOC107830211	0.59	1.86	0.54	0	0	0	-8.99646	1.52e-11	2.72e-09	molybdenum cofactor sulfurase-like
LOC107830382	3.09	3.38	2.72	8.88	4.97	8.65	1.35303	2.92e-06	0.000130305	uncharacterized protein LOC107830382 isoform X1
LOC107830408	6.24	5.86	4.39	2.52	2.87	2.41	-1.02329	2.41e-07	1.52e-05	phosphoenolpyruvate carboxylase
LOC107830507	5.23	11.15	4.11	1.53	0.88	0.37	-2.81699	3.32e-09	3.62e-07	Chlorophyll a-b binding protein, chloroplastic
LOC107830508	2	3.64	1.92	0.51	0.5	0.06	-2.78441	2.94e-05	0.000894752	Chlorophyll a-b binding protein, chloroplastic
LOC107830543	4.67	3.15	4	1.33	1.7	1.01	-1.47275	0.000323274	0.00631079	Chlorophyll a-b binding protein, chloroplastic
LOC107830563	0.79	1.28	0.8	0.25	0.15	0	-2.79665	0.00136896	0.0193563	vacuolar-processing enzyme-like
LOC107830584	2.76	4.16	5.48	1.35	1.81	1.21	-1.44968	2.29e-05	0.00073066	protein trichome birefringence-like 36
LOC107830592	1.52	2	1.65	3.32	1.98	4.78	1.03123	0.00316639	0.0358412	Serine_threonine-protein phosphatase 2A 55 kDa regulatory subunit B
LOC107830687	9.63	7.78	6.7	19.73	13.08	19.53	1.17836	8.67e-10	1.08e-07	formate--tetrahydrofolate ligase
LOC107830730	0.34	0.4	0.8	1.51	1.71	1.98	1.79861	4.57e-05	0.00128166	beta-glucosidase 18-like
LOC107830749	6.91	7.17	5.55	2.01	3.22	3.67	-1.06386	0.000716744	0.011909	Auxin-responsive protein
LOC107830770	3.04	2.19	1.71	0.59	0.7	1.27	-1.34848	0.00144627	0.0200859	Nuclear transcription factor Y subunit
LOC107830796	0.68	0.57	0.74	0.05	0.19	0.15	-2.28502	7.58e-06	0.000289167	LRR receptor-like serine_threonine-protein kinase ERECTA
LOC107830887	0.31	0.31	0.11	1.19	0.64	1.09	2.06777	0.000663868	0.0111925	uncharacterized protein LOC107830887
LOC107830890	0.56	0.95	1.44	1.78	2.36	2.64	1.2372	0.000225687	0.00472746	transcription factor BIM1-like isoform X1
LOC107830891	2.88	1.91	2.46	4.45	3.44	7.38	1.13521	0.000124029	0.00289901	Glycosyltransferase
LOC107830934	6.09	8.08	7.71	3.15	3.41	3.54	-1.05991	6.9e-07	3.73e-05	serine_threonine-protein kinase PBS1-like
LOC107831012	0	0.17	0	1.16	0.61	0.57	3.769	6.35e-05	0.00168504	Glycosyltransferase
LOC107831173	2.9	4.36	2.5	0.38	0.98	0.42	-2.38271	6.04e-07	3.32e-05	uncharacterized protein LOC107831173
LOC107831352	33.27	33.1	26.34	14.33	13.22	11.42	-1.18533	3.43e-13	8.62e-11	high mobility group B protein 9-like
LOC107831542	1.03	0.64	1.21	0.63	0.19	0.26	-1.36679	0.00287201	0.0334901	uncharacterized protein LOC107831542
LOC107831552	6.18	7.27	8.51	10.47	19.1	16.35	1.12652	3.98e-06	0.000169247	pectinesterase
LOC107831560	3.68	2.5	1.75	1.75	0.82	1.23	-1.00189	0.00186111	0.0243029	BTB_POZ domain-containing protein At3g44820-like
LOC107831732	9.18	8.27	5.97	16.63	23.22	17.71	1.40034	1.38e-07	9.35e-06	nucleolar protein 9-like
LOC107831733	5.59	8.58	7.99	0.96	3.73	0.55	-1.99503	0.000345785	0.00665124	heavy metal-associated isoprenylated plant protein 20-like
LOC107831789	1.14	1.92	0.96	4.55	3.43	3.19	1.52833	2.91e-07	1.8e-05	keratin, type I cytoskeletal 9-like
LOC107831861	6.01	3.62	2.56	2.63	1.74	1.37	-1.04564	0.000719572	0.0119452	CSC1-like protein At4g02900
LOC107831866	3.93	2.87	4.22	1.54	1.31	1.82	-1.18175	2.1e-05	0.000678972	E3 ubiquitin-protein ligase RMA
LOC107831892	8.16	7.73	8.49	3.85	3.67	2.78	-1.18569	2.03e-08	1.77e-06	zinc finger CCCH domain-containing protein 22-like
LOC107831897	10.22	11.26	8.98	20.21	20.69	18.11	1.02245	7.42e-09	7.26e-07	probable protein phosphatase 2C 39
LOC107831921	4.87	5.7	6.57	3.16	2.87	2.19	-1.00281	0.000248183	0.00509121	heavy metal-associated isoprenylated plant protein 3-like
LOC107831935	2.05	0.83	1.24	2.75	4.47	4.74	1.62207	1.83e-05	0.000604726	heptahelical transmembrane protein 1-like
LOC107831968	3.87	3.61	3.63	6.4	9.01	6.04	1.03176	0.000814845	0.0131811	ran-binding protein 1 homolog b-like
LOC107832117	18.3	19.42	11.71	4.97	2.83	2.88	-2.13136	5.49e-12	1.09e-09	chaperone protein dnaJ 11, chloroplastic-like
LOC107832136	1.6	1.96	1	3.03	3.82	4.34	1.36208	6.12e-05	0.0016333	dof zinc finger protein DOF2.4-like
LOC107832149	1.55	1.71	1.14	0.48	0.14	0.39	-2.0613	0.000229164	0.00478664	protein MIZU-KUSSEI 1-like
LOC107832165	0.37	1.15	0.29	1.52	2.19	1.91	1.69673	0.00468674	0.0477252	protein LIGHT-DEPENDENT SHORT HYPOCOTYLS 10-like
LOC107832210	7.38	6.7	7.1	3.35	3.31	3.04	-1.07314	1.33e-12	2.9e-10	Auxin response factor
LOC107832326	188.61	197.8	168.24	363.49	300.17	393.52	1.00747	1.24e-14	4.03e-12	non-specific lipid-transfer protein-like protein At2g13820
LOC107832381	14.51	11.5	16.77	5.42	3.62	3.9	-1.63551	7.65e-07	4.08e-05	protein LATE FLOWERING-like
LOC107832430	7.74	10.98	6.01	14.97	24.66	16.19	1.23757	1.28e-07	8.85e-06	uncharacterized protein LOC107832430
LOC107832539	11.38	10.44	5.96	20.5	19.68	18.28	1.14044	8.38e-08	6.07e-06	potassium transporter 5-like
LOC107832546	0.29	0.68	0.93	2.65	1.55	1.94	1.71857	0.000101391	0.00246724	Flotillin-like
LOC107832655	1.48	1.34	0.25	0.11	0	0	-4.74525	1.59e-05	0.00053713	indole-3-acetate O-methyltransferase 1-like
LOC107832667	2.15	1.67	1.65	0.69	0.8	0.77	-1.2071	0.00178179	0.0235676	S-acyltransferase
LOC107832784	1.78	1.77	1.41	4.71	4.12	2.92	1.30975	3.55e-05	0.00103938	PPM-type phosphatase domain-containing protein
LOC107832793	20.46	20.21	20.71	10.44	9.27	8.18	-1.08034	7.85e-13	1.82e-10	probable protein phosphatase 2C 52
LOC107832846	9.69	8.63	9.31	26.08	21.97	26.84	1.49623	5.05e-25	8.07e-22	uncharacterized protein LOC107832846
