# Supplementary material for: Autophagy-mediated degradation of integumentary tapetum is critical for embryo pattern formation
Source: Nat Commun. 2024 Mar 27;15:2676. doi: 10.1038/s41467-024-46902-8 (PMC10973531; doi:10.1038/s41467-024-46902-8)
Supplement: Supplementary file 5 — Supplementary Data 2 [file 41467_2024_46902_MOESM5_ESM.xlsx]

## Sheet: level
Index	Compounds	Class I	Class II	Q1 (Da)	Molecular Weight	Ionization model	Formula	MWXS21805J_mix01	MWXS21805J_mix02	MWXS21805J_mix03	MWXS21805J_mix04	WT-0 DAP-1	WT-0 DAP-2	WT-0 DAP-3	WT-0 DAP-4	WT-0 DAP-5	WT-4 DAP-1	WT-4 DAP-2	WT-4 DAP-3	WT-4 DAP-4	WT-4 DAP-5	atg5-2-0 DAP-1	atg5-2-0 DAP-2	atg5-2-0 DAP-3	atg5-2-0 DAP-4	atg5-2-0 DAP-5	atg5-2-4 DAP-1	atg5-2-4 DAP-2	atg5-2-4 DAP-3	atg5-2-4 DAP-4	atg5-2-4 DAP-5	cpd_ID	lipidmaps ID	Pubchem CID	CAS	ChEBI	Metlin	kegg_map
Lipid-B-N-0001	FFA(10:0)	FA	FFA	171.139	172.146	[M-H]-	C10H20O2	2.08E+01	1.83E+01	2.32E+01	1.87E+01	4.35E+01	3.94E+01	5.64E+01	4.80E+01	4.98E+01	4.61E+01	4.42E+01	4.77E+01	4.08E+01	4.95E+01	3.67E+01	4.05E+01	4.72E+01	4.46E+01	4.66E+01	3.26E+01	2.78E+01	3.35E+01	2.63E+01	3.10E+01	--	LMFA01010010	2969	-	-	-	--
Lipid-B-N-0005	FFA(14:0)	FA	FFA	227.201	228.209	[M-H]-	C14H28O2	4.89E+00	4.45E+00	6.36E+00	5.03E+00	6.77E+00	5.38E+00	8.35E+00	6.10E+00	8.07E+00	3.20E+00	3.44E+00	4.84E+00	4.47E+00	4.15E+00	6.65E+00	6.95E+00	5.66E+00	6.62E+00	5.57E+00	5.64E+00	3.95E+00	3.36E+00	4.20E+00	4.81E+00	C06424	LMFA01010014	11005	-	-	-	ko00061,ko01100
Lipid-B-N-0006	FFA(15:0)	FA	FFA	241.217	242.225	[M-H]-	C15H30O2	5.71E+00	3.40E+00	6.18E+00	3.82E+00	5.24E+00	4.21E+00	6.54E+00	4.70E+00	5.15E+00	3.61E+00	4.60E+00	4.59E+00	2.55E+00	3.85E+00	4.84E+00	4.57E+00	5.58E+00	4.99E+00	5.08E+00	3.86E+00	3.66E+00	4.07E+00	4.96E+00	4.56E+00	C16537	LMFA01010015	13849	-	-	-	--
Lipid-B-N-0007	FFA(16:0)	FA	FFA	255.232	256.24	[M-H]-	C16H32O2	2.02E+02	1.88E+02	2.31E+02	2.19E+02	2.48E+02	2.14E+02	2.71E+02	2.34E+02	2.91E+02	1.93E+02	1.94E+02	2.02E+02	1.95E+02	2.10E+02	2.29E+02	2.43E+02	2.15E+02	2.13E+02	2.32E+02	2.01E+02	1.77E+02	2.05E+02	1.97E+02	2.28E+02	C00249	LMFA01010001	985	-	-	-	ko00061,ko00062,ko00071,ko00073,ko01040,ko01100,ko01212
Lipid-B-N-0009	FFA(18:0)	FA	FFA	283.264	284.272	[M-H]-	C18H36O2	8.97E+01	7.37E+01	9.29E+01	9.24E+01	1.11E+02	8.59E+01	1.43E+02	9.19E+01	1.23E+02	8.59E+01	8.41E+01	9.22E+01	7.62E+01	8.73E+01	8.31E+01	1.02E+02	9.44E+01	1.18E+02	9.61E+01	1.03E+02	9.31E+01	9.34E+01	8.81E+01	9.71E+01	C01530	LMFA01010018	5281	-	-	-	ko00061,ko01040
Lipid-B-N-0012	FFA(22:0)	FA	FFA	339.326	340.334	[M-H]-	C22H44O2	2.63E+01	3.10E+01	3.17E+01	3.15E+01	1.08E+01	7.44E+00	1.15E+01	1.39E+01	2.03E+01	3.43E+01	2.75E+01	3.53E+01	2.97E+01	2.99E+01	1.82E+01	1.32E+01	1.54E+01	1.88E+01	1.90E+01	2.90E+01	3.43E+01	3.22E+01	2.39E+01	3.75E+01	C08281	LMFA01010022	8215	-	-	-	ko00073,ko01040
Lipid-B-N-0013	FFA(24:0)	FA	FFA	367.358	368.365	[M-H]-	C24H48O2	2.47E+01	2.15E+01	2.53E+01	2.71E+01	1.87E+01	1.36E+01	1.52E+01	1.78E+01	1.95E+01	2.18E+01	2.68E+01	2.77E+01	2.45E+01	2.17E+01	2.58E+01	2.34E+01	2.28E+01	2.03E+01	2.10E+01	2.39E+01	2.57E+01	3.24E+01	2.17E+01	3.00E+01	C08320	LMFA01010024	11197	-	-	-	ko01040
Lipid-B-N-0014	FFA(26:0)	FA	FFA	395.39	396.397	[M-H]-	C26H52O2	1.36E+01	9.45E+00	1.09E+01	8.40E+00	9.67E+00	9.54E+00	1.01E+01	1.25E+01	1.48E+01	8.59E+00	8.87E+00	1.15E+01	9.42E+00	9.47E+00	1.43E+01	1.49E+01	1.31E+01	1.61E+01	1.50E+01	9.94E+00	9.87E+00	1.14E+01	1.30E+01	1.28E+01	C08320	LMFA01010026	10469	-	-	-	ko01040
Lipid-B-N-0015	FFA(28:0)	FA	FFA	423.42	424.428	[M-H]-	C28H56O2	7.08E+00	7.41E+00	8.05E+00	9.99E+00	1.21E+01	1.06E+01	1.25E+01	1.05E+01	1.29E+01	8.53E+00	5.52E+00	7.88E+00	7.39E+00	7.16E+00	1.47E+01	1.30E+01	1.23E+01	1.31E+01	1.23E+01	8.49E+00	7.17E+00	6.58E+00	5.60E+00	9.51E+00	C08320	LMFA01010028	10470	-	-	-	ko01040
Lipid-B-N-0017	FFA(30:0)	FA	FFA	451.45	452.459	[M-H]-	C30H60O2	6.49E+00	6.34E+00	8.53E+00	8.27E+00	7.65E+00	7.11E+00	8.83E+00	7.74E+00	8.17E+00	5.06E+00	7.11E+00	5.22E+00	5.55E+00	5.96E+00	1.02E+01	1.02E+01	9.80E+00	1.01E+01	1.01E+01	1.08E+01	8.62E+00	1.11E+01	9.16E+00	1.04E+01	C08320	LMFA01010030	10471	-	-	-	ko01040
Lipid-B-N-0018	FFA(31:0)	FA	FFA	465.465	466.475	[M-H]-	C31H62O2	6.50E+00	6.04E+00	6.52E+00	6.43E+00	1.66E+01	1.42E+01	1.76E+01	1.42E+01	1.77E+01	3.64E+00	3.63E+00	4.58E+00	4.01E+00	4.25E+00	1.05E+01	1.21E+01	1.17E+01	1.04E+01	1.08E+01	3.70E+00	2.80E+00	3.48E+00	3.32E+00	3.28E+00	C08320	LMFA01010031	37982	-	-	-	ko01040
Lipid-B-N-0019	FFA(32:0)	FA	FFA	479.481	480.491	[M-H]-	C32H64O2	1.01E+01	5.55E+00	1.01E+01	7.81E+00	1.15E+01	9.64E+00	1.23E+01	1.11E+01	1.22E+01	3.05E+00	2.50E+00	2.92E+00	2.94E+00	3.02E+00	9.98E+00	1.02E+01	9.00E+00	1.53E+01	9.96E+00	6.38E+00	5.55E+00	5.07E+00	6.01E+00	6.91E+00	C08320	LMFA01010032	19255	-	-	-	ko01040
Lipid-B-N-0020	FFA(33:0)	FA	FFA	493.498	494.506	[M-H]-	C33H66O2	5.55E+00	4.67E+00	4.68E+00	5.73E+00	1.19E+01	1.05E+01	1.34E+01	1.06E+01	1.41E+01	2.68E+00	2.13E+00	3.07E+00	2.43E+00	2.70E+00	9.83E+00	8.89E+00	9.83E+00	7.76E+00	8.72E+00	2.70E+00	2.21E+00	2.29E+00	2.40E+00	2.81E+00	C08320	LMFA01010033	181572	-	-	-	ko01040
Lipid-B-N-0028	FFA(18:1)	FA	FFA	281.248	282.256	[M-H]-	C18H34O2	3.33E+01	2.67E+01	3.23E+01	3.50E+01	1.90E+01	1.68E+01	2.11E+01	1.81E+01	1.84E+01	3.13E+01	2.94E+01	3.26E+01	3.27E+01	3.20E+01	2.36E+01	2.34E+01	2.21E+01	2.15E+01	2.21E+01	5.06E+01	4.52E+01	5.13E+01	4.73E+01	5.59E+01	C00712	LMFA01030061	5282749	-	-	-	ko00061,ko00073,ko01040
Lipid-B-N-0034	FFA(18:2)	FA	FFA	279.232	280.24	[M-H]-	C18H32O2	1.05E+02	9.00E+01	1.06E+02	1.11E+02	1.25E+02	1.07E+02	1.31E+02	1.14E+02	1.34E+02	7.99E+01	7.02E+01	8.87E+01	8.20E+01	8.10E+01	9.89E+01	1.04E+02	1.03E+02	9.35E+01	1.02E+02	1.42E+02	1.13E+02	1.32E+02	1.17E+02	1.42E+02	C20388	LMFA01030110	5282788	-	-	-	--
Lipid-B-N-0039	FFA(18:3)	FA	FFA	277.217	278.225	[M-H]-	C18H30O2	2.97E+01	2.68E+01	3.03E+01	3.17E+01	4.90E+01	4.54E+01	5.55E+01	4.79E+01	5.55E+01	1.88E+01	1.63E+01	1.96E+01	1.88E+01	1.86E+01	3.10E+01	3.32E+01	3.06E+01	2.93E+01	3.06E+01	2.33E+01	1.90E+01	2.17E+01	2.15E+01	2.38E+01	C08364	LMFA01030140	5282815	-	-	-	--
Lipid-B-N-0047	FFA(20:5)	FA	FFA	301.217	302.225	[M-H]-	C20H30O2	1.54E+01	1.42E+01	1.80E+01	1.73E+01	1.24E+01	1.37E+01	2.21E+01	1.63E+01	2.74E+01	1.19E+01	1.35E+01	2.02E+01	2.22E+01	3.06E+01	2.50E+01	2.98E+01	1.51E+01	1.53E+01	1.44E+01	2.12E+01	1.22E+01	1.43E+01	1.41E+01	1.22E+01	C06428	LMFA01030180	5282846	-	-	-	ko01040
Lipid-B-N-0051	FFA(24:6)	FA	FFA	355.264	356.272	[M-H]-	C24H36O2	5.44E+00	4.79E+00	6.41E+00	5.43E+00	3.53E+00	2.63E+00	3.75E+00	3.13E+00	3.18E+00	5.20E+00	3.05E+00	3.85E+00	3.04E+00	3.96E+00	2.65E+00	3.03E+00	3.04E+00	3.11E+00	2.61E+00	5.85E+00	5.57E+00	4.89E+00	4.33E+00	5.62E+00	--	-	-	-	-	-	--
Lipid-B-N-0052	LPG(16:0)	GP	LPG	483.272	484.28	[M-H]-	C22H45O9P	2.16E+00	2.10E+00	2.07E+00	2.25E+00	1.54E+00	1.47E+00	1.51E+00	1.49E+00	1.51E+00	3.47E+00	3.40E+00	3.58E+00	3.53E+00	3.46E+00	1.15E+00	1.10E+00	1.20E+00	1.16E+00	1.18E+00	3.02E+00	2.97E+00	3.11E+00	3.06E+00	3.00E+00	--	LMGP04050008	42607483	-	-	-	--
Lipid-B-N-0053	LPG(18:0)	GP	LPG	511.304	512.311	[M-H]-	C24H49O9P	6.24E-02	5.68E-02	5.05E-02	5.64E-02	2.93E-02	2.63E-02	2.20E-02	2.14E-02	2.22E-02	4.76E-02	6.35E-02	5.67E-02	6.68E-02	7.26E-02	3.78E-02	2.71E-02	3.18E-02	2.05E-02	3.11E-02	1.12E-01	9.39E-02	1.11E-01	8.81E-02	9.56E-02	--	LMGP04050009	42607484	-	-	-	--
Lipid-B-N-0056	LPG(18:1)	GP	LPG	509.288	510.296	[M-H]-	C24H47O9P	9.43E-02	7.83E-02	9.93E-02	9.94E-02	4.49E-02	5.35E-02	5.96E-02	6.51E-02	5.17E-02	9.39E-02	9.16E-02	1.26E-01	9.25E-02	1.02E-01	7.25E-02	7.96E-02	6.25E-02	7.61E-02	7.02E-02	8.89E-02	1.13E-01	1.06E-01	1.09E-01	9.91E-02	--	LMGP04050006	9547135	-	-	-	--
Lipid-B-N-0058	LPG(18:2)	GP	LPG	507.272	508.28	[M-H]-	C24H45O9P	4.93E-01	5.28E-01	4.98E-01	5.13E-01	4.45E-01	5.02E-01	4.04E-01	5.98E-01	5.01E-01	4.75E-01	4.47E-01	5.09E-01	6.95E-01	5.95E-01	4.77E-01	4.67E-01	6.10E-01	6.49E-01	5.38E-01	6.77E-01	7.53E-01	7.97E-01	7.51E-01	7.70E-01	--	LMGP04050014	52927437	-	-	-	--
Lipid-B-N-0060	LPG(18:3)	GP	LPG	505.272	506.264	[M-H]-	C24H43O9P	1.63E-01	1.94E-01	2.31E-01	2.25E-01	1.50E-01	1.85E-01	2.19E-01	2.16E-01	1.86E-01	9.56E-02	1.05E-01	1.31E-01	2.20E-01	9.84E-02	1.72E-01	2.79E-01	2.52E-01	1.81E-01	2.21E-01	2.06E-01	1.48E-01	1.42E-01	1.31E-01	1.57E-01	--	-	-	-	-	-	--
Lipid-B-N-0066	LPI(16:0)	GP	LPI	571.288	572.296	[M-H]-	C25H49O12P	2.98E+00	2.94E+00	2.26E+00	2.70E+00	2.15E+00	3.08E+00	2.54E+00	3.48E+00	2.57E+00	2.38E+00	1.81E+00	2.06E+00	3.32E+00	1.63E+00	6.38E+00	7.74E+00	6.29E+00	9.01E+00	6.62E+00	2.64E+00	2.01E+00	1.45E+00	2.40E+00	2.74E+00	--	LMGP06050002	42607493	-	-	-	--
Lipid-B-N-0071	LPI(18:2)	GP	LPI	595.288	596.296	[M-H]-	C27H49O12P	2.64E+00	3.48E+00	3.36E+00	3.88E+00	2.00E+00	2.63E+00	3.77E+00	3.55E+00	2.73E+00	3.37E+00	3.31E+00	2.08E+00	4.28E+00	2.08E+00	5.48E+00	6.65E+00	6.21E+00	9.68E+00	4.74E+00	2.82E+00	3.52E+00	2.94E+00	3.94E+00	3.50E+00	--	LMGP06050010	52928605	-	-	-	--
Lipid-B-N-0100	PC(16:0_13:0)	GP	PC	736.513	691.515	[M+H]+	C37H74NO8P	5.09E+00	5.19E+00	5.00E+00	6.10E+00	1.20E+01	1.23E+01	1.12E+01	9.71E+00	1.08E+01	4.46E+00	6.29E+00	5.04E+00	4.99E+00	5.64E+00	6.01E+00	7.60E+00	6.29E+00	5.40E+00	6.61E+00	3.04E+00	2.24E+00	2.45E+00	3.29E+00	2.84E+00	C00157	-	-	-	-	-	ko00564,ko00590,ko00591,ko00592,ko01100,ko01110
Lipid-B-N-0102	PC(16:0_14:0)	GP	PC	750.529	705.531	[M+H]+	C38H76NO8P	2.16E+00	1.69E+00	2.44E+00	1.90E+00	1.33E+00	1.06E+00	1.33E+00	1.33E+00	1.26E+00	2.40E+00	2.57E+00	2.18E+00	2.01E+00	2.65E+00	1.75E+00	2.13E+00	1.59E+00	2.17E+00	1.71E+00	2.30E+00	2.28E+00	2.13E+00	2.97E+00	2.29E+00	C00157	LMGP01010560	24778679	-	-	-	ko00564,ko00590,ko00591,ko00592,ko01100,ko01110
Lipid-B-N-0103	PC(18:0_12:0)	GP	PC	750.529	705.531	[M+H]+	C38H76NO8P	5.05E-01	7.88E-01	9.05E-01	5.07E-01	8.48E-01	3.88E-01	5.55E-01	3.25E-01	2.24E-01	9.20E-01	3.71E-01	6.06E-01	2.70E-01	8.66E-01	1.02E+00	7.27E-01	1.08E+00	7.06E-01	1.16E+00	6.16E-01	3.84E-01	3.50E-01	5.00E-01	4.58E-01	C00157	LMGP01010736	24778808	-	-	-	ko00564,ko00590,ko00591,ko00592,ko01100,ko01110
Lipid-B-N-0104	PC(16:0_16:0)	GP	PC	778.56	733.562	[M+H]+	C40H80NO8P	1.08E+01	1.06E+01	1.26E+01	1.08E+01	1.27E+01	1.21E+01	1.25E+01	1.24E+01	1.32E+01	1.07E+01	1.43E+01	1.19E+01	1.26E+01	1.40E+01	1.43E+01	1.32E+01	1.45E+01	1.43E+01	1.49E+01	1.21E+01	1.16E+01	1.24E+01	1.41E+01	1.29E+01	C00157	LMGP01010564	452110	-	-	-	ko00564,ko00590,ko00591,ko00592,ko01100,ko01110
Lipid-B-N-0105	PC(18:0_14:0)	GP	PC	778.56	733.562	[M+H]+	C40H80NO8P	1.68E+00	1.83E+00	1.85E+00	1.70E+00	1.82E+00	2.22E+00	1.68E+00	1.92E+00	2.37E+00	2.04E+00	1.98E+00	1.52E+00	1.98E+00	1.52E+00	2.40E+00	2.03E+00	2.78E+00	2.78E+00	2.83E+00	1.72E+00	2.01E+00	1.89E+00	1.79E+00	1.91E+00	C00157	LMGP01010739	3082163	-	-	-	ko00564,ko00590,ko00591,ko00592,ko01100,ko01110
Lipid-B-N-0106	PC(16:0_18:0)	GP	PC	806.591	761.593	[M+H]+	C42H84NO8P	6.71E-01	7.94E-01	8.08E-01	8.76E-01	1.01E+00	8.72E-01	7.92E-01	9.02E-01	1.03E+00	8.46E-01	6.95E-01	7.88E-01	5.96E-01	8.26E-01	1.35E+00	1.17E+00	1.65E+00	1.50E+00	1.61E+00	8.24E-01	6.68E-01	7.50E-01	6.48E-01	5.03E-01	C00157	LMGP01010573	24778686	-	-	-	ko00564,ko00590,ko00591,ko00592,ko01100,ko01110
Lipid-B-N-0108	PC(16:0_22:0)	GP	PC	862.654	817.656	[M+H]+	C46H92NO8P	5.08E-02	6.66E-02	7.26E-02	8.52E-02	1.51E-02	6.50E-02	1.29E-02	3.26E-02	6.50E-02	1.22E-01	1.72E-01	1.21E-01	1.27E-01	2.07E-01	5.32E-02	5.03E-02	5.57E-02	5.02E-02	9.32E-02	1.15E-01	1.27E-01	1.20E-01	1.21E-01	1.26E-01	C00157	LMGP01010636	24778726	-	-	-	ko00564,ko00590,ko00591,ko00592,ko01100,ko01110
Lipid-B-N-0110	PC(14:0_16:1)	GP	PC	748.513	703.515	[M+H]+	C38H74NO8P	1.56E+00	1.32E+00	9.80E-01	1.29E+00	4.07E-01	6.77E-01	3.99E-01	7.91E-01	7.21E-01	1.96E+00	1.19E+00	1.12E+00	9.06E-01	1.88E+00	1.62E+00	1.91E+00	1.01E+00	1.48E+00	1.64E+00	1.04E+00	1.41E+00	1.45E+00	7.65E-01	1.32E+00	C00157	LMGP01010485	24778615	-	-	-	ko00564,ko00590,ko00591,ko00592,ko01100,ko01110
Lipid-B-N-0112	PC(16:0_16:1)	GP	PC	776.544	731.547	[M+H]+	C40H78NO8P	1.85E+01	1.97E+01	1.89E+01	2.21E+01	1.10E+01	1.26E+01	1.01E+01	1.07E+01	1.04E+01	2.03E+01	2.07E+01	2.02E+01	2.16E+01	2.10E+01	1.59E+01	1.51E+01	1.56E+01	1.59E+01	1.64E+01	2.11E+01	1.92E+01	1.87E+01	2.13E+01	1.77E+01	C00157	LMGP01010566	6443788	-	-	-	ko00564,ko00590,ko00591,ko00592,ko01100,ko01110
Lipid-B-N-0113	PC(14:0_18:1)	GP	PC	776.544	731.547	[M+H]+	C40H78NO8P	1.42E+01	1.01E+01	1.14E+01	1.22E+01	1.26E+01	1.47E+01	1.33E+01	1.06E+01	1.22E+01	1.24E+01	1.32E+01	1.06E+01	1.46E+01	1.39E+01	1.20E+01	1.25E+01	1.17E+01	1.47E+01	1.25E+01	1.23E+01	1.27E+01	1.19E+01	1.55E+01	1.01E+01	C00157	LMGP01010490	24778618	-	-	-	ko00564,ko00590,ko00591,ko00592,ko01100,ko01110
Lipid-B-N-0115	PC(16:0_18:1)	GP	PC	804.575	759.578	[M+H]+	C42H82NO8P	9.33E+01	8.33E+01	1.00E+02	9.38E+01	9.31E+01	9.23E+01	8.40E+01	8.47E+01	9.43E+01	6.51E+01	6.72E+01	6.28E+01	6.44E+01	7.24E+01	1.51E+02	1.49E+02	1.49E+02	1.51E+02	1.67E+02	8.01E+01	8.40E+01	7.57E+01	8.59E+01	7.12E+01	C00157	LMGP01010005	5497103	-	-	-	ko00564,ko00590,ko00591,ko00592,ko01100,ko01110
Lipid-B-N-0116	PC(18:0_18:1)	GP	PC	832.607	787.609	[M+H]+	C44H86NO8P	1.51E+01	1.43E+01	1.56E+01	1.47E+01	1.16E+01	1.17E+01	1.10E+01	1.06E+01	1.23E+01	6.71E+00	8.60E+00	7.33E+00	6.88E+00	8.16E+00	3.41E+01	3.21E+01	2.88E+01	3.00E+01	3.11E+01	1.18E+01	1.10E+01	1.07E+01	1.16E+01	1.06E+01	C00157	LMGP01010750	24778815	-	-	-	ko00564,ko00590,ko00591,ko00592,ko01100,ko01110
Lipid-B-N-0117	PC(16:0_20:1)	GP	PC	832.607	787.609	[M+H]+	C44H86NO8P	5.46E-01	5.59E-01	7.56E-01	6.50E-01	8.44E-01	6.78E-01	6.48E-01	8.62E-01	8.31E-01	9.22E-01	8.79E-01	5.62E-01	5.51E-01	6.76E-01	1.16E+00	1.08E+00	1.13E+00	1.02E+00	9.86E-01	7.71E-01	6.74E-01	6.60E-01	8.41E-01	6.87E-01	C00157	LMGP01011468	52922418	-	-	-	ko00564,ko00590,ko00591,ko00592,ko01100,ko01110
Lipid-B-N-0119	PC(18:1_22:0)	GP	PC	888.669	843.672	[M+H]+	C48H94NO8P	1.49E+00	1.23E+00	1.35E+00	1.33E+00	5.46E-01	5.52E-01	5.35E-01	5.35E-01	5.51E-01	1.08E+00	9.01E-01	1.15E+00	1.03E+00	1.15E+00	1.62E+00	1.64E+00	1.62E+00	1.48E+00	1.66E+00	1.17E+00	1.14E+00	1.13E+00	1.32E+00	1.07E+00	C00157	LMGP01010839	24778893	-	-	-	ko00564,ko00590,ko00591,ko00592,ko01100,ko01110
Lipid-B-N-0120	PC(24:0_18:1)	GP	PC	916.701	871.703	[M+H]+	C50H98NO8P	6.16E-01	6.34E-01	5.88E-01	5.79E-01	2.28E-01	2.33E-01	2.66E-01	2.17E-01	2.02E-01	6.09E-01	7.06E-01	6.34E-01	6.19E-01	5.45E-01	6.56E-01	7.57E-01	7.86E-01	7.77E-01	8.76E-01	6.85E-01	5.89E-01	5.46E-01	7.32E-01	7.17E-01	C00157	-	-	-	-	-	ko00564,ko00590,ko00591,ko00592,ko01100,ko01110
Lipid-B-N-0121	PC(16:1_16:1)	GP	PC	774.529	729.531	[M+H]+	C40H76NO8P	5.38E+00	3.39E+00	5.25E+00	3.81E+00	8.10E-01	3.55E-01	3.93E-01	3.49E-01	9.20E-01	2.89E+00	3.53E+00	4.16E+00	3.50E+00	4.49E+00	4.35E-01	6.40E-02	1.29E-01	9.78E-01	5.23E-01	2.90E+00	2.55E+00	2.64E+00	3.15E+00	3.45E+00	C00157	LMGP01010682	24778763	-	-	-	ko00564,ko00590,ko00591,ko00592,ko01100,ko01110
Lipid-B-N-0122	PC(14:0_18:2)	GP	PC	774.529	729.531	[M+H]+	C40H76NO8P	1.38E+01	1.41E+01	1.58E+01	1.48E+01	1.24E+01	1.26E+01	1.07E+01	1.24E+01	1.28E+01	1.24E+01	1.50E+01	1.44E+01	1.41E+01	1.63E+01	2.11E+01	2.22E+01	2.08E+01	1.96E+01	2.11E+01	1.81E+01	1.68E+01	1.56E+01	1.65E+01	1.49E+01	C00157	LMGP01010494	24778622	-	-	-	ko00564,ko00590,ko00591,ko00592,ko01100,ko01110
Lipid-B-N-0123	PC(16:0_16:2)	GP	PC	774.529	729.531	[M+H]+	C40H76NO8P	7.29E-01	7.92E-01	9.35E-01	2.10E+00	8.84E-01	5.55E-01	6.90E-01	4.75E-01	6.82E-01	1.41E+00	1.41E+00	5.70E-01	1.42E+00	1.53E+00	1.02E+00	7.39E-01	1.29E+00	5.77E-01	4.12E-01	6.78E-01	1.19E+00	2.10E+00	1.00E+00	1.41E+00	C00157	-	-	-	-	-	ko00564,ko00590,ko00591,ko00592,ko01100,ko01110
Lipid-B-N-0125	PC(15:0_18:2)	GP	PC	788.544	743.547	[M+H]+	C41H78NO8P	7.60E+00	5.44E+00	7.98E+00	6.18E+00	1.46E+01	8.00E+00	1.14E+01	1.11E+01	9.35E+00	8.81E+00	9.84E+00	5.75E+00	1.11E+01	6.27E+00	1.09E+01	1.14E+01	1.09E+01	1.20E+01	7.23E+00	1.03E+01	7.66E+00	8.82E+00	9.62E+00	7.94E+00	C00157	-	-	-	-	-	ko00564,ko00590,ko00591,ko00592,ko01100,ko01110
Lipid-B-N-0126	PC(16:1_18:1)	GP	PC	802.56	757.562	[M+H]+	C42H80NO8P	8.97E+00	8.04E+00	7.77E+00	8.60E+00	1.20E+00	2.34E+00	1.79E+00	2.50E+00	1.23E+00	7.07E+00	8.73E+00	7.75E+00	7.15E+00	7.08E+00	3.61E+00	3.40E+00	3.42E+00	4.13E+00	3.40E+00	7.71E+00	9.30E+00	6.53E+00	5.95E+00	7.03E+00	C00157	LMGP01010678	24778759	-	-	-	ko00564,ko00590,ko00591,ko00592,ko01100,ko01110
Lipid-B-N-0127	PC(16:0_18:2)	GP	PC	802.56	757.562	[M+H]+	C42H80NO8P	4.16E+02	3.63E+02	4.05E+02	3.79E+02	4.08E+02	4.15E+02	3.68E+02	3.37E+02	4.13E+02	3.75E+02	3.82E+02	3.51E+02	3.37E+02	4.06E+02	5.00E+02	5.42E+02	5.41E+02	4.83E+02	5.21E+02	4.25E+02	4.18E+02	3.61E+02	4.51E+02	3.68E+02	C00157	LMGP01010585	24778693	-	-	-	ko00564,ko00590,ko00591,ko00592,ko01100,ko01110
Lipid-B-N-0129	PC(17:0_18:2)	GP	PC	816.575	771.578	[M+H]+	C43H82NO8P	4.56E+01	3.91E+01	4.50E+01	4.75E+01	6.83E+01	6.86E+01	6.23E+01	6.28E+01	7.30E+01	3.85E+01	4.16E+01	3.82E+01	3.83E+01	4.39E+01	6.30E+01	6.43E+01	5.90E+01	5.95E+01	6.50E+01	3.38E+01	3.58E+01	3.31E+01	3.87E+01	3.21E+01	C00157	LMGP01011505	52922491	-	-	-	ko00564,ko00590,ko00591,ko00592,ko01100,ko01110
Lipid-B-N-0130	PC(18:1_18:1)	GP	PC	830.591	785.593	[M+H]+	C44H84NO8P	1.52E+01	1.35E+01	1.46E+01	1.44E+01	9.22E+00	9.81E+00	7.97E+00	8.88E+00	1.04E+01	8.89E+00	9.26E+00	8.79E+00	8.47E+00	9.91E+00	1.97E+01	1.82E+01	1.85E+01	1.82E+01	2.06E+01	1.07E+01	1.07E+01	1.02E+01	1.14E+01	9.86E+00	C00157	LMGP01010836	24778890	68737-67-7	-	-	ko00564,ko00590,ko00591,ko00592,ko01100,ko01110
Lipid-B-N-0131	PC(18:0_18:2)	GP	PC	830.591	785.593	[M+H]+	C44H84NO8P	9.26E+01	8.36E+01	9.40E+01	9.52E+01	7.52E+01	8.74E+01	8.45E+01	7.65E+01	9.01E+01	6.24E+01	6.50E+01	5.84E+01	5.45E+01	6.97E+01	1.71E+02	1.69E+02	1.68E+02	1.58E+02	1.73E+02	8.82E+01	9.21E+01	8.32E+01	9.70E+01	8.24E+01	C00157	LMGP01010764	24778826	-	-	-	ko00564,ko00590,ko00591,ko00592,ko01100,ko01110
Lipid-B-N-0133	PC(18:1_20:1)	GP	PC	858.622	813.625	[M+H]+	C46H88NO8P	9.22E-01	8.04E-01	8.63E-01	8.68E-01	4.10E-01	4.58E-01	4.15E-01	4.66E-01	4.51E-01	5.14E-01	7.75E-01	5.95E-01	5.27E-01	5.79E-01	8.50E-01	1.02E+00	1.09E+00	9.28E-01	1.10E+00	6.24E-01	6.24E-01	4.66E-01	6.73E-01	6.82E-01	C00157	LMGP01010843	24778897	-	-	-	ko00564,ko00590,ko00591,ko00592,ko01100,ko01110
Lipid-B-N-0134	PC(18:2_20:0)	GP	PC	858.622	813.625	[M+H]+	C46H88NO8P	1.11E+01	9.49E+00	1.14E+01	1.10E+01	7.17E+00	7.25E+00	6.71E+00	6.45E+00	7.81E+00	9.86E+00	1.07E+01	9.66E+00	1.04E+01	1.13E+01	1.45E+01	1.54E+01	1.62E+01	1.58E+01	1.69E+01	1.18E+01	1.13E+01	1.08E+01	1.16E+01	1.08E+01	C00157	LMGP01011630	52922739	-	-	-	ko00564,ko00590,ko00591,ko00592,ko01100,ko01110
Lipid-B-N-0138	PC(24:0_18:2)	GP	PC	914.685	869.687	[M+H]+	C50H96NO8P	7.24E+00	6.61E+00	6.95E+00	7.12E+00	3.92E+00	3.71E+00	3.47E+00	3.44E+00	3.98E+00	8.22E+00	8.14E+00	8.16E+00	7.79E+00	8.63E+00	6.18E+00	5.68E+00	5.61E+00	5.84E+00	6.39E+00	8.40E+00	9.11E+00	8.11E+00	9.66E+00	8.19E+00	C00157	-	-	-	-	-	ko00564,ko00590,ko00591,ko00592,ko01100,ko01110
Lipid-B-N-0139	PC(14:1_18:2)	GP	PC	772.513	727.515	[M+H]+	C40H74NO8P	8.36E+00	6.75E+00	7.46E+00	8.22E+00	1.73E+00	2.90E+00	1.96E+00	2.00E+00	2.13E+00	8.27E+00	8.05E+00	7.55E+00	1.06E+01	1.03E+01	3.21E+00	3.22E+00	3.02E+00	4.02E+00	3.34E+00	5.89E+00	7.39E+00	7.40E+00	7.91E+00	6.82E+00	C00157	LMGP01011391	52922264	-	-	-	ko00564,ko00590,ko00591,ko00592,ko01100,ko01110
Lipid-B-N-0140	PC(14:0_18:3)	GP	PC	772.513	727.515	[M+H]+	C40H74NO8P	3.93E+00	3.16E+00	4.91E+00	3.56E+00	3.95E+00	4.66E+00	5.72E+00	3.66E+00	5.01E+00	3.71E+00	2.53E+00	2.45E+00	2.11E+00	1.77E+00	6.44E+00	5.38E+00	5.11E+00	5.89E+00	6.56E+00	3.39E+00	3.94E+00	2.98E+00	2.70E+00	2.65E+00	C00157	LMGP01010497	24778625	-	-	-	ko00564,ko00590,ko00591,ko00592,ko01100,ko01110
Lipid-B-N-0141	PC(16:1_16:2)	GP	PC	772.513	727.515	[M+H]+	C40H74NO8P	1.08E+00	1.53E+00	1.17E+00	2.05E+00	2.61E+00	2.30E+00	1.81E+00	1.59E+00	2.37E+00	1.28E+00	1.55E+00	1.56E+00	1.72E+00	1.73E+00	1.73E+00	1.73E+00	1.74E+00	1.02E+00	1.45E+00	1.40E+00	2.09E+00	1.36E+00	1.65E+00	1.22E+00	C00157	-	-	-	-	-	ko00564,ko00590,ko00591,ko00592,ko01100,ko01110
Lipid-B-N-0143	PC(15:0_18:3)	GP	PC	786.529	741.531	[M+H]+	C41H76NO8P	3.57E+00	2.82E+00	3.69E+00	2.61E+00	6.39E+00	5.36E+00	5.55E+00	5.27E+00	4.23E+00	2.37E+00	2.45E+00	2.93E+00	2.39E+00	2.89E+00	3.63E+00	3.51E+00	2.87E+00	2.94E+00	4.27E+00	2.28E+00	2.71E+00	1.84E+00	2.25E+00	1.53E+00	C00157	-	-	-	-	-	ko00564,ko00590,ko00591,ko00592,ko01100,ko01110
Lipid-B-N-0144	PC(16:0_18:3)	GP	PC	800.544	755.547	[M+H]+	C42H78NO8P	1.19E+02	1.00E+02	1.21E+02	1.24E+02	1.64E+02	1.60E+02	1.50E+02	1.38E+02	1.60E+02	8.73E+01	9.23E+01	8.26E+01	8.20E+01	9.56E+01	1.42E+02	1.33E+02	1.26E+02	1.44E+02	1.56E+02	9.94E+01	9.69E+01	9.39E+01	9.78E+01	8.00E+01	C00157	LMGP01010598	24778699	-	-	-	ko00564,ko00590,ko00591,ko00592,ko01100,ko01110
Lipid-B-N-0145	PC(16:1_18:2)	GP	PC	800.544	755.547	[M+H]+	C42H78NO8P	6.38E+01	5.37E+01	6.60E+01	6.90E+01	1.88E+01	1.86E+01	1.80E+01	1.91E+01	2.32E+01	7.21E+01	7.58E+01	6.86E+01	7.83E+01	8.45E+01	2.41E+01	2.48E+01	2.52E+01	2.58E+01	2.67E+01	5.98E+01	7.24E+01	6.31E+01	7.24E+01	5.88E+01	C00157	LMGP01010690	24778768	-	-	-	ko00564,ko00590,ko00591,ko00592,ko01100,ko01110
Lipid-B-N-0148	PC(18:1_18:2)	GP	PC	828.575	783.578	[M+H]+	C44H82NO8P	1.07E+02	9.56E+01	1.07E+02	1.12E+02	7.10E+01	7.06E+01	6.19E+01	6.26E+01	7.30E+01	1.04E+02	1.00E+02	9.26E+01	9.82E+01	1.09E+02	1.10E+02	1.13E+02	1.06E+02	1.10E+02	1.20E+02	1.06E+02	1.12E+02	9.93E+01	1.17E+02	9.81E+01	C00157	LMGP01010893	24778937	-	-	-	ko00564,ko00590,ko00591,ko00592,ko01100,ko01110
Lipid-B-N-0149	PC(16:0_20:3)	GP	PC	828.575	783.578	[M+H]+	C44H82NO8P	1.22E-01	4.25E-02	1.33E-01	2.12E-01	2.07E-01	2.47E-01	1.11E-01	5.78E-02	5.81E-02	1.32E-01	2.35E-01	1.19E-01	2.51E-01	2.99E-01	1.47E-01	1.19E-01	2.10E-01	1.12E-01	6.15E-02	3.24E-01	9.91E-02	4.59E-01	1.95E-01	2.20E-01	C00157	LMGP01010622	24778715	-	-	-	ko00564,ko00590,ko00591,ko00592,ko01100,ko01110
Lipid-B-N-0150	PC(18:0_18:3)	GP	PC	828.575	783.578	[M+H]+	C44H82NO8P	2.83E+01	2.56E+01	3.20E+01	3.01E+01	3.52E+01	3.29E+01	3.54E+01	3.50E+01	3.85E+01	2.56E+01	2.05E+01	2.08E+01	2.04E+01	2.40E+01	4.70E+01	4.45E+01	4.37E+01	4.18E+01	5.05E+01	2.15E+01	2.64E+01	2.31E+01	3.02E+01	2.43E+01	C00157	-	-	-	-	-	ko00564,ko00590,ko00591,ko00592,ko01100,ko01110
Lipid-B-N-0151	PC(20:1_18:2)	GP	PC	856.607	811.609	[M+H]+	C46H86NO8P	6.79E+00	5.81E+00	6.96E+00	6.89E+00	4.10E+00	4.66E+00	3.93E+00	4.61E+00	5.36E+00	8.35E+00	8.87E+00	7.83E+00	7.96E+00	8.63E+00	6.76E+00	6.78E+00	7.05E+00	6.04E+00	7.04E+00	7.10E+00	7.57E+00	7.15E+00	7.97E+00	6.61E+00	C00157	LMGP01011818	52923115	-	-	-	ko00564,ko00590,ko00591,ko00592,ko01100,ko01110
Lipid-B-N-0156	PC(16:2_18:2)	GP	PC	798.529	753.531	[M+H]+	C42H76NO8P	1.17E+01	1.10E+01	1.51E+01	1.41E+01	3.87E+01	3.09E+01	2.99E+01	2.85E+01	3.76E+01	7.36E+00	1.41E+01	1.21E+01	1.07E+01	1.73E+01	3.62E+01	3.53E+01	3.35E+01	3.39E+01	3.57E+01	1.35E+01	1.21E+01	1.14E+01	1.56E+01	1.04E+01	C00157	LMGP01010699	24778776	-	-	-	ko00564,ko00590,ko00591,ko00592,ko01100,ko01110
Lipid-B-N-0159	PC(16:1_18:3)	GP	PC	798.529	753.531	[M+H]+	C42H76NO8P	1.72E+01	1.48E+01	1.62E+01	1.63E+01	8.13E+00	9.01E+00	7.07E+00	7.48E+00	9.83E+00	1.48E+01	1.60E+01	1.43E+01	1.69E+01	1.63E+01	7.58E+00	7.58E+00	7.22E+00	7.69E+00	8.27E+00	1.39E+01	1.58E+01	1.25E+01	1.44E+01	1.27E+01	C00157	LMGP01011484	52922450	-	-	-	ko00564,ko00590,ko00591,ko00592,ko01100,ko01110
Lipid-B-N-0160	PC(18:2_18:2)	GP	PC	826.56	781.562	[M+H]+	C44H80NO8P	2.49E+02	2.25E+02	2.40E+02	2.30E+02	2.25E+02	2.19E+02	2.26E+02	2.00E+02	2.27E+02	2.73E+02	2.59E+02	2.23E+02	2.37E+02	2.70E+02	3.28E+02	2.82E+02	2.93E+02	2.93E+02	3.44E+02	2.76E+02	2.72E+02	2.82E+02	2.67E+02	2.29E+02	C00157	LMGP01010921	18647589	998-06-1	-	-	ko00564,ko00590,ko00591,ko00592,ko01100,ko01110
Lipid-B-N-0161	PC(18:3_18:1)	GP	PC	826.56	781.562	[M+H]+	C44H80NO8P	2.85E+01	3.02E+01	2.86E+01	2.95E+01	2.61E+01	2.71E+01	2.61E+01	2.34E+01	2.73E+01	2.20E+01	2.47E+01	2.22E+01	2.03E+01	2.45E+01	2.76E+01	2.44E+01	2.56E+01	2.99E+01	3.23E+01	2.26E+01	2.37E+01	1.99E+01	2.63E+01	1.90E+01	C00157	LMGP01010955	24778989	-	-	-	ko00564,ko00590,ko00591,ko00592,ko01100,ko01110
Lipid-B-N-0169	PC(20:4_16:1)	GP	PC	824.544	779.547	[M+H]+	C44H78NO8P	2.09E+00	2.08E+00	2.49E+00	2.20E+00	1.48E+00	1.63E+00	1.77E+00	1.83E+00	2.05E+00	2.45E+00	2.32E+00	2.08E+00	1.85E+00	2.07E+00	2.36E+00	2.78E+00	2.42E+00	2.54E+00	2.69E+00	2.55E+00	2.48E+00	2.55E+00	2.32E+00	1.53E+00	C00157	LMGP01011903	52923283	-	-	-	ko00564,ko00590,ko00591,ko00592,ko01100,ko01110
Lipid-B-N-0170	PC(18:2_18:3)	GP	PC	824.544	779.547	[M+H]+	C44H78NO8P	1.40E+02	1.21E+02	1.54E+02	1.61E+02	1.91E+02	1.89E+02	1.74E+02	1.65E+02	1.92E+02	1.32E+02	1.26E+02	1.26E+02	1.27E+02	1.45E+02	1.65E+02	1.86E+02	1.75E+02	1.82E+02	1.93E+02	1.39E+02	1.36E+02	1.23E+02	1.44E+02	1.16E+02	C00157	LMGP01011625	52922729	-	-	-	ko00564,ko00590,ko00591,ko00592,ko01100,ko01110
Lipid-B-N-0180	PC(18:3_18:3)	GP	PC	822.529	777.531	[M+H]+	C44H76NO8P	4.91E+01	4.34E+01	4.90E+01	4.89E+01	8.05E+01	7.44E+01	7.25E+01	6.48E+01	7.03E+01	3.63E+01	3.89E+01	3.46E+01	3.62E+01	3.57E+01	4.93E+01	5.15E+01	5.28E+01	4.89E+01	5.33E+01	3.69E+01	3.85E+01	3.29E+01	3.80E+01	3.30E+01	C00157	LMGP01012233	53479277	-	-	-	ko00564,ko00590,ko00591,ko00592,ko01100,ko01110
Lipid-B-N-0181	PC(16:1_20:5)	GP	PC	822.529	777.531	[M+H]+	C44H76NO8P	1.03E+00	4.81E-01	8.75E-01	9.68E-01	1.46E+00	1.14E+00	1.39E+00	1.64E+00	1.60E+00	8.47E-01	6.62E-01	5.21E-01	7.75E-01	6.75E-01	1.28E+00	1.58E+00	2.02E+00	1.06E+00	1.27E+00	8.36E-01	8.82E-01	8.76E-01	7.91E-01	1.09E+00	C00157	-	-	-	-	-	ko00564,ko00590,ko00591,ko00592,ko01100,ko01110
Lipid-B-N-0194	PE(16:0_14:0)	GP	PE	662.476	663.484	[M-H]-	C35H70NO8P	1.20E-01	1.44E-01	1.44E-02	3.97E-01	3.07E-02	6.35E-02	8.32E-03	3.55E-02	9.52E-02	1.01E-01	1.68E-01	4.83E-02	1.45E-01	1.70E-01	5.08E-02	6.84E-02	7.07E-02	2.05E-01	2.22E-01	1.08E-01	5.07E-02	1.11E-01	1.00E-01	1.64E-01	C00350	LMGP02010297	446670	-	-	-	ko00563,ko00564,ko01100,ko01110,ko04136
Lipid-B-N-0195	PE(16:0_16:0)	GP	PE	690.507	691.515	[M-H]-	C37H74NO8P	7.05E-01	7.85E-01	7.60E-01	7.35E-01	1.25E+00	8.55E-01	1.09E+00	8.54E-01	9.98E-01	8.26E-01	8.79E-01	9.34E-01	5.61E-01	8.35E-01	7.90E-01	8.10E-01	7.18E-01	7.41E-01	7.06E-01	5.93E-01	7.04E-01	6.50E-01	7.19E-01	6.56E-01	C00350	LMGP02010037	445468	-	-	-	ko00563,ko00564,ko01100,ko01110,ko04136
Lipid-B-N-0201	PE(16:1_16:0)	GP	PE	688.492	689.5	[M-H]-	C37H72NO8P	1.14E+01	1.13E+01	1.15E+01	1.23E+01	4.57E+00	4.50E+00	4.52E+00	5.25E+00	4.24E+00	1.22E+01	1.14E+01	1.09E+01	1.01E+01	1.26E+01	7.92E+00	7.52E+00	7.81E+00	6.51E+00	6.91E+00	9.34E+00	9.29E+00	9.31E+00	1.01E+01	9.46E+00	C00350	LMGP02010520	52924223	-	-	-	ko00563,ko00564,ko01100,ko01110,ko04136
Lipid-B-N-0203	PE(16:0_18:1)	GP	PE	716.523	717.531	[M-H]-	C39H76NO8P	3.23E+01	2.99E+01	2.94E+01	3.25E+01	2.77E+01	2.87E+01	2.88E+01	2.77E+01	2.82E+01	2.41E+01	2.39E+01	2.23E+01	2.20E+01	2.46E+01	5.14E+01	5.33E+01	5.08E+01	4.98E+01	5.14E+01	2.45E+01	2.46E+01	2.13E+01	2.55E+01	2.64E+01	C00350	LMGP02010009	5283496	-	-	-	ko00563,ko00564,ko01100,ko01110,ko04136
Lipid-B-N-0205	PE(17:0_18:1)	GP	PE	730.54	731.547	[M-H]-	C40H78NO8P	4.42E-01	3.55E-01	4.54E-01	2.54E-01	3.85E-01	4.11E-01	3.83E-01	3.83E-01	3.61E-01	1.53E-01	2.14E-01	2.97E-01	1.60E-01	1.56E-01	1.07E+00	1.03E+00	1.19E+00	1.09E+00	1.13E+00	2.41E-01	1.54E-01	1.42E-01	3.42E-01	3.14E-01	C00350	LMGP02011211	52924910	-	-	-	ko00563,ko00564,ko01100,ko01110,ko04136
Lipid-B-N-0206	PE(20:1_16:0)	GP	PE	744.554	745.562	[M-H]-	C41H80NO8P	1.82E-01	1.25E-01	1.33E-01	1.89E-01	1.46E-01	1.28E-01	2.71E-01	1.33E-01	1.20E-01	1.36E-01	1.30E-01	1.16E-01	7.98E-02	8.67E-02	2.40E-01	3.06E-01	3.08E-01	3.46E-01	2.16E-01	1.39E-01	1.25E-01	1.17E-01	1.81E-01	1.38E-01	C00350	LMGP02010847	52924548	-	-	-	ko00563,ko00564,ko01100,ko01110,ko04136
Lipid-B-N-0207	PE(18:1_18:0)	GP	PE	744.554	745.562	[M-H]-	C41H80NO8P	2.43E+00	2.86E+00	2.62E+00	2.72E+00	2.51E+00	2.41E+00	2.46E+00	2.61E+00	2.46E+00	1.28E+00	1.60E+00	1.22E+00	1.26E+00	1.21E+00	5.79E+00	5.91E+00	6.07E+00	5.96E+00	5.70E+00	1.68E+00	1.37E+00	1.55E+00	1.69E+00	1.59E+00	C00350	LMGP02010050	9546755	-	-	-	ko00563,ko00564,ko01100,ko01110,ko04136
Lipid-B-N-0209	PE(20:0_18:1)	GP	PE	772.586	773.593	[M-H]-	C43H84NO8P	1.76E-01	1.70E-01	1.93E-01	1.97E-01	2.22E-01	1.74E-01	2.22E-01	1.83E-01	2.04E-01	9.18E-02	9.47E-02	8.27E-02	8.86E-02	1.06E-01	5.73E-01	5.38E-01	6.07E-01	5.24E-01	5.54E-01	1.04E-01	1.03E-01	1.33E-01	1.30E-01	1.25E-01	C00350	LMGP02010135	9546835	-	-	-	ko00563,ko00564,ko01100,ko01110,ko04136
Lipid-B-N-0210	PE(22:0_18:1)	GP	PE	800.617	801.625	[M-H]-	C45H88NO8P	9.93E-02	8.09E-02	1.10E-01	9.92E-02	4.20E-02	5.39E-02	5.33E-02	4.94E-02	7.54E-02	8.64E-02	6.30E-02	9.12E-02	7.93E-02	7.60E-02	1.66E-01	1.19E-01	1.17E-01	1.89E-01	1.23E-01	9.59E-02	8.81E-02	6.42E-02	9.88E-02	6.80E-02	C00350	LMGP02010153	9546852	-	-	-	ko00563,ko00564,ko01100,ko01110,ko04136
Lipid-B-N-0211	PE(24:0_18:1)	GP	PE	828.648	829.656	[M-H]-	C47H92NO8P	3.41E-01	3.49E-01	3.30E-01	2.79E-01	1.80E-01	1.86E-01	2.15E-01	2.71E-01	2.19E-01	3.39E-01	3.31E-01	3.12E-01	3.24E-01	3.72E-01	4.56E-01	4.12E-01	4.45E-01	4.96E-01	4.95E-01	2.44E-01	2.75E-01	2.43E-01	3.03E-01	2.79E-01	C00350	LMGP02010294	9546993	-	-	-	ko00563,ko00564,ko01100,ko01110,ko04136
Lipid-B-N-0212	PE(18:2_14:0)	GP	PE	686.476	687.484	[M-H]-	C37H70NO8P	1.10E+01	8.08E+00	1.04E+01	9.88E+00	6.71E+00	7.56E+00	1.02E+01	8.26E+00	7.74E+00	1.01E+01	1.11E+01	8.08E+00	1.06E+01	1.13E+01	1.13E+01	9.39E+00	1.06E+01	1.11E+01	9.86E+00	1.20E+01	9.12E+00	9.17E+00	1.08E+01	1.15E+01	C00350	LMGP02010655	52924356	-	-	-	ko00563,ko00564,ko01100,ko01110,ko04136
Lipid-B-N-0213	PE(16:1_16:1)	GP	PE	686.476	687.484	[M-H]-	C37H70NO8P	7.45E-01	6.55E-01	1.05E+00	6.60E-01	4.70E-02	5.56E-02	1.40E-01	4.80E-02	1.34E-02	4.12E-01	8.63E-01	6.03E-01	6.18E-01	1.00E+00	4.84E-03	1.30E-01	5.80E-02	5.36E-02	1.16E-02	3.76E-01	2.00E-01	3.73E-01	1.24E-01	2.27E-01	C00350	LMGP02010108	9546809	-	-	-	ko00563,ko00564,ko01100,ko01110,ko04136
Lipid-B-N-0214	PE(16:0_16:2)	GP	PE	686.476	687.484	[M-H]-	C37H70NO8P	8.00E-01	7.45E-01	5.45E-01	5.72E-01	3.99E-01	3.35E-01	2.63E-01	4.13E-01	4.92E-01	1.22E+00	1.02E+00	1.32E+00	5.14E-01	8.75E-01	4.77E-01	3.60E-01	3.79E-01	3.20E-01	4.37E-01	7.98E-01	5.39E-01	9.90E-01	9.65E-01	1.02E+00	C00350	-	-	-	-	-	ko00563,ko00564,ko01100,ko01110,ko04136
Lipid-B-N-0215	PE(16:1_17:1)	GP	PE	700.495	701.5	[M-H]-	C38H72NO8P	3.94E-01	3.17E-01	1.40E-01	8.54E-02	3.47E-02	1.70E-01	1.74E-01	1.04E-01	1.69E-01	1.69E-01	1.15E-01	4.29E-02	1.97E-01	7.74E-02	1.72E-01	3.96E-01	1.19E-01	1.51E-01	1.29E-01	1.20E-01	1.67E-01	1.93E-01	4.42E-01	2.54E-01	C00350	LMGP02010522	52924225	-	-	-	ko00563,ko00564,ko01100,ko01110,ko04136
Lipid-B-N-0216	PE(16:0_17:2)	GP	PE	700.495	701.5	[M-H]-	C38H72NO8P	1.99E+01	1.88E+01	2.27E+01	2.05E+01	2.28E+01	2.20E+01	2.44E+01	2.55E+01	2.34E+01	6.40E+00	6.78E+00	7.83E+00	7.95E+00	6.55E+00	3.89E+01	3.69E+01	3.81E+01	3.68E+01	3.59E+01	2.41E+01	2.25E+01	2.19E+01	2.24E+01	2.14E+01	C00350	-	-	-	-	-	ko00563,ko00564,ko01100,ko01110,ko04136
Lipid-B-N-0217	PE(18:1_16:1)	GP	PE	714.507	715.515	[M-H]-	C39H74NO8P	2.09E+00	2.15E+00	2.33E+00	2.77E+00	6.59E-01	4.27E-01	6.39E-01	2.70E-01	4.37E-01	1.98E+00	2.53E+00	2.08E+00	2.64E+00	1.88E+00	1.04E+00	6.70E-01	1.11E+00	9.34E-01	7.71E-01	1.26E+00	1.79E+00	1.65E+00	1.86E+00	1.82E+00	C00350	LMGP02011198	52924899	-	-	-	ko00563,ko00564,ko01100,ko01110,ko04136
Lipid-B-N-0218	PE(18:2_16:0)	GP	PE	714.507	715.515	[M-H]-	C39H74NO8P	5.39E+02	4.73E+02	4.92E+02	4.78E+02	4.28E+02	4.29E+02	4.06E+02	4.12E+02	4.40E+02	5.15E+02	5.28E+02	5.02E+02	4.99E+02	4.88E+02	5.80E+02	5.42E+02	5.23E+02	5.71E+02	5.73E+02	5.41E+02	4.84E+02	4.51E+02	6.07E+02	5.37E+02	C00350	LMGP02011194	52924895	-	-	-	ko00563,ko00564,ko01100,ko01110,ko04136
Lipid-B-N-0219	PE(17:0_18:2)	GP	PE	728.521	729.531	[M-H]-	C40H76NO8P	4.07E+01	3.91E+01	3.89E+01	4.16E+01	6.47E+01	6.56E+01	6.64E+01	6.54E+01	6.04E+01	4.22E+01	3.95E+01	3.70E+01	3.99E+01	4.06E+01	4.98E+01	5.09E+01	5.05E+01	5.21E+01	4.95E+01	2.55E+01	2.20E+01	1.98E+01	2.27E+01	2.42E+01	C00350	LMGP02010572	52924273	-	-	-	ko00563,ko00564,ko01100,ko01110,ko04136
Lipid-B-N-0220	PE(18:1_18:1)	GP	PE	742.539	743.547	[M-H]-	C41H78NO8P	2.47E+00	2.23E+00	2.29E+00	2.50E+00	1.62E+00	1.67E+00	1.80E+00	1.86E+00	1.68E+00	1.79E+00	1.96E+00	1.80E+00	1.68E+00	1.79E+00	3.39E+00	3.43E+00	3.65E+00	3.48E+00	3.63E+00	1.63E+00	2.01E+00	1.64E+00	1.82E+00	1.81E+00	C00350	LMGP02010039	9546744	-	-	-	ko00563,ko00564,ko01100,ko01110,ko04136
Lipid-B-N-0221	PE(18:0_18:2)	GP	PE	742.539	743.547	[M-H]-	C41H78NO8P	7.98E+01	7.77E+01	7.92E+01	8.09E+01	8.54E+01	7.37E+01	7.95E+01	7.41E+01	7.84E+01	7.22E+01	7.45E+01	6.55E+01	6.99E+01	7.14E+01	1.20E+02	1.19E+02	1.21E+02	1.32E+02	1.20E+02	7.90E+01	7.39E+01	7.14E+01	8.60E+01	8.02E+01	C00350	LMGP02010044	9546749	-	-	-	ko00563,ko00564,ko01100,ko01110,ko04136
Lipid-B-N-0222	PE(20:2_16:0)	GP	PE	742.539	743.547	[M-H]-	C41H78NO8P	3.00E-01	3.17E-01	3.53E-01	3.84E-01	1.48E-01	2.77E-01	1.89E-01	2.37E-01	3.54E-01	3.60E-01	3.36E-01	3.73E-01	3.46E-01	5.03E-01	2.70E-01	3.30E-01	3.03E-01	1.69E-01	1.76E-01	4.31E-01	4.14E-01	2.11E-01	3.64E-01	3.74E-01	C00350	LMGP02010877	52924578	-	-	-	ko00563,ko00564,ko01100,ko01110,ko04136
Lipid-B-N-0224	PE(20:0_18:2)	GP	PE	770.57	771.578	[M-H]-	C43H82NO8P	1.77E+01	1.73E+01	1.68E+01	1.76E+01	1.92E+01	1.90E+01	2.03E+01	1.83E+01	1.96E+01	1.66E+01	1.59E+01	1.56E+01	1.59E+01	1.65E+01	2.49E+01	2.42E+01	2.41E+01	2.47E+01	2.45E+01	1.51E+01	1.39E+01	1.45E+01	1.68E+01	1.53E+01	C00350	LMGP02010125	9546825	-	-	-	ko00563,ko00564,ko01100,ko01110,ko04136
Lipid-B-N-0227	PE(18:2_22:0)	GP	PE	798.601	799.609	[M-H]-	C45H86NO8P	1.99E+01	1.83E+01	1.84E+01	1.88E+01	1.16E+01	1.11E+01	1.10E+01	1.08E+01	1.10E+01	2.23E+01	2.25E+01	2.04E+01	2.10E+01	2.22E+01	1.46E+01	1.34E+01	1.46E+01	1.42E+01	1.34E+01	2.06E+01	1.95E+01	1.89E+01	2.23E+01	2.21E+01	C00350	LMGP02011082	52924783	-	-	-	ko00563,ko00564,ko01100,ko01110,ko04136
Lipid-B-N-0229	PE(18:2_24:0)	GP	PE	826.633	827.64	[M-H]-	C47H90NO8P	1.21E+01	1.13E+01	1.13E+01	1.18E+01	8.13E+00	8.11E+00	8.48E+00	7.87E+00	8.37E+00	1.43E+01	1.50E+01	1.31E+01	1.35E+01	1.37E+01	9.21E+00	8.76E+00	9.10E+00	8.96E+00	9.02E+00	1.23E+01	1.19E+01	1.21E+01	1.43E+01	1.27E+01	C00350	-	-	-	-	-	ko00563,ko00564,ko01100,ko01110,ko04136
Lipid-B-N-0230	PE(18:2_25:0)	GP	PE	840.648	841.656	[M-H]-	C48H92NO8P	3.51E+00	3.25E+00	3.39E+00	3.53E+00	4.51E+00	4.47E+00	4.68E+00	4.51E+00	4.49E+00	3.57E+00	3.70E+00	3.46E+00	3.23E+00	3.70E+00	3.17E+00	3.07E+00	3.12E+00	3.22E+00	3.03E+00	3.06E+00	2.81E+00	2.61E+00	3.54E+00	3.06E+00	C00350	-	-	-	-	-	ko00563,ko00564,ko01100,ko01110,ko04136
Lipid-B-N-0231	PE(14:0_18:3)	GP	PE	684.46	685.468	[M-H]-	C37H68NO8P	2.30E+00	2.16E+00	2.75E+00	2.60E+00	1.73E+00	2.22E+00	2.33E+00	1.85E+00	1.92E+00	1.81E+00	1.57E+00	1.07E+00	1.75E+00	1.43E+00	1.59E+00	2.26E+00	3.27E+00	2.18E+00	2.35E+00	1.73E+00	1.32E+00	2.03E+00	1.54E+00	1.53E+00	C00350	LMGP02010412	52924117	-	-	-	ko00563,ko00564,ko01100,ko01110,ko04136
Lipid-B-N-0232	PE(16:0_16:3)	GP	PE	684.46	685.468	[M-H]-	C37H68NO8P	2.95E+00	3.65E+00	2.79E+00	3.34E+00	2.79E+00	2.22E+00	2.39E+00	2.71E+00	2.02E+00	2.53E+00	2.40E+00	2.45E+00	2.01E+00	1.49E+00	5.57E+00	4.81E+00	6.53E+00	5.70E+00	6.43E+00	4.78E+00	3.78E+00	3.38E+00	4.26E+00	3.48E+00	C00350	-	-	-	-	-	ko00563,ko00564,ko01100,ko01110,ko04136
Lipid-B-N-0233	PE(18:3_16:0)	GP	PE	712.492	713.5	[M-H]-	C39H72NO8P	1.10E+02	1.03E+02	1.09E+02	1.12E+02	1.29E+02	1.22E+02	1.40E+02	1.21E+02	1.25E+02	8.60E+01	9.37E+01	8.48E+01	8.79E+01	9.09E+01	1.17E+02	1.05E+02	1.20E+02	1.16E+02	1.23E+02	9.18E+01	7.93E+01	8.42E+01	8.45E+01	8.85E+01	C00350	LMGP02010047	9546752	-	-	-	ko00563,ko00564,ko01100,ko01110,ko04136
Lipid-B-N-0234	PE(16:1_18:2)	GP	PE	712.492	713.5	[M-H]-	C39H72NO8P	4.60E+01	4.46E+01	4.40E+01	4.43E+01	1.04E+01	1.06E+01	1.32E+01	1.19E+01	1.20E+01	5.16E+01	5.41E+01	4.98E+01	5.19E+01	5.53E+01	1.43E+01	1.45E+01	1.58E+01	1.48E+01	1.22E+01	4.40E+01	3.96E+01	4.46E+01	4.64E+01	4.62E+01	C00350	LMGP02011219	52924917	-	-	-	ko00563,ko00564,ko01100,ko01110,ko04136
Lipid-B-N-0235	PE(17:1_18:2)	GP	PE	726.511	727.515	[M-H]-	C40H74NO8P	1.43E+01	1.57E+01	1.44E+01	1.40E+01	1.45E+01	1.34E+01	1.47E+01	1.38E+01	1.51E+01	1.05E+01	1.02E+01	9.87E+00	9.98E+00	9.91E+00	2.08E+01	2.04E+01	2.20E+01	2.26E+01	2.05E+01	1.31E+01	1.27E+01	1.51E+01	1.40E+01	1.38E+01	C00350	LMGP02010573	52924274	-	-	-	ko00563,ko00564,ko01100,ko01110,ko04136
Lipid-B-N-0236	PE(18:1_18:2)	GP	PE	740.523	741.531	[M-H]-	C41H76NO8P	8.67E+01	8.23E+01	8.50E+01	8.99E+01	5.29E+01	5.54E+01	5.70E+01	5.04E+01	5.51E+01	9.62E+01	9.62E+01	8.34E+01	8.94E+01	9.03E+01	7.79E+01	7.66E+01	7.51E+01	7.65E+01	7.76E+01	9.14E+01	8.24E+01	8.07E+01	1.00E+02	8.78E+01	C00350	LMGP02010048	9546753	-	-	-	ko00563,ko00564,ko01100,ko01110,ko04136
Lipid-B-N-0238	PE(18:0_18:3)	GP	PE	740.523	741.531	[M-H]-	C41H76NO8P	3.26E+01	3.08E+01	3.01E+01	2.82E+01	3.69E+01	3.67E+01	3.94E+01	3.90E+01	3.50E+01	2.16E+01	1.95E+01	1.82E+01	2.11E+01	1.91E+01	4.15E+01	4.48E+01	4.21E+01	3.89E+01	4.22E+01	2.16E+01	2.13E+01	2.05E+01	2.27E+01	2.39E+01	C00350	-	-	-	-	-	ko00563,ko00564,ko01100,ko01110,ko04136
Lipid-B-N-0239	PE(18:2_19:1)	GP	PE	754.541	755.547	[M-H]-	C42H78NO8P	4.84E+00	4.95E+00	5.90E+00	5.97E+00	9.65E+00	9.33E+00	1.04E+01	9.23E+00	9.01E+00	3.56E+00	3.65E+00	3.55E+00	4.08E+00	3.48E+00	9.87E+00	8.89E+00	9.79E+00	8.83E+00	1.04E+01	2.04E+00	2.53E+00	2.71E+00	3.03E+00	3.20E+00	C00350	LMGP02010668	52924369	-	-	-	ko00563,ko00564,ko01100,ko01110,ko04136
Lipid-B-N-0241	PE(20:1_18:2)	GP	PE	768.554	769.562	[M-H]-	C43H80NO8P	8.83E+00	8.33E+00	8.18E+00	8.26E+00	6.97E+00	7.82E+00	7.29E+00	6.87E+00	7.50E+00	9.31E+00	1.03E+01	8.69E+00	9.32E+00	9.53E+00	1.03E+01	9.89E+00	9.87E+00	1.02E+01	9.96E+00	8.90E+00	7.52E+00	7.87E+00	9.48E+00	9.48E+00	C00350	LMGP02010854	52924555	-	-	-	ko00563,ko00564,ko01100,ko01110,ko04136
Lipid-B-N-0244	PE(18:2_22:1)	GP	PE	796.586	797.593	[M-H]-	C45H84NO8P	1.72E-01	1.29E-01	1.94E-01	1.55E-01	8.99E-02	1.52E-01	1.23E-01	7.89E-02	6.99E-02	1.42E-01	1.65E-01	1.21E-01	1.43E-01	1.44E-01	2.23E-01	1.55E-01	1.57E-01	2.29E-01	1.66E-01	1.05E-01	1.09E-01	1.20E-01	1.13E-01	1.66E-01	C00350	LMGP02010676	52924377	-	-	-	ko00563,ko00564,ko01100,ko01110,ko04136
Lipid-B-N-0248	PE(18:3_16:1)	GP	PE	710.476	711.484	[M-H]-	C39H70NO8P	1.81E+01	1.62E+01	1.57E+01	1.78E+01	6.69E+00	4.07E+00	2.85E+00	6.20E+00	3.07E+00	1.53E+01	1.59E+01	1.38E+01	1.46E+01	1.43E+01	4.41E+00	4.20E+00	4.09E+00	3.87E+00	3.61E+00	1.20E+01	1.09E+01	1.29E+01	1.40E+01	1.41E+01	C00350	LMGP02010686	52924387	-	-	-	ko00563,ko00564,ko01100,ko01110,ko04136
Lipid-B-N-0251	PE(18:2_18:2)	GP	PE	738.507	739.515	[M-H]-	C41H74NO8P	5.06E+02	4.59E+02	5.05E+02	4.94E+02	4.51E+02	4.90E+02	4.67E+02	4.75E+02	4.72E+02	5.09E+02	5.06E+02	4.46E+02	4.75E+02	5.28E+02	6.04E+02	6.02E+02	5.82E+02	6.13E+02	5.98E+02	5.24E+02	4.56E+02	4.46E+02	5.26E+02	5.12E+02	C00350	LMGP02010111	9546812	20707-71-5	-	-	ko00563,ko00564,ko01100,ko01110,ko04136
Lipid-B-N-0253	PE(18:3_18:1)	GP	PE	738.507	739.515	[M-H]-	C41H74NO8P	2.04E+01	1.90E+01	2.08E+01	2.15E+01	1.68E+01	1.73E+01	1.74E+01	1.57E+01	1.56E+01	1.79E+01	1.72E+01	1.63E+01	1.82E+01	1.84E+01	1.68E+01	1.50E+01	1.64E+01	1.73E+01	1.57E+01	1.73E+01	1.44E+01	1.41E+01	1.64E+01	1.38E+01	C00350	LMGP02010691	52924392	-	-	-	ko00563,ko00564,ko01100,ko01110,ko04136
Lipid-B-N-0257	PE(18:3_20:1)	GP	PE	766.539	767.547	[M-H]-	C43H78NO8P	2.95E+00	2.83E+00	3.43E+00	4.31E+00	3.47E+00	3.49E+00	3.31E+00	3.51E+00	3.62E+00	2.94E+00	2.83E+00	2.28E+00	2.16E+00	2.51E+00	3.96E+00	3.54E+00	3.70E+00	3.57E+00	3.60E+00	2.74E+00	2.33E+00	2.00E+00	2.79E+00	2.76E+00	C00350	LMGP02010699	52924400	-	-	-	ko00563,ko00564,ko01100,ko01110,ko04136
Lipid-B-N-0262	PE(16:2_18:3)	GP	PE	708.492	709.468	[M-H]-	C39H68NO8P	4.88E+00	5.73E+00	5.78E+00	6.81E+00	6.59E+00	5.14E+00	5.82E+00	5.56E+00	4.47E+00	5.83E+00	5.15E+00	4.92E+00	4.59E+00	4.36E+00	1.17E+01	1.22E+01	1.22E+01	1.23E+01	1.04E+01	9.15E+00	7.82E+00	7.10E+00	9.07E+00	7.06E+00	C00350	-	-	-	-	-	ko00563,ko00564,ko01100,ko01110,ko04136
Lipid-B-N-0265	PE(18:2_18:3)	GP	PE	736.492	737.5	[M-H]-	C41H72NO8P	1.10E+02	1.04E+02	1.10E+02	1.13E+02	1.25E+02	1.18E+02	1.31E+02	1.19E+02	1.33E+02	1.02E+02	1.04E+02	9.61E+01	1.09E+02	1.11E+02	1.19E+02	1.09E+02	1.13E+02	1.22E+02	1.12E+02	1.07E+02	9.17E+01	8.99E+01	1.08E+02	1.08E+02	C00350	LMGP02011221	52924919	-	-	-	ko00563,ko00564,ko01100,ko01110,ko04136
Lipid-B-N-0271	PE(16:3_18:3)	GP	PE	706.445	707.453	[M-H]-	C39H66NO8P	2.03E+00	1.50E+00	1.37E+00	2.01E+00	1.86E+00	1.80E+00	1.66E+00	2.32E+00	2.27E+00	1.28E+00	7.55E-01	1.05E+00	8.57E-01	1.04E+00	3.25E+00	3.16E+00	3.28E+00	2.68E+00	3.27E+00	1.78E+00	2.12E+00	1.78E+00	1.57E+00	1.86E+00	C00350	-	-	-	-	-	ko00563,ko00564,ko01100,ko01110,ko04136
Lipid-B-N-0274	PE(18:3_18:3)	GP	PE	734.476	735.484	[M-H]-	C41H70NO8P	1.74E+01	1.52E+01	1.57E+01	1.61E+01	2.09E+01	2.23E+01	2.12E+01	2.21E+01	2.06E+01	1.22E+01	1.25E+01	1.21E+01	1.17E+01	1.25E+01	1.55E+01	1.48E+01	1.65E+01	1.58E+01	1.39E+01	1.16E+01	9.85E+00	1.02E+01	1.18E+01	1.18E+01	C00350	-	-	-	-	-	ko00563,ko00564,ko01100,ko01110,ko04136
Lipid-B-N-0287	PG(14:0_16:0)	GP	PG	693.471	694.478	[M-H]-	C36H71O10P	3.38E+00	3.98E+00	3.38E+00	3.48E+00	2.95E+00	3.68E+00	3.35E+00	3.42E+00	2.91E+00	4.99E+00	4.07E+00	3.83E+00	3.99E+00	4.42E+00	2.50E+00	2.95E+00	3.05E+00	2.61E+00	2.79E+00	3.99E+00	4.62E+00	4.64E+00	4.67E+00	3.89E+00	--	-	-	-	-	-	--
Lipid-B-N-0288	PG(15:0_16:0)	GP	PG	707.486	708.494	[M-H]-	C37H73O10P	1.78E+00	2.12E+00	2.16E+00	1.80E+00	2.33E+00	2.29E+00	3.06E+00	2.95E+00	3.17E+00	2.42E+00	1.99E+00	2.51E+00	2.12E+00	1.83E+00	1.40E+00	1.51E+00	1.88E+00	1.24E+00	1.06E+00	1.57E+00	1.71E+00	1.26E+00	1.31E+00	1.17E+00	--	-	-	-	-	-	--
Lipid-B-N-0289	PG(16:0_16:0)	GP	PG	721.51	722.51	[M-H]-	C38H75O10P	1.14E+02	1.21E+02	1.08E+02	1.23E+02	1.20E+02	1.14E+02	1.28E+02	1.12E+02	1.16E+02	1.49E+02	1.14E+02	1.50E+02	1.23E+02	1.31E+02	1.06E+02	9.80E+01	1.02E+02	1.11E+02	1.02E+02	1.23E+02	1.25E+02	1.21E+02	1.35E+02	1.21E+02	--	LMGP04010986	446440	-	-	-	--
Lipid-B-N-0290	PG(16:0_17:0)	GP	PG	735.51	736.525	[M-H]-	C39H77O10P	7.78E+00	8.26E+00	8.02E+00	7.50E+00	1.30E+01	1.33E+01	1.51E+01	1.43E+01	1.40E+01	8.88E+00	7.76E+00	8.46E+00	8.02E+00	8.28E+00	8.20E+00	8.73E+00	8.45E+00	8.74E+00	7.95E+00	4.05E+00	4.00E+00	4.17E+00	4.77E+00	3.13E+00	--	-	-	-	-	-	--
Lipid-B-N-0291	PG(18:0_16:0)	GP	PG	749.541	750.541	[M-H]-	C40H79O10P	1.72E+01	2.02E+01	1.77E+01	1.71E+01	2.00E+01	1.74E+01	1.88E+01	1.89E+01	1.88E+01	1.88E+01	1.76E+01	1.90E+01	1.71E+01	1.90E+01	2.06E+01	2.17E+01	2.22E+01	2.18E+01	2.01E+01	1.97E+01	2.27E+01	1.71E+01	2.06E+01	1.76E+01	--	LMGP04010888	52927153	-	-	-	--
Lipid-B-N-0293	PG(16:0_16:1)	GP	PG	719.494	720.494	[M-H]-	C38H73O10P	2.30E+01	2.16E+01	2.02E+01	2.08E+01	5.76E+00	5.85E+00	6.71E+00	5.98E+00	5.22E+00	2.93E+01	2.17E+01	2.65E+01	2.26E+01	2.69E+01	5.32E+00	5.28E+00	4.32E+00	4.85E+00	5.65E+00	2.03E+01	1.78E+01	1.93E+01	2.15E+01	1.94E+01	--	LMGP04010910	52927174	-	-	-	--
Lipid-B-N-0294	PG(18:1_14:0)	GP	PG	719.494	720.494	[M-H]-	C38H73O10P	8.80E-02	9.80E-02	1.42E-01	8.02E-02	7.43E-02	1.72E-01	1.07E-01	2.02E-01	4.38E-02	1.08E-01	4.72E-02	2.23E-01	1.21E-01	2.40E-01	1.35E-01	1.63E-01	1.06E-01	2.12E-01	9.83E-02	6.56E-02	1.15E-01	6.21E-02	7.92E-02	1.37E-01	--	LMGP04010882	52927147	-	-	-	--
Lipid-B-N-0296	PG(16:0_18:1)	GP	PG	747.525	748.525	[M-H]-	C40H77O10P	5.74E+01	5.26E+01	5.84E+01	5.42E+01	3.14E+01	3.34E+01	3.65E+01	3.34E+01	3.33E+01	6.61E+01	5.32E+01	6.17E+01	5.94E+01	6.01E+01	5.14E+01	4.60E+01	4.62E+01	4.56E+01	4.26E+01	5.71E+01	5.29E+01	5.03E+01	6.42E+01	5.61E+01	--	LMGP04010002	5283509	-	-	-	--
Lipid-B-N-0300	PG(16:1_16:1)	GP	PG	717.478	718.478	[M-H]-	C38H71O10P	4.74E-01	6.89E-01	4.19E-01	5.12E-01	4.53E-02	1.59E-02	2.56E-02	4.61E-02	1.95E-02	7.58E-01	4.60E-01	4.35E-01	3.50E-01	4.49E-01	1.33E-02	4.11E-02	6.56E-02	1.09E-02	1.10E-02	3.92E-01	3.57E-01	4.43E-01	5.14E-01	4.92E-01	--	LMGP04010967	52927230	-	-	-	--
Lipid-B-N-0301	PG(16:0_16:2)	GP	PG	717.478	718.478	[M-H]-	C38H71O10P	1.60E-01	4.22E-01	3.14E-01	3.10E-01	2.58E-01	1.05E-01	4.50E-01	2.80E-01	1.59E-01	7.01E-01	4.47E-01	7.75E-01	7.29E-01	3.94E-01	2.08E-01	1.32E-01	4.70E-03	1.27E-01	1.03E-01	3.13E-01	2.81E-01	2.27E-01	4.21E-01	2.41E-01	--	-	-	-	-	-	--
Lipid-B-N-0302	PG(16:0_17:2)	GP	PG	731.51	732.494	[M-H]-	C39H73O10P	9.32E-01	4.06E-01	4.28E-01	8.04E-01	3.22E-01	6.58E-01	5.42E-01	2.91E-01	7.39E-01	1.07E+00	8.13E-01	1.16E+00	8.60E-01	5.80E-01	3.16E-01	4.62E-01	5.82E-01	5.11E-01	3.66E-01	6.08E-01	6.55E-01	6.38E-01	4.59E-01	6.37E-01	--	-	-	-	-	-	--
Lipid-B-N-0303	PG(18:1_16:1)	GP	PG	745.51	746.51	[M-H]-	C40H75O10P	3.62E+00	3.58E+00	3.50E+00	3.62E+00	1.39E+00	1.74E+00	1.39E+00	2.12E+00	1.62E+00	3.47E+00	2.50E+00	3.20E+00	3.01E+00	2.38E+00	5.72E+00	4.03E+00	4.27E+00	3.59E+00	4.55E+00	4.44E+00	3.64E+00	3.10E+00	3.67E+00	3.50E+00	--	LMGP04010881	52927146	-	-	-	--
Lipid-B-N-0304	PG(18:2_16:0)	GP	PG	745.51	746.51	[M-H]-	C40H75O10P	1.84E+02	1.72E+02	1.82E+02	1.55E+02	1.27E+02	1.28E+02	1.50E+02	1.37E+02	1.28E+02	2.07E+02	1.74E+02	2.09E+02	1.96E+02	1.93E+02	1.55E+02	1.45E+02	1.38E+02	1.46E+02	1.40E+02	1.75E+02	1.96E+02	1.84E+02	1.83E+02	1.71E+02	--	LMGP04010877	52927142	-	-	-	--
Lipid-B-N-0306	PG(18:1_18:1)	GP	PG	773.541	774.541	[M-H]-	C42H79O10P	3.76E-01	3.33E-01	2.61E-01	3.57E-01	1.24E-01	6.80E-02	1.40E-01	1.87E-01	2.50E-01	4.19E-01	2.48E-01	3.04E-01	1.96E-01	3.85E-01	2.91E-01	4.40E-01	4.27E-01	3.10E-01	1.55E-01	2.28E-01	1.96E-01	3.11E-01	4.16E-01	2.20E-01	--	LMGP04010033	9547127	-	-	-	--
Lipid-B-N-0307	PG(18:0_18:2)	GP	PG	773.541	774.541	[M-H]-	C42H79O10P	1.93E+01	2.24E+01	2.18E+01	1.98E+01	4.44E+01	2.75E+01	3.38E+01	3.50E+01	4.78E+01	1.99E+01	1.73E+01	2.13E+01	1.56E+01	1.54E+01	4.00E+01	3.53E+01	3.13E+01	3.21E+01	3.02E+01	2.05E+01	1.80E+01	1.90E+01	2.02E+01	1.27E+01	--	LMGP04010982	52927245	-	-	-	--
Lipid-B-N-0310	PG(14:0_18:3)	GP	PG	715.494	716.463	[M-H]-	C38H69O10P	6.40E-01	4.88E-01	4.50E-01	4.60E-01	4.04E-01	3.76E-01	2.71E-01	3.32E-01	4.80E-01	2.32E-01	3.19E-01	3.48E-01	1.31E-01	2.48E-01	2.68E-01	3.96E-01	4.54E-01	8.84E-01	3.09E-01	1.86E-01	6.11E-01	2.06E-01	2.54E-01	2.53E-01	--	-	-	-	-	-	--
Lipid-B-N-0311	PG(18:2_16:1)	GP	PG	743.494	744.494	[M-H]-	C40H73O10P	1.91E+01	1.80E+01	1.85E+01	1.79E+01	3.32E+00	3.58E+00	3.85E+00	4.43E+00	3.93E+00	2.25E+01	2.06E+01	2.49E+01	2.20E+01	2.27E+01	4.64E+00	4.75E+00	4.76E+00	4.52E+00	4.33E+00	1.84E+01	1.83E+01	1.89E+01	1.63E+01	1.73E+01	--	LMGP04010346	52926611	-	-	-	--
Lipid-B-N-0312	PG(18:3_16:0)	GP	PG	743.494	744.494	[M-H]-	C40H73O10P	5.64E+01	5.14E+01	5.20E+01	4.60E+01	5.30E+01	5.58E+01	5.27E+01	5.46E+01	5.86E+01	5.31E+01	4.59E+01	5.04E+01	5.19E+01	5.22E+01	3.98E+01	3.92E+01	4.30E+01	3.97E+01	3.81E+01	5.02E+01	4.36E+01	4.59E+01	5.21E+01	4.51E+01	--	-	-	-	-	-	--
Lipid-B-N-0313	PG(18:2_18:1)	GP	PG	771.525	772.525	[M-H]-	C42H77O10P	8.20E+00	8.92E+00	8.96E+00	7.96E+00	1.76E+00	1.73E+00	2.33E+00	1.66E+00	2.27E+00	1.07E+01	1.02E+01	1.03E+01	9.54E+00	1.01E+01	3.26E+00	3.32E+00	2.14E+00	3.51E+00	2.96E+00	7.89E+00	8.68E+00	7.74E+00	8.05E+00	8.39E+00	--	LMGP04010350	52926615	-	-	-	--
Lipid-B-N-0316	PG(16:1_18:3)	GP	PG	741.473	742.478	[M-H]-	C40H71O10P	3.54E+00	3.60E+00	3.42E+00	4.78E+00	7.84E-01	6.35E-01	8.50E-01	8.27E-01	8.05E-01	4.51E+00	3.97E+00	4.72E+00	4.41E+00	4.97E+00	9.04E-01	1.16E+00	8.65E-01	9.89E-01	1.07E+00	6.66E+00	5.83E+00	5.94E+00	5.38E+00	5.40E+00	--	-	-	-	-	-	--
Lipid-B-N-0317	PG(18:2_18:2)	GP	PG	769.51	770.51	[M-H]-	C42H75O10P	7.64E+00	8.09E+00	8.59E+00	8.16E+00	5.92E+00	6.18E+00	6.07E+00	6.40E+00	5.94E+00	1.02E+01	8.87E+00	9.72E+00	1.05E+01	1.02E+01	7.56E+00	7.10E+00	7.26E+00	7.69E+00	8.00E+00	1.02E+01	9.56E+00	9.51E+00	9.40E+00	8.05E+00	--	LMGP04010956	52927219	-	-	-	--
Lipid-B-N-0324	PG(18:2_18:3)	GP	PG	767.494	768.494	[M-H]-	C42H73O10P	7.24E+00	8.20E+00	8.26E+00	6.74E+00	7.61E+00	6.96E+00	7.60E+00	8.93E+00	8.19E+00	8.53E+00	7.34E+00	8.81E+00	8.02E+00	8.10E+00	6.18E+00	6.89E+00	6.25E+00	7.25E+00	6.85E+00	7.04E+00	6.77E+00	6.96E+00	7.40E+00	6.92E+00	--	LMGP04010351	52926616	-	-	-	--
Lipid-B-N-0329	PG(18:3_18:3)	GP	PG	765.51	766.478	[M-H]-	C42H71O10P	1.08E+00	1.25E+00	1.18E+00	1.26E+00	1.56E+00	1.63E+00	1.80E+00	1.58E+00	1.77E+00	1.16E+00	1.03E+00	9.98E-01	9.66E-01	1.02E+00	1.01E+00	1.06E+00	8.55E-01	1.42E+00	9.16E-01	7.91E-01	9.51E-01	9.33E-01	8.49E-01	7.63E-01	--	-	-	-	-	-	--
Lipid-B-N-0340	PI(16:0_16:0)	GP	PI	809.518	810.526	[M-H]-	C41H79O13P	2.43E+00	1.20E+00	1.96E+00	2.79E+00	1.64E+00	2.01E+00	1.86E+00	1.61E+00	2.13E+00	6.84E+00	9.20E+00	2.00E+00	4.58E+00	6.47E+00	1.02E+00	4.50E+00	1.81E+00	6.30E+00	3.63E+00	3.57E+00	3.68E+00	3.41E+00	3.82E+00	4.56E+00	--	-	-	-	-	-	--
Lipid-B-N-0341	PI(16:0_18:0)	GP	PI	837.557	838.557	[M-H]-	C43H83O13P	4.97E+00	2.10E+00	2.58E+00	2.11E+00	1.04E+00	1.79E+00	1.32E+00	1.69E+00	1.63E+00	2.87E+00	5.48E+00	8.56E-01	1.78E+00	2.54E+00	3.11E+00	9.04E+00	2.92E+00	1.11E+01	5.97E+00	3.58E+00	2.57E+00	3.15E+00	2.83E+00	3.65E+00	--	LMGP06010878	52928331	-	-	-	--
Lipid-B-N-0347	PI(16:0_16:1)	GP	PI	807.51	808.51	[M-H]-	C41H77O13P	7.35E+00	4.22E+00	5.06E+00	4.78E+00	1.51E+00	1.72E+00	1.74E+00	1.70E+00	3.20E+00	8.93E+00	1.23E+01	3.32E+00	6.54E+00	7.40E+00	2.26E+00	6.74E+00	4.55E+00	7.46E+00	5.32E+00	5.94E+00	5.07E+00	5.06E+00	9.04E+00	8.46E+00	--	LMGP06010881	52928334	-	-	-	--
Lipid-B-N-0348	PI(16:0_18:1)	GP	PI	835.541	836.541	[M-H]-	C43H81O13P	2.69E+01	1.35E+01	2.51E+01	1.82E+01	1.21E+01	1.90E+01	1.24E+01	1.19E+01	1.62E+01	3.46E+01	3.73E+01	9.23E+00	2.40E+01	2.80E+01	2.78E+01	6.26E+01	3.00E+01	9.40E+01	4.60E+01	2.39E+01	1.79E+01	2.37E+01	2.65E+01	3.04E+01	--	LMGP06010001	5771758	-	-	-	--
Lipid-B-N-0357	PI(16:1_17:1)	GP	PI	819.502	820.51	[M-H]-	C42H77O13P	1.73E+01	9.46E+00	1.15E+01	9.55E+00	5.25E+00	9.67E+00	6.61E+00	8.16E+00	9.52E+00	2.61E+01	2.78E+01	7.84E+00	2.16E+01	2.64E+01	6.12E+00	1.25E+01	8.31E+00	2.57E+01	1.22E+01	2.22E+01	1.67E+01	2.00E+01	1.99E+01	1.64E+01	--	-	-	-	-	-	--
Lipid-B-N-0359	PI(18:2_16:0)	GP	PI	833.526	834.526	[M-H]-	C43H79O13P	2.73E+02	1.21E+02	1.96E+02	1.58E+02	1.05E+02	1.81E+02	1.21E+02	1.14E+02	1.61E+02	3.20E+02	3.23E+02	9.46E+01	2.41E+02	3.12E+02	1.73E+02	4.38E+02	1.62E+02	5.49E+02	3.12E+02	2.38E+02	1.98E+02	2.17E+02	2.60E+02	2.64E+02	--	LMGP06010847	52928300	-	-	-	--
Lipid-B-N-0360	PI(16:1_18:1)	GP	PI	833.526	834.526	[M-H]-	C43H79O13P	1.68E+00	3.09E-01	1.05E+00	1.05E+00	5.55E-01	2.38E-01	7.22E-02	4.98E-02	2.29E-01	5.32E-01	1.21E+00	2.64E-01	1.16E+00	1.71E+00	6.27E-01	4.06E-01	6.60E-01	7.87E-01	3.82E-01	1.73E+00	4.59E-01	1.41E+00	1.16E+00	1.19E+00	--	-	-	-	-	-	--
Lipid-B-N-0362	PI(17:0_18:2)	GP	PI	847.534	848.541	[M-H]-	C44H81O13P	1.62E+01	9.02E+00	1.28E+01	1.30E+01	1.27E+01	1.90E+01	1.46E+01	1.59E+01	1.84E+01	1.80E+01	2.28E+01	7.51E+00	1.98E+01	1.79E+01	1.34E+01	3.36E+01	1.44E+01	4.45E+01	2.64E+01	8.91E+00	7.50E+00	1.07E+01	1.09E+01	1.11E+01	--	-	-	-	-	-	--
Lipid-B-N-0363	PI(18:0_18:2)	GP	PI	861.557	862.557	[M-H]-	C45H83O13P	2.43E+01	1.10E+01	1.48E+01	1.36E+01	5.99E+00	1.17E+01	5.93E+00	8.61E+00	8.38E+00	3.16E+01	3.61E+01	8.75E+00	2.33E+01	3.14E+01	1.48E+01	3.06E+01	1.62E+01	4.08E+01	2.98E+01	2.06E+01	1.59E+01	1.88E+01	2.32E+01	2.52E+01	--	LMGP06010956	52928409	-	-	-	--
Lipid-B-N-0364	PI(18:1_18:1)	GP	PI	861.557	862.557	[M-H]-	C45H83O13P	1.92E+00	7.45E-01	8.85E-01	8.60E-01	3.27E-01	4.67E-01	3.76E-01	2.15E-01	2.31E-01	1.47E+00	2.02E+00	4.99E-01	1.35E+00	1.58E+00	3.92E-01	1.29E+00	5.00E-01	1.29E+00	9.72E-01	1.57E+00	8.19E-01	7.18E-01	1.02E+00	1.16E+00	--	-	-	-	-	-	--
Lipid-B-N-0372	PI(18:3_16:0)	GP	PI	831.51	832.51	[M-H]-	C43H77O13P	9.18E+01	4.52E+01	7.54E+01	5.36E+01	5.24E+01	8.58E+01	6.34E+01	5.40E+01	7.46E+01	9.68E+01	1.08E+02	2.72E+01	6.16E+01	8.30E+01	5.80E+01	1.44E+02	6.05E+01	1.88E+02	1.15E+02	6.74E+01	5.42E+01	6.25E+01	6.67E+01	7.34E+01	--	LMGP06010340	52927793	-	-	-	--
Lipid-B-N-0374	PI(18:1_18:2)	GP	PI	859.541	860.541	[M-H]-	C45H81O13P	2.27E+01	1.01E+01	1.53E+01	1.22E+01	3.28E+00	5.27E+00	4.19E+00	3.87E+00	5.49E+00	3.47E+01	3.60E+01	8.44E+00	2.42E+01	3.26E+01	5.46E+00	1.32E+01	5.94E+00	2.24E+01	9.86E+00	2.09E+01	1.65E+01	2.27E+01	1.97E+01	2.35E+01	--	LMGP06010931	52928384	-	-	-	--
Lipid-B-N-0382	PI(18:2_18:2)	GP	PI	857.526	858.526	[M-H]-	C45H79O13P	2.26E+01	1.11E+01	1.85E+01	1.33E+01	9.02E+00	1.36E+01	1.03E+01	1.01E+01	1.34E+01	3.31E+01	3.84E+01	9.78E+00	2.47E+01	3.56E+01	1.20E+01	2.93E+01	1.29E+01	3.86E+01	2.18E+01	2.46E+01	1.72E+01	2.22E+01	2.60E+01	2.86E+01	--	LMGP06010927	52928380	-	-	-	--
Lipid-B-N-0384	PI(18:1_18:3)	GP	PI	857.526	858.526	[M-H]-	C45H79O13P	6.57E+00	3.39E+00	5.98E+00	4.45E+00	1.22E+00	2.91E+00	1.73E+00	9.90E-01	2.15E+00	8.37E+00	8.12E+00	1.95E+00	5.57E+00	7.33E+00	1.59E+00	3.16E+00	1.69E+00	5.42E+00	3.74E+00	4.80E+00	1.99E+00	5.03E+00	5.33E+00	5.28E+00	--	-	-	-	-	-	--
Lipid-B-N-0390	PI(18:2_18:3)	GP	PI	855.51	856.51	[M-H]-	C45H77O13P	1.65E+01	8.11E+00	1.16E+01	9.13E+00	7.60E+00	1.36E+01	7.93E+00	9.90E+00	1.12E+01	2.01E+01	2.05E+01	7.57E+00	1.55E+01	1.82E+01	6.85E+00	1.99E+01	8.76E+00	2.63E+01	1.45E+01	1.20E+01	9.12E+00	1.22E+01	1.30E+01	1.57E+01	--	LMGP06010319	52927772	-	-	-	--
Lipid-B-N-0397	PI(18:3_18:3)	GP	PI	853.492	854.495	[M-H]-	C45H75O13P	1.81E+00	9.65E-01	1.54E+00	1.19E+00	1.51E+00	2.56E+00	1.67E+00	1.86E+00	1.97E+00	2.28E+00	2.54E+00	5.78E-01	1.66E+00	1.73E+00	6.30E-01	2.49E+00	9.41E-01	3.17E+00	1.31E+00	9.07E-01	1.12E+00	1.14E+00	1.21E+00	1.66E+00	--	-	-	-	-	-	--
Lipid-B-N-0418	PS(18:0_17:1)	GP	PS	774.529	775.536	[M-H]-	C41H78NO10P	3.04E+00	2.18E+00	2.50E+00	3.12E+00	8.21E-01	8.30E-01	4.40E-01	9.48E-01	1.27E+00	3.83E+00	3.72E+00	3.97E+00	3.84E+00	5.07E+00	3.86E+00	2.44E+00	2.63E+00	1.81E+00	1.99E+00	4.26E+00	3.28E+00	3.34E+00	5.13E+00	3.24E+00	C02737	LMGP03010313	52925423	-	-	-	ko00260,ko00564,ko01100,ko01110
Lipid-B-N-0420	PS(18:1_19:0)	GP	PS	802.56	803.568	[M-H]-	C43H82NO10P	1.03E+00	8.14E-01	7.88E-01	1.31E+00	3.45E-01	3.42E-01	2.63E-01	3.24E-01	3.61E-01	1.01E+00	1.41E+00	1.55E+00	1.23E+00	1.20E+00	1.26E+00	8.09E-01	1.14E+00	7.90E-01	8.51E-01	1.78E+00	1.55E+00	8.52E-01	1.79E+00	1.87E+00	C02737	LMGP03010332	52925442	-	-	-	ko00260,ko00564,ko01100,ko01110
Lipid-B-N-0424	PS(18:2_16:0)	GP	PS	758.497	759.505	[M-H]-	C40H74NO10P	1.17E+01	7.40E+00	9.22E+00	1.39E+01	7.90E+00	6.84E+00	9.21E+00	6.70E+00	6.92E+00	1.11E+01	1.77E+01	1.53E+01	1.12E+01	1.11E+01	1.48E+01	1.15E+01	1.77E+01	1.11E+01	1.40E+01	1.58E+01	1.62E+01	1.51E+01	1.88E+01	2.14E+01	C02737	LMGP03010877	52925986	-	-	-	ko00260,ko00564,ko01100,ko01110
Lipid-B-N-0427	PS(18:0_18:2)	GP	PS	786.529	787.536	[M-H]-	C42H78NO10P	1.66E+01	1.34E+01	1.68E+01	1.66E+01	1.56E+01	1.31E+01	1.51E+01	1.38E+01	1.25E+01	1.45E+01	2.04E+01	1.26E+01	1.85E+01	1.68E+01	2.66E+01	1.98E+01	2.40E+01	1.88E+01	2.17E+01	2.08E+01	1.47E+01	1.34E+01	1.93E+01	1.84E+01	C02737	LMGP03010031	9547091	-	-	-	ko00260,ko00564,ko01100,ko01110
Lipid-B-N-0433	PS(16:0_18:3)	GP	PS	756.482	757.489	[M-H]-	C40H72NO10P	9.98E+00	9.44E+00	9.80E+00	1.40E+01	1.10E+01	8.66E+00	9.75E+00	9.28E+00	9.79E+00	8.15E+00	1.20E+01	9.70E+00	9.10E+00	8.62E+00	1.44E+01	9.33E+00	1.32E+01	9.75E+00	9.50E+00	7.22E+00	7.74E+00	3.31E+00	1.11E+01	1.24E+01	C02737	-	-	-	-	-	ko00260,ko00564,ko01100,ko01110
Lipid-B-N-0435	PS(18:0_18:3)	GP	PS	784.513	785.521	[M-H]-	C42H76NO10P	4.06E+00	3.40E+00	3.58E+00	7.14E+00	7.32E+00	7.14E+00	5.17E+00	6.04E+00	5.94E+00	3.73E+00	4.24E+00	2.63E+00	5.69E+00	2.36E+00	6.56E+00	6.58E+00	9.45E+00	5.65E+00	6.38E+00	3.45E+00	3.04E+00	1.97E+00	3.81E+00	2.84E+00	C02737	LMGP03010315	52925425	-	-	-	ko00260,ko00564,ko01100,ko01110
Lipid-B-N-0448	LPA(16:0)	GP	LPA	409.236	410.243	[M-H]-	C19H39O7P	1.21E+01	1.22E+01	1.17E+01	1.21E+01	1.26E+01	1.17E+01	1.31E+01	1.37E+01	1.40E+01	1.68E+01	1.79E+01	1.86E+01	1.69E+01	1.60E+01	9.25E+00	9.36E+00	9.31E+00	9.35E+00	8.70E+00	1.65E+01	1.63E+01	1.61E+01	1.50E+01	1.58E+01	C00681	LMGP10050042	53478599	-	-	-	ko00561,ko00564,ko01100,ko01110
Lipid-B-N-0449	LPA(18:0)	GP	LPA	437.267	438.275	[M-H]-	C21H43O7P	1.57E+00	1.75E+00	1.51E+00	1.62E+00	1.50E+00	1.47E+00	1.47E+00	1.53E+00	1.52E+00	1.73E+00	1.91E+00	1.76E+00	1.92E+00	1.60E+00	1.49E+00	1.32E+00	1.57E+00	1.39E+00	1.19E+00	2.09E+00	2.24E+00	2.06E+00	1.81E+00	2.16E+00	C00681	LMGP10050043	53478600	-	-	-	ko00561,ko00564,ko01100,ko01110
Lipid-B-N-0450	LPA(16:1)	GP	LPA	407.236	408.228	[M-H]-	C19H37O7P	1.05E+00	1.10E+00	9.25E-01	1.14E+00	2.31E-01	2.18E-01	2.52E-01	1.29E-01	2.04E-01	2.04E+00	2.21E+00	2.04E+00	1.87E+00	1.64E+00	1.15E-01	1.06E-01	1.77E-01	2.17E-01	1.90E-01	1.39E+00	1.60E+00	1.31E+00	1.29E+00	1.88E+00	C00681	LMGP10050016	52929751	-	-	-	ko00561,ko00564,ko01100,ko01110
Lipid-B-N-0451	LPA(18:1)	GP	LPA	435.259	436.259	[M-H]-	C21H41O7P	4.60E+00	5.35E+00	4.10E+00	4.70E+00	2.36E+00	2.20E+00	2.35E+00	2.15E+00	2.56E+00	7.26E+00	7.50E+00	7.56E+00	7.92E+00	6.52E+00	2.33E+00	2.19E+00	2.15E+00	2.33E+00	2.16E+00	6.75E+00	6.88E+00	6.84E+00	6.83E+00	6.73E+00	C00681	LMGP10050008	5311263	-	-	-	ko00561,ko00564,ko01100,ko01110
Lipid-B-N-0453	LPA(18:2)	GP	LPA	433.236	434.243	[M-H]-	C21H39O7P	1.79E+01	1.79E+01	1.74E+01	1.78E+01	1.57E+01	1.47E+01	1.72E+01	1.53E+01	1.63E+01	2.19E+01	2.17E+01	2.39E+01	2.29E+01	2.21E+01	1.58E+01	1.60E+01	1.60E+01	1.76E+01	1.62E+01	2.68E+01	2.76E+01	2.60E+01	2.55E+01	2.74E+01	C00681	LMGP10050017	50990923	-	-	-	ko00561,ko00564,ko01100,ko01110
Lipid-B-N-0454	LPA(16:3)	GP	LPA	403.236	404.196	[M-H]-	C19H33O7P	2.92E-01	3.57E-01	3.07E-01	3.02E-01	4.97E-02	7.61E-02	5.21E-02	5.29E-02	9.56E-02	2.66E-01	3.70E-01	4.03E-01	3.22E-01	5.11E-01	8.00E-02	6.89E-02	5.27E-02	7.67E-02	8.70E-02	3.74E-01	6.03E-01	3.91E-01	5.52E-01	5.03E-01	C00681	-	-	-	-	-	ko00561,ko00564,ko01100,ko01110
Lipid-B-N-0455	LPA(18:3)	GP	LPA	431.236	432.228	[M-H]-	C21H37O7P	3.88E+00	3.95E+00	4.20E+00	4.22E+00	3.91E+00	3.74E+00	4.61E+00	4.05E+00	4.64E+00	5.61E+00	5.64E+00	5.66E+00	5.61E+00	5.29E+00	2.87E+00	3.10E+00	3.26E+00	3.18E+00	3.22E+00	5.74E+00	5.73E+00	5.74E+00	5.76E+00	6.51E+00	C00681	LMGP10050023	52929757	-	-	-	ko00561,ko00564,ko01100,ko01110
Lipid-B-N-0457	LPA(20:4)	GP	LPA	457.236	458.243	[M-H]-	C23H39O7P	1.13E-01	1.18E-01	1.24E-01	1.29E-01	9.78E-02	1.57E-01	1.28E-01	1.16E-01	1.28E-01	1.20E-01	1.17E-01	1.93E-01	1.98E-01	1.33E-01	1.23E-01	1.02E-01	1.03E-01	1.16E-01	1.80E-01	1.66E-01	1.83E-01	1.15E-01	1.34E-01	2.70E-01	C00681	LMGP10050013	42607498	-	-	-	ko00561,ko00564,ko01100,ko01110
Lipid-B-N-0458	LPA(20:5)	GP	LPA	455.236	456.228	[M-H]-	C23H37O7P	5.65E+00	5.58E+00	5.53E+00	6.35E+00	4.75E+00	4.48E+00	5.13E+00	4.66E+00	4.99E+00	5.37E+00	5.87E+00	6.00E+00	6.05E+00	5.61E+00	5.47E+00	5.46E+00	5.11E+00	6.09E+00	5.61E+00	6.08E+00	6.13E+00	6.27E+00	6.31E+00	6.24E+00	C00681	LMGP10050033	52929765	-	-	-	ko00561,ko00564,ko01100,ko01110
Lipid-B-N-0459	LPA(22:5)	GP	LPA	483.236	482.243	[M-H]-	C25H39O7P	1.42E+00	1.11E+00	1.75E+00	1.38E+00	7.50E-01	6.40E-01	8.93E-01	8.11E-01	8.03E-01	1.82E+00	2.18E+00	2.57E+00	2.31E+00	2.18E+00	6.47E-01	5.75E-01	6.54E-01	7.59E-01	7.06E-01	1.84E+00	2.08E+00	1.67E+00	2.12E+00	2.06E+00	C00681	-	-	-	-	-	ko00561,ko00564,ko01100,ko01110
Lipid-B-N-0463	PA(16:0_16:0)	GP	PA	647.465	648.473	[M-H]-	C35H69O8P	3.25E+00	1.47E+00	1.71E+00	1.07E+00	2.52E+00	2.42E+00	1.99E+00	1.43E+00	9.46E-01	1.73E+00	2.61E+00	3.29E+00	1.60E+00	1.34E+00	1.57E+00	1.71E+00	8.04E-01	1.32E+00	2.04E+00	3.30E+00	1.59E+00	2.62E+00	1.89E+00	2.15E+00	C00416	LMGP10010012	446066	-	-	-	ko00561,ko00564,ko01100,ko01110,ko04070
Lipid-B-N-0467	PA(16:0_16:1)	GP	PA	645.45	646.457	[M-H]-	C35H67O8P	2.47E+00	7.00E+00	4.03E+00	5.10E+00	3.15E+00	2.26E+00	3.38E+00	4.46E+00	2.52E+00	2.17E+00	3.22E+00	1.86E+00	3.09E+00	4.29E+00	6.30E+00	4.15E+00	4.45E+00	3.39E+00	6.09E+00	4.43E+00	3.25E+00	5.24E+00	5.94E+00	3.02E+00	C00416	LMGP10010911	52929501	-	-	-	ko00561,ko00564,ko01100,ko01110,ko04070
Lipid-B-N-0468	PA(16:0_18:1)	GP	PA	673.481	674.489	[M-H]-	C37H71O8P	9.10E+00	1.14E+01	1.15E+01	7.70E+00	6.16E+00	9.31E+00	5.68E+00	5.53E+00	9.53E+00	1.46E+00	4.22E+00	4.33E+00	1.04E+00	2.80E+00	1.59E+01	2.47E+01	1.59E+01	2.02E+01	1.77E+01	1.03E+01	8.64E+00	9.44E+00	1.15E+01	1.04E+01	C00416	LMGP10010007	9547158	-	-	-	ko00561,ko00564,ko01100,ko01110,ko04070
Lipid-B-N-0474	PA(16:0_18:2)	GP	PA	671.465	672.473	[M-H]-	C37H69O8P	1.44E+02	1.58E+02	1.52E+02	1.58E+02	1.43E+02	1.54E+02	1.48E+02	1.51E+02	1.50E+02	7.53E+01	8.84E+01	1.09E+02	9.92E+01	8.66E+01	1.95E+02	2.07E+02	1.72E+02	1.96E+02	2.02E+02	2.15E+02	1.94E+02	1.77E+02	2.11E+02	1.93E+02	C00416	LMGP10010023	9547167	-	-	-	ko00561,ko00564,ko01100,ko01110,ko04070
Lipid-B-N-0476	PA(18:2_20:0)	GP	PA	727.528	728.536	[M-H]-	C41H77O8P	1.93E+00	1.88E+00	2.17E+00	2.27E+00	3.50E+00	4.27E+00	2.64E+00	3.57E+00	3.86E+00	8.84E-01	9.41E-01	1.72E+00	1.36E+00	6.47E-01	6.75E+00	5.04E+00	4.42E+00	5.67E+00	4.82E+00	2.68E+00	1.85E+00	1.76E+00	1.68E+00	1.80E+00	C00416	LMGP10010198	52928791	-	-	-	ko00561,ko00564,ko01100,ko01110,ko04070
Lipid-B-N-0477	PA(18:2_22:0)	GP	PA	755.559	756.567	[M-H]-	C43H81O8P	4.20E+00	4.75E+00	4.94E+00	4.42E+00	5.43E+00	5.16E+00	5.14E+00	5.29E+00	5.17E+00	8.26E-01	1.05E+00	1.72E+00	9.19E-01	5.53E-01	1.27E+01	1.21E+01	1.24E+01	1.30E+01	1.30E+01	4.07E+00	4.36E+00	3.97E+00	3.69E+00	4.07E+00	C00416	-	-	-	-	-	ko00561,ko00564,ko01100,ko01110,ko04070
Lipid-B-N-0478	PA(18:2_24:0)	GP	PA	783.59	784.598	[M-H]-	C45H85O8P	1.08E+00	8.55E-01	1.11E+00	1.27E+00	1.17E+00	8.35E-01	1.00E+00	1.13E+00	1.18E+00	2.22E-01	3.23E-01	3.68E-01	3.84E-01	2.14E-01	2.85E+00	3.29E+00	2.83E+00	2.34E+00	3.30E+00	2.78E+00	2.13E+00	1.98E+00	2.51E+00	2.11E+00	C00416	-	-	-	-	-	ko00561,ko00564,ko01100,ko01110,ko04070
Lipid-B-N-0479	PA(18:3_16:0)	GP	PA	669.45	670.457	[M-H]-	C37H67O8P	4.51E+01	4.10E+01	3.85E+01	4.60E+01	6.36E+01	6.07E+01	5.08E+01	6.21E+01	5.72E+01	1.90E+01	1.70E+01	2.12E+01	1.43E+01	1.64E+01	5.00E+01	5.19E+01	5.55E+01	5.36E+01	6.58E+01	4.31E+01	3.36E+01	4.21E+01	3.93E+01	4.22E+01	C00416	-	-	-	-	-	ko00561,ko00564,ko01100,ko01110,ko04070
Lipid-B-N-0480	PA(18:2_18:1)	GP	PA	697.481	698.489	[M-H]-	C39H71O8P	6.85E+01	6.90E+01	7.05E+01	7.15E+01	4.50E+01	4.81E+01	4.66E+01	5.05E+01	4.48E+01	3.53E+01	4.14E+01	5.39E+01	4.28E+01	4.49E+01	9.10E+01	9.26E+01	8.65E+01	9.09E+01	1.04E+02	8.83E+01	9.20E+01	6.97E+01	8.65E+01	8.26E+01	C00416	LMGP10010216	52928809	-	-	-	ko00561,ko00564,ko01100,ko01110,ko04070
Lipid-B-N-0484	PA(16:1_18:3)	GP	PA	667.434	668.442	[M-H]-	C37H65O8P	6.05E+00	3.37E+00	7.55E+00	6.60E+00	1.55E+00	2.18E+00	2.47E+00	2.12E+00	1.77E+00	2.41E+00	2.80E+00	2.34E+00	3.88E+00	3.80E+00	4.98E+00	2.85E+00	4.04E+00	4.54E+00	3.84E+00	9.21E+00	5.58E+00	5.61E+00	5.63E+00	5.97E+00	C00416	-	-	-	-	-	ko00561,ko00564,ko01100,ko01110,ko04070
Lipid-B-N-0485	PA(18:1_18:3)	GP	PA	695.465	696.473	[M-H]-	C39H69O8P	1.37E+01	1.51E+01	1.61E+01	1.45E+01	1.21E+01	1.34E+01	9.48E+00	1.36E+01	1.33E+01	2.71E+00	2.46E+00	3.08E+00	4.91E+00	4.29E+00	1.71E+01	2.09E+01	1.81E+01	1.72E+01	1.65E+01	1.65E+01	7.19E+00	1.32E+01	1.11E+01	1.49E+01	C00416	LMGP10010957	46891867	-	-	-	ko00561,ko00564,ko01100,ko01110,ko04070
Lipid-B-N-0489	PA(18:2_18:3)	GP	PA	693.45	694.457	[M-H]-	C39H67O8P	1.71E+02	1.58E+02	1.78E+02	1.64E+02	1.78E+02	1.93E+02	1.76E+02	1.92E+02	1.89E+02	6.32E+01	7.81E+01	9.63E+01	9.04E+01	7.98E+01	2.03E+02	2.14E+02	1.87E+02	1.99E+02	2.23E+02	2.08E+02	1.83E+02	1.70E+02	2.04E+02	2.01E+02	C00416	LMGP10010624	52929217	-	-	-	ko00561,ko00564,ko01100,ko01110,ko04070
Lipid-B-N-0507	PMeOH(16:0_18:2)	GP	PMeOH	685.48	686.489	[M-H]-	C38H71O8P	3.64E+01	3.85E+01	3.74E+01	4.14E+01	2.51E+01	2.58E+01	2.49E+01	2.56E+01	2.34E+01	3.96E+01	3.48E+01	3.12E+01	2.95E+01	2.85E+01	7.95E+01	7.47E+01	7.58E+01	7.20E+01	7.35E+01	5.11E+01	4.94E+01	4.77E+01	5.18E+01	4.56E+01	--	-	-	-	-	-	--
Lipid-B-N-0508	PMeOH(16:0_18:3)	GP	PMeOH	683.465	684.473	[M-H]-	C38H69O8P	8.50E+00	8.20E+00	7.00E+00	1.00E+01	8.25E+00	8.14E+00	7.66E+00	8.93E+00	7.78E+00	6.79E+00	5.43E+00	6.32E+00	5.97E+00	4.53E+00	1.51E+01	1.31E+01	1.31E+01	1.65E+01	1.38E+01	9.55E+00	8.54E+00	8.08E+00	9.07E+00	7.43E+00	--	-	-	-	-	-	--
Lipid-B-N-0511	PMeOH(18:2_18:2)	GP	PMeOH	709.481	710.489	[M-H]-	C40H71O8P	2.24E+01	2.28E+01	2.23E+01	2.31E+01	1.43E+01	1.63E+01	1.62E+01	1.61E+01	1.49E+01	2.36E+01	2.19E+01	2.02E+01	1.74E+01	1.79E+01	4.27E+01	3.64E+01	3.82E+01	4.23E+01	3.77E+01	3.04E+01	2.66E+01	3.22E+01	2.84E+01	2.84E+01	--	-	-	-	-	-	--
Lipid-B-N-0515	PMeOH(18:2_18:3)	GP	PMeOH	707.466	708.473	[M-H]-	C40H69O8P	1.21E+01	1.29E+01	1.22E+01	1.41E+01	1.26E+01	1.33E+01	1.34E+01	1.29E+01	1.13E+01	1.06E+01	1.03E+01	9.83E+00	1.09E+01	8.92E+00	2.64E+01	2.43E+01	2.41E+01	2.25E+01	2.43E+01	1.52E+01	1.48E+01	1.52E+01	1.57E+01	1.52E+01	--	-	-	-	-	-	--
Lipid-B-N-0518	PMeOH(16:0_22:5)	GP	PMeOH	735.493	736.504	[M-H]-	C42H73O8P	9.40E+00	9.60E+00	8.80E+00	9.35E+00	1.32E+01	1.47E+01	1.54E+01	1.53E+01	1.41E+01	9.00E+00	7.91E+00	8.94E+00	8.10E+00	7.72E+00	1.07E+01	1.08E+01	9.41E+00	1.04E+01	1.07E+01	7.57E+00	6.78E+00	6.50E+00	7.45E+00	7.67E+00	--	-	-	-	-	-	--
Lipid-B-N-0522	PMeOH(20:2_20:5)	GP	PMeOH	759.493	760.504	[M-H]-	C44H73O8P	1.93E+00	1.23E+00	1.73E+00	1.92E+00	2.77E+00	2.55E+00	3.19E+00	2.95E+00	2.31E+00	2.58E+00	2.19E+00	2.44E+00	2.56E+00	2.46E+00	1.48E+00	1.66E+00	1.70E+00	2.04E+00	1.72E+00	1.23E+00	1.75E+00	1.44E+00	1.40E+00	1.75E+00	--	-	-	-	-	-	--
Lipid-B-N-0523	PMeOH(20:2_22:5)	GP	PMeOH	787.524	788.536	[M-H]-	C46H77O8P	3.23E-01	1.22E-01	2.16E-01	2.47E-01	9.85E-02	1.07E-01	1.53E-01	1.85E-01	1.93E-01	1.75E-01	3.15E-01	2.83E-01	1.53E-01	8.24E-02	1.22E-01	2.58E-01	1.25E-01	6.04E-02	1.44E-01	2.31E-01	1.28E-01	9.12E-02	1.99E-01	1.06E-01	--	-	-	-	-	-	--
Lipid-B-P-0001	PhytoSph(d18:0)	SP	SPH	318.301	317.293	[M+H]+	C18H39NO3	1.69E-01	1.62E-01	1.65E-01	1.52E-01	7.36E-02	7.93E-02	6.92E-02	7.59E-02	6.76E-02	2.72E-01	2.06E-01	2.19E-01	2.39E-01	2.04E-01	4.80E-02	5.28E-02	4.80E-02	5.90E-02	6.56E-02	1.70E-01	1.43E-01	1.86E-01	1.58E-01	2.14E-01	C00836	LMSP01030001	122121	-	-	-	ko00600,ko01100
Lipid-B-P-0002	PhytoSph(d18:1)	SP	SPH	316.285	315.277	[M+H]+	C18H37NO3	1.42E-01	1.34E-01	1.47E-01	1.49E-01	7.06E-02	6.39E-02	5.50E-02	7.34E-02	5.14E-02	2.04E-01	1.64E-01	1.69E-01	1.81E-01	1.63E-01	4.82E-02	4.62E-02	6.07E-02	4.89E-02	4.70E-02	1.66E-01	1.45E-01	1.72E-01	1.63E-01	1.83E-01	C00836	LMSP01030002	14757418	-	-	-	ko00600,ko01100
Lipid-B-P-0003	PhytoSph(d16:2)	SP	SPH	286.238	285.23	[M+H]+	C16H31NO3	7.36E-03	6.78E-03	1.05E-02	6.42E-03	8.93E-03	8.60E-03	8.50E-03	8.12E-03	1.01E-02	7.07E-03	6.31E-03	5.16E-03	6.96E-03	8.24E-03	4.98E-03	5.26E-03	4.97E-03	5.76E-03	2.88E-03	4.53E-03	5.75E-03	4.82E-03	6.59E-03	5.75E-03	C00836	-	-	-	-	-	ko00600,ko01100
Lipid-B-P-0005	SPH(d18:0)	SP	SPH	302.306	301.298	[M+H]+	C18H39NO2	1.95E-01	2.04E-01	2.14E-01	2.10E-01	1.34E-01	1.26E-01	9.92E-02	1.21E-01	1.20E-01	3.45E-01	3.08E-01	3.46E-01	3.32E-01	3.19E-01	7.08E-02	7.57E-02	7.53E-02	7.23E-02	5.74E-02	2.60E-01	2.83E-01	2.77E-01	2.36E-01	2.80E-01	C00836	LMSP01020001	91486	-	-	-	ko00600,ko01100
Lipid-B-P-0006	SPH(d16:1)	SP	SPH	272.259	271.251	[M+H]+	C16H33NO2	2.82E+00	2.88E+00	3.20E+00	3.04E+00	2.68E+00	2.45E+00	3.44E+00	3.42E+00	3.77E+00	2.76E+00	3.04E+00	3.08E+00	3.05E+00	3.34E+00	2.62E+00	3.88E+00	3.42E+00	3.13E+00	3.25E+00	2.93E+00	3.04E+00	3.27E+00	2.88E+00	2.72E+00	C00836	LMSP01040008	14767871	-	-	-	ko00600,ko01100
Lipid-B-P-0008	SPH(d18:2)	SP	SPH	298.275	297.267	[M+H]+	C18H35NO2	1.30E+00	1.30E+00	1.39E+00	1.31E+00	2.48E-01	2.41E-01	2.94E-01	2.56E-01	2.47E-01	1.64E+00	1.54E+00	1.53E+00	1.42E+00	1.45E+00	1.99E-01	2.23E-01	2.38E-01	2.27E-01	2.32E-01	4.44E+00	4.28E+00	4.22E+00	4.13E+00	4.27E+00	C00836	LMSP01080010	11220228	-	-	-	ko00600,ko01100
Lipid-B-P-0010	Cer(d18:0/16:0(2OH))	SP	Cer	556.53	555.523	[M+H]+	C34H69NO4	1.47E-02	2.57E-02	1.66E-02	1.38E-02	8.33E-03	6.17E-03	6.97E-03	1.21E-02	1.46E-02	8.24E-03	1.48E-02	6.13E-03	1.21E-02	1.15E-02	2.78E-04	1.65E-03	3.91E-03	3.75E-03	4.47E-03	2.86E-03	1.75E-03	7.21E-03	6.27E-03	2.63E-03	C00195	LMSP02020029	9959390	-	-	-	ko00600,ko01100
Lipid-B-P-0014	Cer(d18:0/24:0(2OH))	SP	Cer	668.656	667.648	[M+H]+	C42H85NO4	5.54E-03	7.07E-03	4.95E-03	7.75E-03	1.25E-02	1.25E-02	1.58E-02	1.46E-02	1.87E-02	3.82E-03	3.43E-03	2.99E-03	4.24E-03	3.78E-03	1.71E-02	1.51E-02	1.37E-02	1.84E-02	1.58E-02	1.77E-03	4.01E-03	4.25E-03	2.82E-03	2.67E-03	C00195	LMSP02020033	53262287	-	-	-	ko00600,ko01100
Lipid-B-P-0015	Cer(d18:0/22:1(2OH))	SP	Cer	638.609	637.601	[M+H]+	C40H79NO4	3.97E-02	4.00E-02	4.36E-02	3.93E-02	2.22E-02	2.86E-02	2.42E-02	2.74E-02	2.86E-02	3.40E-02	3.98E-02	3.33E-02	3.35E-02	4.02E-02	4.74E-02	4.16E-02	5.08E-02	4.71E-02	5.51E-02	3.55E-02	4.40E-02	3.58E-02	4.05E-02	3.78E-02	C00195	-	-	-	-	-	ko00600,ko01100
Lipid-B-P-0019	Cer(d18:0/16:0)	SP	Cer	540.536	539.528	[M+H]+	C34H69NO3	5.37E-02	8.23E-02	6.30E-02	5.37E-02	7.74E-02	7.17E-02	8.71E-02	8.21E-02	7.56E-02	1.05E-01	8.93E-02	9.18E-02	1.24E-01	9.57E-02	3.43E-02	3.45E-02	3.32E-02	4.68E-02	3.08E-02	5.82E-02	7.39E-02	7.04E-02	6.22E-02	5.32E-02	C00195	LMSP02020001	5283572	-	-	-	ko00600,ko01100
Lipid-B-P-0022	Cer(d18:0/22:0)	SP	Cer	624.629	623.622	[M+H]+	C40H81NO3	1.15E-02	1.56E-02	1.79E-02	1.25E-02	9.44E-03	1.09E-02	1.19E-02	1.12E-02	1.07E-02	1.72E-02	2.28E-02	2.20E-02	3.23E-02	2.93E-02	1.13E-02	7.09E-03	1.12E-02	1.18E-02	8.86E-03	1.97E-02	1.29E-02	2.78E-02	2.94E-02	2.24E-02	C00195	LMSP02020010	5283575	-	-	-	ko00600,ko01100
Lipid-B-P-0027	Cer(d18:1/16:0)	SP	Cer	538.52	537.512	[M+H]+	C34H67NO3	1.14E-01	1.12E-01	1.29E-01	1.48E-01	9.45E-02	1.14E-01	1.28E-01	8.19E-02	1.30E-01	2.13E-01	1.89E-01	1.75E-01	2.36E-01	1.91E-01	1.05E-01	1.10E-01	1.15E-01	1.09E-01	1.05E-01	2.22E-01	2.42E-01	2.76E-01	2.66E-01	2.26E-01	C00195	LMSP02010004	5283564	-	-	-	ko00600,ko01100
Lipid-B-P-0029	Cer(d18:1/18:0)	SP	Cer	566.551	565.543	[M+H]+	C36H71NO3	2.02E-02	2.26E-02	2.37E-02	2.52E-02	1.81E-02	1.60E-02	1.24E-02	1.62E-02	2.35E-02	2.25E-02	2.08E-02	2.38E-02	2.59E-02	2.60E-02	1.10E-02	1.64E-02	1.21E-02	2.05E-02	2.08E-02	3.19E-02	4.01E-02	3.20E-02	2.50E-02	2.86E-02	C00195	LMSP02010006	5283565	-	-	-	ko00600,ko01100
Lipid-B-P-0031	Cer(d18:1/20:0)	SP	Cer	594.583	593.575	[M+H]+	C38H75NO3	3.42E-03	5.68E-03	5.11E-03	4.67E-03	5.64E-03	4.84E-03	5.78E-03	6.91E-03	5.40E-03	4.34E-03	3.67E-03	4.44E-03	3.58E-03	5.02E-03	5.59E-03	5.03E-03	5.45E-03	8.25E-03	6.36E-03	5.30E-03	3.50E-03	5.50E-03	2.91E-03	5.32E-03	C00195	LMSP02010007	5283566	-	-	-	ko00600,ko01100
Lipid-B-P-0032	Cer(d18:1/21:0)	SP	Cer	608.598	607.59	[M+H]+	C39H77NO3	5.95E-03	1.23E-02	6.39E-03	2.76E-03	7.19E-03	8.86E-03	4.59E-03	8.86E-03	1.07E-02	8.98E-03	6.36E-03	4.83E-03	1.07E-02	5.39E-03	1.27E-02	4.67E-03	5.49E-03	9.94E-03	4.01E-03	7.43E-03	9.06E-03	9.61E-03	1.28E-02	6.20E-03	C00195	-	-	-	-	-	ko00600,ko01100
Lipid-B-P-0033	Cer(d18:1/22:0)	SP	Cer	622.614	621.606	[M+H]+	C40H79NO3	9.60E-02	1.15E-01	1.19E-01	1.05E-01	9.20E-02	1.14E-01	9.31E-02	1.01E-01	1.20E-01	1.14E-01	1.17E-01	1.02E-01	1.07E-01	1.16E-01	1.23E-01	1.15E-01	1.14E-01	1.25E-01	1.43E-01	1.23E-01	1.31E-01	1.50E-01	1.54E-01	1.27E-01	C00195	LMSP02010008	5283567	-	-	-	ko00600,ko01100
Lipid-B-P-0034	Cer(d18:1/23:0)	SP	Cer	636.629	635.622	[M+H]+	C41H81NO3	4.30E-02	3.32E-02	4.36E-02	3.28E-02	5.58E-02	6.02E-02	6.21E-02	6.50E-02	4.99E-02	2.95E-02	2.59E-02	3.64E-02	2.54E-02	3.05E-02	3.93E-02	2.71E-02	4.31E-02	4.78E-02	3.41E-02	3.51E-02	3.63E-02	4.03E-02	3.41E-02	2.96E-02	C00195	LMSP02010021	52931115	67605-84-9	-	-	ko00600,ko01100
Lipid-B-P-0035	Cer(d18:1/24:0)	SP	Cer	650.645	649.637	[M+H]+	C42H83NO3	1.26E-01	1.38E-01	1.66E-01	8.78E-02	1.68E-01	1.72E-01	1.82E-01	2.16E-01	1.87E-01	1.23E-01	1.25E-01	1.12E-01	1.31E-01	1.73E-01	2.15E-01	2.07E-01	1.80E-01	1.67E-01	1.41E-01	1.51E-01	1.73E-01	1.71E-01	1.67E-01	1.65E-01	C00195	LMSP02010012	5283571	-	-	-	ko00600,ko01100
Lipid-B-P-0039	Cer(d18:1/16:1)	SP	Cer	536.504	535.496	[M+H]+	C34H65NO3	8.41E-01	9.44E-01	1.04E+00	8.93E-01	9.90E-01	9.14E-01	1.07E+00	1.13E+00	1.10E+00	8.84E-01	8.35E-01	8.15E-01	8.77E-01	8.71E-01	1.65E+00	1.34E+00	1.50E+00	1.78E+00	1.66E+00	1.14E+00	1.21E+00	1.34E+00	1.27E+00	1.12E+00	C00195	-	131751776	-	-	-	ko00600,ko01100
Lipid-B-P-0040	Cer(d18:1/18:1)	SP	Cer	564.536	563.528	[M+H]+	C36H69NO3	4.87E-02	4.33E-02	3.69E-02	4.63E-02	5.06E-02	4.43E-02	6.10E-02	4.36E-02	4.75E-02	5.12E-02	4.87E-02	3.82E-02	5.36E-02	5.70E-02	4.68E-02	1.59E-02	3.37E-02	2.34E-02	3.98E-02	3.70E-02	4.92E-02	6.04E-02	5.02E-02	5.32E-02	C00195	LMSP02010003	5283563	-	-	-	ko00600,ko01100
Lipid-B-P-0041	Cer(d18:1/20:1)	SP	Cer	592.567	591.559	[M+H]+	C38H73NO3	7.43E-03	8.48E-03	6.97E-03	6.45E-03	1.31E-02	1.01E-02	6.91E-03	1.22E-02	6.67E-03	8.47E-03	6.23E-03	1.03E-02	1.06E-02	5.10E-03	6.03E-03	1.30E-02	9.42E-03	8.05E-03	8.84E-03	8.23E-03	8.47E-03	7.47E-03	7.48E-03	1.02E-02	C00195	-	-	-	-	-	ko00600,ko01100
Lipid-B-P-0043	Cer(d18:1/24:1)	SP	Cer	648.629	647.622	[M+H]+	C42H81NO3	4.11E-01	4.45E-01	4.41E-01	3.82E-01	4.56E-01	4.96E-01	5.26E-01	4.85E-01	5.12E-01	3.80E-01	3.64E-01	3.94E-01	3.37E-01	4.65E-01	5.50E-01	4.73E-01	4.64E-01	5.39E-01	5.12E-01	3.91E-01	4.11E-01	4.31E-01	4.27E-01	3.77E-01	C00195	LMSP02010009	5283568	-	-	-	ko00600,ko01100
Lipid-B-P-0044	Cer(d18:1/26:1)	SP	Cer	676.661	675.653	[M+H]+	C44H85NO3	1.18E-01	1.48E-01	1.41E-01	1.19E-01	1.46E-01	1.21E-01	1.51E-01	1.58E-01	1.38E-01	1.13E-01	1.46E-01	1.42E-01	1.23E-01	1.62E-01	1.39E-01	1.21E-01	1.12E-01	1.67E-01	1.48E-01	9.50E-02	1.33E-01	1.66E-01	1.70E-01	1.32E-01	C00195	LMSP02010010	5283569	-	-	-	ko00600,ko01100
Lipid-B-P-0053	Cer(d18:2/16:0)	SP	Cer	536.5	535.496	[M+H]+	C34H65NO3	2.45E-01	2.66E-01	3.30E-01	2.70E-01	3.40E-01	3.57E-01	4.08E-01	3.66E-01	3.58E-01	2.19E-01	2.15E-01	1.94E-01	1.97E-01	1.79E-01	4.52E-01	4.17E-01	4.78E-01	4.28E-01	4.43E-01	1.79E-01	2.28E-01	2.91E-01	2.70E-01	2.13E-01	C00195	LMSP02010024	52931118	-	-	-	ko00600,ko01100
Lipid-B-P-0056	Cer(d18:2/20:0)	SP	Cer	592.6	591.559	[M+H]+	C38H73NO3	1.07E-02	1.28E-02	1.38E-02	1.30E-02	1.52E-02	2.98E-03	8.17E-03	8.08E-03	1.32E-02	9.09E-03	9.73E-03	8.82E-03	1.23E-02	6.68E-03	1.26E-02	1.05E-02	1.21E-02	1.21E-02	1.15E-02	1.08E-02	1.24E-02	1.10E-02	9.04E-03	9.62E-03	C00195	LMSP02010026	52931120	-	-	-	ko00600,ko01100
Lipid-B-P-0058	Cer(d18:2/22:0)	SP	Cer	620.6	619.59	[M+H]+	C40H77NO3	1.23E-01	1.37E-01	1.49E-01	1.17E-01	9.00E-02	9.56E-02	9.88E-02	1.08E-01	1.06E-01	1.09E-01	9.28E-02	8.73E-02	1.12E-01	9.72E-02	1.53E-01	1.28E-01	1.34E-01	1.36E-01	1.47E-01	1.21E-01	1.37E-01	1.30E-01	1.45E-01	1.22E-01	C00195	LMSP02010029	52931123	-	-	-	ko00600,ko01100
Lipid-B-P-0059	Cer(d18:2/23:0)	SP	Cer	634.6	633.606	[M+H]+	C41H79NO3	4.99E-02	7.72E-02	7.72E-02	5.68E-02	6.90E-02	6.79E-02	8.48E-02	8.72E-02	7.67E-02	2.74E-02	3.04E-02	2.60E-02	2.42E-02	2.67E-02	7.82E-02	6.62E-02	7.94E-02	7.01E-02	7.91E-02	4.31E-02	3.37E-02	4.18E-02	3.31E-02	3.26E-02	C00195	LMSP02010030	52931124	-	-	-	ko00600,ko01100
Lipid-B-P-0060	Cer(d18:2/24:0)	SP	Cer	648.6	647.622	[M+H]+	C42H81NO3	3.34E-01	3.56E-01	3.95E-01	3.12E-01	3.73E-01	3.92E-01	3.99E-01	3.45E-01	4.05E-01	2.82E-01	2.32E-01	2.74E-01	3.00E-01	3.79E-01	4.58E-01	4.36E-01	4.62E-01	4.78E-01	4.70E-01	3.61E-01	3.60E-01	3.64E-01	3.72E-01	3.86E-01	C00195	-	-	-	-	-	ko00600,ko01100
Lipid-B-P-0061	Cer(d18:2/26:0)	SP	Cer	676.6	675.653	[M+H]+	C44H85NO3	3.56E-01	3.95E-01	4.29E-01	3.76E-01	2.84E-01	3.92E-01	4.07E-01	4.16E-01	3.71E-01	5.35E-01	4.81E-01	4.01E-01	5.63E-01	6.48E-01	3.72E-01	3.39E-01	3.55E-01	4.26E-01	4.11E-01	4.75E-01	5.50E-01	5.57E-01	5.20E-01	4.29E-01	C00195	-	-	-	-	-	ko00600,ko01100
Lipid-B-P-0062	Cer(d18:2/16:1)	SP	Cer	534.487	533.481	[M+H]+	C34H63NO3	9.13E+01	1.02E+02	1.22E+02	9.57E+01	1.80E+02	1.71E+02	1.73E+02	1.58E+02	1.98E+02	9.14E+01	8.19E+01	8.04E+01	8.64E+01	9.83E+01	1.43E+02	1.26E+02	1.35E+02	1.52E+02	1.55E+02	8.38E+01	9.60E+01	9.55E+01	9.77E+01	9.57E+01	C00195	-	-	-	-	-	ko00600,ko01100
Lipid-B-P-0063	Cer(d18:2/18:1)	SP	Cer	562.516	561.512	[M+H]+	C36H67NO3	4.39E+00	4.99E+00	4.96E+00	4.16E+00	4.15E+00	4.50E+00	5.67E+00	5.00E+00	5.31E+00	5.38E+00	4.78E+00	4.60E+00	5.45E+00	5.94E+00	3.52E+00	3.20E+00	3.38E+00	3.66E+00	3.88E+00	5.14E+00	5.38E+00	5.80E+00	6.46E+00	4.69E+00	C00195	LMSP02010025	52931119	-	-	-	ko00600,ko01100
Lipid-B-P-0064	Cer(d18:2/20:1)	SP	Cer	590.55	589.543	[M+H]+	C38H71NO3	1.02E+00	1.08E+00	1.12E+00	1.00E+00	1.05E+00	1.02E+00	1.38E+00	1.03E+00	1.18E+00	1.15E+00	9.89E-01	1.11E+00	1.25E+00	1.21E+00	1.09E+00	9.69E-01	8.74E-01	9.76E-01	9.96E-01	1.06E+00	1.05E+00	1.14E+00	1.18E+00	1.02E+00	C00195	LMSP02010027	52931121	-	-	-	ko00600,ko01100
Lipid-B-P-0065	Cer(d18:2/22:1)	SP	Cer	618.582	617.575	[M+H]+	C40H75NO3	6.38E+00	7.52E+00	7.61E+00	6.35E+00	8.36E+00	7.62E+00	9.49E+00	8.63E+00	9.27E+00	6.91E+00	5.92E+00	6.27E+00	6.77E+00	6.91E+00	9.88E+00	8.81E+00	9.13E+00	1.01E+01	1.05E+01	6.73E+00	6.56E+00	7.07E+00	7.80E+00	6.61E+00	C00195	-	-	-	-	-	ko00600,ko01100
Lipid-B-P-0068	Cer(d18:2/18:3)	SP	Cer	558.487	557.481	[M+H]+	C36H63NO3	3.91E-02	4.03E-02	5.41E-02	2.99E-02	6.25E-02	8.28E-02	8.43E-02	8.57E-02	4.66E-02	2.22E-02	2.97E-02	2.77E-02	2.32E-02	2.80E-02	3.20E-02	3.55E-02	3.32E-02	4.26E-02	3.41E-02	1.17E-02	3.22E-02	3.29E-02	1.44E-02	1.61E-02	C00195	-	-	-	-	-	ko00600,ko01100
Lipid-B-P-0069	Cer(d18:2/26:3)	SP	Cer	670.601	669.606	[M+H]+	C44H79NO3	3.71E-02	3.54E-02	3.32E-02	3.45E-02	3.54E-03	2.38E-03	4.69E-03	5.09E-03	5.02E-03	1.09E-02	1.02E-02	1.33E-02	8.19E-03	7.45E-03	3.08E-03	3.58E-03	3.93E-03	5.35E-03	3.50E-03	3.15E-02	2.50E-02	3.79E-02	2.98E-02	2.97E-02	C00195	-	-	-	-	-	ko00600,ko01100
Lipid-B-P-0070	Cer(t16:0/24:0(2OH))	SP	Cert	656.619	655.611	[M+H]+	C40H81NO5	7.38E-03	7.54E-03	6.81E-03	2.75E-03	7.71E-03	5.48E-03	6.54E-03	9.59E-03	3.45E-03	6.25E-03	4.40E-03	4.79E-03	4.72E-03	2.36E-03	6.43E-03	4.83E-03	5.68E-03	4.36E-03	6.74E-03	6.64E-03	6.35E-03	7.98E-03	6.95E-03	4.64E-03	C00195	-	-	-	-	-	ko00600,ko01100
Lipid-B-P-0071	Cer(t17:0/24:0(2OH))	SP	Cert	670.635	669.627	[M+H]+	C41H83NO5	3.34E-02	3.64E-02	3.05E-02	2.49E-02	3.42E-02	3.57E-02	3.05E-02	2.73E-02	4.01E-02	3.55E-02	3.26E-02	2.72E-02	3.55E-02	4.37E-02	2.15E-02	2.28E-02	1.96E-02	2.12E-02	1.66E-02	3.08E-02	2.95E-02	4.78E-02	4.23E-02	3.64E-02	C00195	-	-	-	-	-	ko00600,ko01100
Lipid-B-P-0072	Cer(t18:0/16:0(2OH))	SP	Cert	572.518	571.518	[M+H]+	C34H69NO5	1.15E-01	1.17E-01	1.48E-01	1.20E-01	1.42E-01	1.18E-01	1.51E-01	1.29E-01	1.33E-01	1.80E-01	1.43E-01	1.41E-01	1.66E-01	1.64E-01	6.52E-02	3.15E-02	6.09E-02	6.65E-02	5.22E-02	1.72E-01	1.68E-01	1.68E-01	1.91E-01	1.53E-01	C00195	LMSP02030015	70678878	-	-	-	ko00600,ko01100
Lipid-B-P-0073	Cer(t18:0/18:0(2OH))	SP	Cert	600.583	599.549	[M+H]+	C36H73NO5	3.73E-01	4.09E-01	4.84E-01	3.77E-01	2.91E-01	2.78E-01	2.85E-01	3.49E-01	3.49E-01	4.83E-01	4.41E-01	4.41E-01	4.98E-01	4.93E-01	3.16E-01	2.91E-01	2.95E-01	3.24E-01	3.43E-01	5.31E-01	6.33E-01	6.49E-01	6.04E-01	5.43E-01	C00195	LMSP02030016	44625889	-	-	-	ko00600,ko01100
Lipid-B-P-0074	Cer(t18:0/20:0(2OH))	SP	Cert	628.583	627.58	[M+H]+	C38H77NO5	1.04E-01	1.05E-01	1.13E-01	9.55E-02	8.84E-02	8.36E-02	7.68E-02	8.17E-02	8.30E-02	1.07E-01	1.07E-01	1.17E-01	1.16E-01	1.06E-01	5.44E-02	3.69E-02	4.43E-02	5.02E-02	5.15E-02	1.16E-01	1.31E-01	1.33E-01	1.44E-01	1.10E-01	C00195	LMSP02030017	70678864	-	-	-	ko00600,ko01100
Lipid-B-P-0075	Cer(t18:0/21:0(2OH))	SP	Cert	642.583	641.596	[M+H]+	C39H79NO5	1.26E-01	1.44E-01	1.41E-01	1.34E-01	1.27E-01	1.28E-01	1.20E-01	1.26E-01	1.33E-01	1.08E-01	9.64E-02	9.57E-02	9.97E-02	1.02E-01	6.37E-02	5.06E-02	5.98E-02	6.41E-02	6.10E-02	1.28E-01	1.40E-01	1.37E-01	1.52E-01	1.27E-01	C00195	LMSP02030066	-	-	-	-	ko00600,ko01100
Lipid-B-P-0076	Cer(t18:0/22:0(2OH))	SP	Cert	656.613	655.611	[M+H]+	C40H81NO5	2.31E+00	2.50E+00	2.46E+00	2.19E+00	1.65E+00	1.58E+00	1.77E+00	1.76E+00	1.74E+00	2.53E+00	2.35E+00	2.39E+00	2.44E+00	2.42E+00	1.57E+00	1.19E+00	1.39E+00	1.39E+00	1.50E+00	3.41E+00	3.66E+00	3.75E+00	4.10E+00	3.63E+00	C00195	LMSP02030018	70678862	-	-	-	ko00600,ko01100
Lipid-B-P-0077	Cer(t18:0/23:0(2OH))	SP	Cert	670.631	669.627	[M+H]+	C41H83NO5	1.02E+00	1.15E+00	1.19E+00	9.93E-01	9.55E-01	9.05E-01	9.95E-01	9.33E-01	9.66E-01	9.19E-01	8.14E-01	8.07E-01	8.18E-01	8.17E-01	6.10E-01	5.10E-01	5.55E-01	5.83E-01	6.72E-01	1.16E+00	1.31E+00	1.33E+00	1.43E+00	1.21E+00	C00195	LMSP02030067	-	-	-	-	ko00600,ko01100
Lipid-B-P-0078	Cer(t18:0/24:0(2OH))	SP	Cert	684.651	683.643	[M+H]+	C42H85NO5	6.06E+00	7.41E+00	7.40E+00	6.32E+00	3.89E+00	4.29E+00	4.33E+00	4.38E+00	4.16E+00	7.89E+00	6.84E+00	7.21E+00	8.45E+00	7.90E+00	3.96E+00	3.07E+00	3.67E+00	3.77E+00	3.56E+00	8.81E+00	9.97E+00	1.07E+01	1.13E+01	9.81E+00	C00195	LMSP02030002	52931127	-	-	-	ko00600,ko01100
Lipid-B-P-0079	Cer(t18:0/25:0(2OH))	SP	Cert	698.666	697.658	[M+H]+	C43H87NO5	7.16E-01	8.34E-01	7.73E-01	8.14E-01	7.16E-01	5.74E-01	5.11E-01	5.26E-01	5.88E-01	7.45E-01	6.00E-01	6.34E-01	7.54E-01	7.39E-01	4.19E-01	2.92E-01	3.25E-01	4.07E-01	3.67E-01	9.94E-01	1.09E+00	1.16E+00	1.18E+00	8.94E-01	C00195	LMSP02030068	-	-	-	-	ko00600,ko01100
Lipid-B-P-0080	Cer(t18:0/26:0(2OH))	SP	Cert	712.682	711.674	[M+H]+	C44H89NO5	7.72E-01	7.73E-01	8.89E-01	7.35E-01	4.05E-01	4.04E-01	3.94E-01	3.41E-01	4.62E-01	1.21E+00	1.04E+00	9.50E-01	1.16E+00	1.12E+00	3.70E-01	2.85E-01	2.94E-01	3.49E-01	3.42E-01	1.59E+00	1.77E+00	1.84E+00	2.13E+00	1.65E+00	C00195	LMSP02030003	52931128	-	-	-	ko00600,ko01100
Lipid-B-P-0083	Cer(t18:0/26:1(2OH))	SP	Cert	710.66	709.658	[M+H]+	C44H87NO5	1.23E-02	7.37E-03	1.74E-02	1.02E-02	4.96E-03	6.06E-03	6.70E-03	4.19E-03	7.63E-03	1.53E-02	1.31E-02	1.28E-02	1.31E-02	9.53E-03	4.02E-03	6.09E-03	3.13E-03	8.34E-03	7.72E-03	1.45E-02	1.95E-02	1.30E-02	2.31E-02	1.19E-02	C00195	-	-	-	-	-	ko00600,ko01100
Lipid-B-P-0084	Cer(t20:0/24:0(2OH))	SP	Cert	712.682	711.674	[M+H]+	C44H89NO5	3.18E-02	2.96E-02	1.88E-02	1.90E-02	2.03E-02	1.18E-02	2.53E-02	2.26E-02	1.55E-02	3.15E-02	3.55E-02	2.78E-02	3.29E-02	4.13E-02	2.85E-02	2.68E-02	1.76E-02	1.42E-02	2.02E-02	4.04E-02	2.96E-02	4.01E-02	6.78E-02	3.50E-02	C00195	LMSP02030023	70678890	-	-	-	ko00600,ko01100
Lipid-B-P-0085	Cer(t18:1/16:0(2OH))	SP	Cert	570.518	569.502	[M+H]+	C34H67NO5	1.52E-01	2.04E-01	1.68E-01	1.67E-01	3.13E-01	3.48E-01	4.39E-01	3.32E-01	3.81E-01	2.05E-01	1.84E-01	1.89E-01	2.51E-01	2.57E-01	1.90E-01	1.35E-01	1.21E-01	1.68E-01	1.77E-01	1.20E-01	1.19E-01	1.25E-01	1.46E-01	1.20E-01	C00195	LMSP02010193	-	-	-	-	ko00600,ko01100
Lipid-B-P-0086	Cer(t18:1/18:0(2OH))	SP	Cert	598.583	597.533	[M+H]+	C36H71NO5	5.92E-02	9.20E-02	7.46E-02	5.65E-02	4.52E-02	5.01E-02	4.15E-02	4.68E-02	6.07E-02	1.14E-01	8.61E-02	1.14E-01	1.36E-01	1.35E-01	2.45E-02	2.86E-02	2.59E-02	1.83E-02	3.05E-02	5.47E-02	9.71E-02	7.12E-02	8.26E-02	8.02E-02	C00195	LMSP02010191	-	-	-	-	ko00600,ko01100
Lipid-B-P-0087	Cer(t18:1/20:0(2OH))	SP	Cert	626.583	625.565	[M+H]+	C38H75NO5	2.27E-01	2.24E-01	2.58E-01	2.31E-01	3.33E-01	3.43E-01	3.90E-01	3.53E-01	4.17E-01	2.49E-01	2.53E-01	2.56E-01	2.87E-01	3.00E-01	2.42E-01	1.82E-01	1.95E-01	2.38E-01	2.01E-01	1.66E-01	1.82E-01	2.30E-01	2.25E-01	2.24E-01	C00195	LMSP02010189	-	-	-	-	ko00600,ko01100
Lipid-B-P-0088	Cer(t18:1/22:0(2OH))	SP	Cert	654.604	653.596	[M+H]+	C40H79NO5	2.48E+00	2.87E+00	2.68E+00	2.46E+00	3.24E+00	2.88E+00	3.22E+00	2.97E+00	3.45E+00	2.53E+00	2.34E+00	2.47E+00	2.72E+00	2.95E+00	2.78E+00	2.21E+00	2.35E+00	2.47E+00	2.75E+00	1.97E+00	2.04E+00	2.16E+00	2.30E+00	1.99E+00	C00195	LMSP02010187	-	-	-	-	ko00600,ko01100
Lipid-B-P-0089	Cer(t18:1/23:0(2OH))	SP	Cert	668.619	667.611	[M+H]+	C41H81NO5	2.98E-01	3.55E-01	3.40E-01	2.98E-01	6.98E-01	6.82E-01	7.97E-01	6.83E-01	7.59E-01	2.46E-01	2.20E-01	2.43E-01	2.17E-01	2.80E-01	4.24E-01	3.61E-01	3.67E-01	4.13E-01	3.95E-01	1.68E-01	1.89E-01	2.12E-01	2.40E-01	2.24E-01	C00195	LMSP02010186	-	-	-	-	ko00600,ko01100
Lipid-B-P-0091	Cer(t18:1/25:0(2OH))	SP	Cert	696.651	695.643	[M+H]+	C43H85NO5	1.60E+00	1.90E+00	2.17E+00	1.72E+00	1.46E+00	1.48E+00	1.91E+00	1.65E+00	1.45E+00	1.75E+00	1.59E+00	1.64E+00	1.68E+00	1.64E+00	1.04E+00	8.53E-01	9.91E-01	9.95E-01	1.08E+00	2.33E+00	2.50E+00	2.58E+00	2.87E+00	2.23E+00	C00195	LMSP02010184	-	-	-	-	ko00600,ko01100
Lipid-B-P-0092	Cer(t18:1/26:0(2OH))	SP	Cert	710.666	709.658	[M+H]+	C44H87NO5	1.38E+00	1.37E+00	1.56E+00	1.19E+00	1.99E+00	2.07E+00	2.31E+00	2.12E+00	2.34E+00	1.33E+00	1.19E+00	1.25E+00	1.39E+00	1.62E+00	1.77E+00	1.49E+00	1.56E+00	1.83E+00	1.45E+00	1.08E+00	9.21E-01	1.15E+00	1.34E+00	1.06E+00	C00195	LMSP02010179	-	-	-	-	ko00600,ko01100
Lipid-B-P-0093	Cer(t18:1/27:0(2OH))	SP	Cert	724.679	723.674	[M+H]+	C45H89NO5	1.20E-01	1.13E-01	1.04E-01	1.05E-01	1.69E-01	1.56E-01	1.61E-01	1.63E-01	1.62E-01	1.17E-01	9.11E-02	1.08E-01	1.18E-01	9.05E-02	7.42E-02	3.86E-02	6.20E-02	8.93E-02	7.78E-02	1.77E-01	1.46E-01	1.91E-01	1.81E-01	1.54E-01	C00195	LMSP02010180	-	-	-	-	ko00600,ko01100
Lipid-B-P-0098	Cer(t17:0/24:0)	SP	Cert	654.64	653.632	[M+H]+	C41H83NO4	4.77E-01	5.37E-01	5.56E-01	4.71E-01	2.70E-01	2.62E-01	2.98E-01	3.05E-01	3.12E-01	5.03E-01	5.11E-01	5.00E-01	5.68E-01	5.04E-01	2.95E-01	2.39E-01	2.63E-01	2.82E-01	3.17E-01	7.39E-01	8.19E-01	8.60E-01	9.07E-01	8.02E-01	C00195	-	-	-	-	-	ko00600,ko01100
Lipid-B-P-0102	Cer(t18:0/16:0)	SP	Cert	556.53	555.523	[M+H]+	C34H69NO4	1.29E-01	1.33E-01	1.51E-01	1.43E-01	6.66E-02	1.13E-01	8.26E-02	9.90E-02	1.08E-01	1.51E-01	1.68E-01	1.76E-01	1.77E-01	1.61E-01	5.70E-02	4.28E-02	5.70E-02	5.64E-02	6.08E-02	1.73E-01	1.67E-01	2.12E-01	1.68E-01	1.49E-01	C00195	LMSP02030001	10506988	-	-	-	ko00600,ko01100
Lipid-B-P-0103	Cer(t18:0/18:0)	SP	Cert	584.53	583.554	[M+H]+	C36H73NO4	1.03E-01	1.26E-01	1.25E-01	1.04E-01	3.09E-02	2.24E-02	2.58E-02	3.22E-02	3.47E-02	1.26E-01	9.57E-02	1.08E-01	9.54E-02	1.10E-01	1.90E-02	1.58E-02	1.75E-02	1.92E-02	1.34E-02	1.06E-01	1.15E-01	1.08E-01	1.28E-01	1.08E-01	C00195	LMSP02030006	9898642	-	-	-	ko00600,ko01100
Lipid-B-P-0104	Cer(t18:0/22:0)	SP	Cert	640.53	639.617	[M+H]+	C40H81NO4	1.98E+00	2.16E+00	2.31E+00	2.01E+00	2.05E+00	1.95E+00	2.16E+00	2.17E+00	2.21E+00	2.22E+00	2.14E+00	2.16E+00	2.12E+00	2.28E+00	2.39E+00	1.99E+00	2.30E+00	2.35E+00	2.48E+00	2.42E+00	2.44E+00	2.54E+00	2.58E+00	2.29E+00	C00195	LMSP02030008	5322153	-	-	-	ko00600,ko01100
Lipid-B-P-0105	Cer(t18:0/24:0)	SP	Cert	668.656	667.648	[M+H]+	C42H85NO4	2.21E+00	2.66E+00	3.03E+00	2.52E+00	3.15E+00	3.09E+00	3.33E+00	3.47E+00	3.76E+00	2.78E+00	2.38E+00	2.57E+00	2.78E+00	2.95E+00	3.42E+00	2.78E+00	2.94E+00	3.14E+00	3.52E+00	2.98E+00	3.21E+00	3.54E+00	3.56E+00	2.63E+00	C00195	LMSP02030004	10462091	-	-	-	ko00600,ko01100
Lipid-B-P-0106	Cer(t18:0/26:0)	SP	Cert	696.687	695.679	[M+H]+	C44H89NO4	2.51E-01	2.92E-01	2.62E-01	3.05E-01	4.22E-01	4.20E-01	4.52E-01	5.80E-01	6.08E-01	2.76E-01	2.91E-01	2.99E-01	3.23E-01	3.46E-01	4.83E-01	3.99E-01	4.33E-01	5.00E-01	5.44E-01	3.24E-01	2.73E-01	3.19E-01	3.81E-01	3.09E-01	C00195	LMSP02030005	10417280	-	-	-	ko00600,ko01100
Lipid-B-P-0110	Cer(t18:1/24:0)	SP	Cert	666.64	665.632	[M+H]+	C42H83NO4	3.21E+00	3.75E+00	3.73E+00	3.58E+00	3.96E+00	3.83E+00	3.79E+00	4.27E+00	4.12E+00	3.31E+00	2.92E+00	3.02E+00	3.54E+00	3.74E+00	3.13E+00	2.64E+00	2.84E+00	3.28E+00	3.27E+00	3.24E+00	3.57E+00	3.65E+00	3.88E+00	3.09E+00	C00195	LMSP02010140	-	-	-	-	ko00600,ko01100
Lipid-B-P-0111	Cer(t18:1/26:0)	SP	Cert	694.671	693.664	[M+H]+	C44H87NO4	5.48E-01	5.63E-01	5.61E-01	4.98E-01	6.16E-01	5.78E-01	6.73E-01	6.04E-01	7.39E-01	7.61E-01	6.81E-01	6.15E-01	7.66E-01	7.54E-01	4.41E-01	4.08E-01	4.36E-01	5.13E-01	5.41E-01	8.00E-01	9.42E-01	1.00E+00	7.99E-01	7.88E-01	C00195	LMSP02010138	-	-	-	-	ko00600,ko01100
Lipid-B-P-0112	HexCer(t18:1/16:0(2OH))	SP	HexCer	732.563	731.555	[M+H]+	C40H77NO10	6.97E-02	4.06E-02	6.90E-02	6.50E-02	8.41E-02	1.05E-01	7.82E-02	1.19E-01	8.39E-02	4.79E-02	8.45E-02	8.11E-02	6.62E-02	7.34E-02	4.82E-02	7.44E-02	4.40E-02	8.69E-02	6.08E-02	5.19E-02	1.86E-02	4.17E-02	4.27E-02	4.51E-02	C01190	LMSP05010042	134812537	-	-	-	ko00600,ko01100
Lipid-B-P-0113	HexCer(t18:1/20:0(2OH))	SP	HexCer	788.625	787.617	[M+H]+	C44H85NO10	4.15E-02	6.55E-02	5.15E-02	5.35E-02	6.57E-02	6.94E-02	6.35E-02	5.79E-02	7.17E-02	5.91E-02	8.56E-02	4.88E-02	6.90E-02	7.99E-02	4.27E-02	4.21E-02	4.44E-02	6.36E-02	5.24E-02	4.78E-02	4.19E-02	4.87E-02	5.40E-02	4.63E-02	C01190	LMSP05010044	134812539	-	-	-	ko00600,ko01100
Lipid-B-P-0114	HexCer(t18:1/22:0(2OH))	SP	HexCer	816.656	815.649	[M+H]+	C46H89NO10	6.28E-01	6.69E-01	6.33E-01	7.06E-01	7.21E-01	6.73E-01	6.06E-01	7.41E-01	6.28E-01	6.66E-01	6.84E-01	5.83E-01	5.70E-01	5.75E-01	8.22E-01	7.21E-01	7.11E-01	8.18E-01	8.22E-01	5.86E-01	4.64E-01	4.43E-01	5.00E-01	5.25E-01	C01190	LMSP05010045	134812540	-	-	-	ko00600,ko01100
Lipid-B-P-0115	HexCer(t18:1/23:0(2OH))	SP	HexCer	830.661	829.664	[M+H]+	C47H91NO10	7.70E-02	8.35E-02	7.51E-02	7.82E-02	1.42E-01	1.49E-01	1.52E-01	1.26E-01	1.34E-01	5.96E-02	6.32E-02	5.20E-02	5.40E-02	5.69E-02	1.16E-01	1.09E-01	1.10E-01	1.10E-01	1.19E-01	5.68E-02	3.45E-02	3.91E-02	5.88E-02	5.63E-02	C01190	-	-	-	-	-	ko00600,ko01100
Lipid-B-P-0116	HexCer(t18:1/24:0(2OH))	SP	HexCer	844.688	843.68	[M+H]+	C48H93NO10	5.52E-01	6.07E-01	5.10E-01	5.48E-01	8.05E-01	7.14E-01	7.28E-01	7.28E-01	7.35E-01	4.84E-01	5.44E-01	4.05E-01	4.48E-01	4.57E-01	9.24E-01	7.63E-01	8.24E-01	9.02E-01	8.00E-01	5.23E-01	4.33E-01	4.01E-01	4.55E-01	4.61E-01	C01190	LMSP05010058	134812552	-	-	-	ko00600,ko01100
Lipid-B-P-0117	HexCer(t18:1/26:0(2OH))	SP	HexCer	872.719	871.711	[M+H]+	C50H97NO10	3.01E-01	3.20E-01	2.61E-01	3.97E-01	5.19E-01	4.35E-01	4.43E-01	3.75E-01	4.18E-01	2.58E-01	3.05E-01	2.89E-01	2.82E-01	2.50E-01	3.99E-01	3.47E-01	3.83E-01	5.78E-01	5.25E-01	2.53E-01	2.83E-01	2.52E-01	2.60E-01	2.22E-01	C01190	LMSP05010047	134812542	-	-	-	ko00600,ko01100
Lipid-B-P-0127	HexCer(d16:2/18:0(2OH))	SP	HexCer	714.552	933.675	[M+H]+	C40H75NO9	8.14E-02	7.73E-02	8.00E-02	1.03E-01	1.54E-01	8.94E-02	9.14E-02	1.28E-01	1.54E-01	8.63E-02	9.79E-02	1.02E-01	5.60E-02	5.14E-02	1.44E-01	1.25E-01	1.92E-01	1.82E-01	1.16E-01	5.67E-02	8.59E-02	7.87E-02	6.85E-02	6.00E-02	C01190	LMSP0501AA78	70699259	-	-	-	ko00600,ko01100
Lipid-B-P-0130	HexCer(d16:2/26:0(2OH))	SP	HexCer	826.677	981.66	[M+H]+	C48H91NO9	8.92E-03	6.64E-03	8.48E-03	9.95E-03	1.16E-02	7.97E-03	9.18E-03	1.20E-02	4.77E-03	7.56E-03	5.55E-03	1.08E-02	6.41E-03	1.12E-02	2.13E-02	1.50E-02	1.57E-02	1.37E-02	2.24E-02	6.37E-03	8.40E-03	6.21E-03	1.07E-02	7.45E-03	C01190	-	-	-	-	-	ko00600,ko01100
Lipid-B-P-0139	HexCer(d16:1/18:0)	SP	HexCer	700.6	699.565	[M+H]+	C40H77NO8	3.85E-02	4.47E-02	3.38E-02	4.40E-02	3.44E-02	2.20E-02	4.55E-02	4.21E-02	3.16E-02	4.75E-02	4.86E-02	3.64E-02	2.81E-02	2.97E-02	6.48E-02	5.11E-02	4.37E-02	3.69E-02	5.21E-02	3.26E-02	3.38E-02	2.86E-02	2.93E-02	3.46E-02	C01190	LMSP0501AA49	70699230	-	-	-	ko00600,ko01100
Lipid-B-P-0146	HexCer(d18:1/16:0)	SP	HexCer	700.573	699.565	[M+H]+	C40H77NO8	2.34E-01	2.63E-01	2.55E-01	3.07E-01	3.49E-01	3.35E-01	3.68E-01	3.34E-01	4.26E-01	1.54E-01	1.87E-01	1.86E-01	1.48E-01	1.67E-01	4.08E-01	3.76E-01	3.87E-01	4.49E-01	5.04E-01	1.90E-01	1.45E-01	1.15E-01	2.13E-01	1.69E-01	C01190	LMSP0501AA03	6321355	-	-	-	ko00600,ko01100
Lipid-B-P-0153	HexCer(d18:1/24:0)	SP	HexCer	812.698	811.69	[M+H]+	C48H93NO8	1.50E-02	1.68E-02	2.21E-02	1.86E-02	1.80E-02	1.91E-02	2.70E-02	2.15E-02	1.69E-02	2.37E-02	2.04E-02	1.25E-02	1.65E-02	9.89E-03	2.56E-02	2.30E-02	1.81E-02	2.76E-02	2.77E-02	3.27E-02	1.74E-02	9.87E-03	1.29E-02	1.67E-02	C01190	LMSP0501AA09	6321361	-	-	-	ko00600,ko01100
Lipid-B-P-0156	HexCer(d18:1/16:1)	SP	HexCer	698.557	697.549	[M+H]+	C40H75NO8	5.16E+00	6.09E+00	5.44E+00	5.63E+00	9.13E+00	7.60E+00	7.54E+00	7.92E+00	7.48E+00	4.39E+00	4.51E+00	3.95E+00	4.21E+00	4.40E+00	9.89E+00	9.09E+00	8.93E+00	1.08E+01	1.11E+01	5.04E+00	4.67E+00	4.30E+00	4.46E+00	4.69E+00	C01190	-	-	-	-	-	ko00600,ko01100
Lipid-B-P-0157	HexCer(d18:1/18:1)	SP	HexCer	726.588	725.581	[M+H]+	C42H79NO8	6.77E-02	9.01E-02	4.61E-02	6.48E-02	5.81E-02	6.44E-02	6.05E-02	6.49E-02	6.35E-02	5.71E-02	8.01E-02	5.64E-02	6.82E-02	7.89E-02	4.72E-02	6.31E-02	5.08E-02	2.65E-02	5.94E-02	9.21E-02	7.64E-02	4.98E-02	6.85E-02	5.14E-02	C01190	LMSP0501AA27	24779575	-	-	-	ko00600,ko01100
Lipid-B-P-0158	HexCer(d18:1/20:1)	SP	HexCer	754.62	753.612	[M+H]+	C44H83NO8	1.08E-02	8.51E-03	1.12E-02	1.56E-02	1.48E-02	7.54E-03	7.70E-03	1.27E-02	9.00E-03	1.51E-02	1.25E-02	8.45E-03	6.68E-03	1.51E-02	1.70E-02	1.04E-02	6.48E-03	7.68E-03	1.53E-02	1.28E-02	8.69E-03	1.35E-02	7.33E-03	1.35E-02	C01190	-	-	-	-	-	ko00600,ko01100
Lipid-B-P-0159	HexCer(d18:1/22:1)	SP	HexCer	782.651	781.643	[M+H]+	C46H87NO8	5.12E-02	4.52E-02	4.23E-02	4.45E-02	6.42E-02	5.58E-02	5.80E-02	5.36E-02	4.81E-02	3.07E-02	3.57E-02	3.24E-02	3.22E-02	2.89E-02	9.70E-02	8.38E-02	8.14E-02	9.53E-02	9.23E-02	3.58E-02	3.57E-02	3.49E-02	3.55E-02	3.34E-02	C01190	-	-	-	-	-	ko00600,ko01100
Lipid-B-P-0160	HexCer(d18:1/24:1)	SP	HexCer	810.682	809.674	[M+H]+	C48H91NO8	2.44E-01	2.40E-01	2.12E-01	2.25E-01	2.38E-01	2.33E-01	2.25E-01	2.49E-01	2.03E-01	2.20E-01	2.17E-01	1.79E-01	2.03E-01	1.85E-01	2.88E-01	2.19E-01	2.91E-01	3.04E-01	3.09E-01	2.67E-01	1.95E-01	2.03E-01	2.03E-01	2.13E-01	C01190	LMSP0501AA08	6321360	-	-	-	ko00600,ko01100
Lipid-B-P-0162	HexCer(d18:2/16:0)	SP	HexCer	698.6	697.549	[M+H]+	C40H75NO8	1.49E+01	1.67E+01	1.37E+01	1.62E+01	2.19E+01	2.28E+01	2.18E+01	2.13E+01	2.20E+01	1.24E+01	1.37E+01	1.13E+01	1.14E+01	1.28E+01	2.69E+01	2.56E+01	2.56E+01	3.01E+01	2.79E+01	1.43E+01	1.33E+01	1.33E+01	1.34E+01	1.36E+01	C01190	LMSP0501AA33	52931254	-	-	-	ko00600,ko01100
Lipid-B-P-0163	HexCer(d18:2/18:0)	SP	HexCer	726.6	725.581	[M+H]+	C42H79NO8	6.42E-01	6.37E-01	6.01E-01	6.76E-01	6.26E-01	5.96E-01	5.67E-01	6.09E-01	6.34E-01	6.97E-01	7.21E-01	6.41E-01	6.25E-01	6.83E-01	6.50E-01	6.57E-01	6.64E-01	7.06E-01	6.91E-01	8.77E-01	7.29E-01	6.97E-01	6.77E-01	6.11E-01	C01190	-	-	-	-	-	ko00600,ko01100
Lipid-B-P-0164	HexCer(d18:2/20:0)	SP	HexCer	754.6	753.612	[M+H]+	C44H83NO8	1.26E-01	1.23E-01	1.16E-01	1.18E-01	1.47E-01	8.96E-02	1.03E-01	1.11E-01	1.02E-01	1.39E-01	1.41E-01	1.09E-01	1.07E-01	1.26E-01	1.13E-01	1.52E-01	1.41E-01	1.66E-01	1.60E-01	1.25E-01	1.03E-01	9.42E-02	1.26E-01	1.09E-01	C01190	LMSP0501AA34	52931255	-	-	-	ko00600,ko01100
Lipid-B-P-0165	HexCer(d18:2/22:0)	SP	HexCer	782.7	781.643	[M+H]+	C46H87NO8	7.36E-01	7.03E-01	6.14E-01	7.11E-01	7.98E-01	6.93E-01	6.92E-01	7.13E-01	7.38E-01	5.96E-01	6.37E-01	5.57E-01	5.77E-01	5.97E-01	1.20E+00	1.03E+00	1.09E+00	1.20E+00	1.23E+00	7.54E-01	6.49E-01	5.63E-01	6.44E-01	6.81E-01	C01190	LMSP0501AA37	52931258	-	-	-	ko00600,ko01100
Lipid-B-P-0166	HexCer(d18:2/24:0)	SP	HexCer	810.7	809.674	[M+H]+	C48H91NO8	2.70E+00	2.70E+00	2.62E+00	2.78E+00	2.99E+00	2.74E+00	2.80E+00	2.84E+00	2.79E+00	2.57E+00	2.76E+00	2.28E+00	2.34E+00	2.37E+00	4.44E+00	3.90E+00	4.15E+00	4.57E+00	4.19E+00	2.94E+00	2.68E+00	2.52E+00	2.68E+00	2.75E+00	C01190	-	-	-	-	-	ko00600,ko01100
Lipid-B-P-0167	HexCer(d18:2/24:1)	SP	HexCer	808.7	807.659	[M+H]+	C48H89NO8	4.24E+01	4.54E+01	4.05E+01	4.47E+01	4.86E+01	4.21E+01	4.35E+01	4.35E+01	4.47E+01	3.95E+01	4.24E+01	3.58E+01	3.40E+01	3.72E+01	7.12E+01	6.42E+01	6.66E+01	7.21E+01	6.43E+01	4.94E+01	4.15E+01	4.07E+01	4.43E+01	4.47E+01	C01190	-	-	-	-	-	ko00600,ko01100
Lipid-B-P-0169	LPC(14:0)	GP	LPC	468.309	467.301	[M+H]+	C22H46NO7P	7.68E-01	7.01E-01	8.38E-01	7.62E-01	5.08E-01	5.27E-01	4.35E-01	5.33E-01	4.74E-01	5.29E-01	5.87E-01	6.04E-01	5.82E-01	4.69E-01	1.15E+00	1.02E+00	1.10E+00	1.05E+00	1.08E+00	1.49E+00	1.30E+00	1.38E+00	1.44E+00	1.31E+00	C04230	LMGP01050012	460604	20559-16-4	-	-	ko00564
Lipid-B-P-0170	LPC(15:0)	GP	LPC	482.322	481.317	[M+H]+	C23H48NO7P	1.15E+00	1.29E+00	1.23E+00	1.14E+00	5.47E-01	5.24E-01	5.46E-01	5.88E-01	5.08E-01	1.58E+00	1.52E+00	1.50E+00	1.38E+00	1.25E+00	5.62E-01	5.68E-01	5.31E-01	5.58E-01	5.76E-01	2.41E+00	2.62E+00	2.56E+00	2.76E+00	2.41E+00	C04230	LMGP01050016	24779458	-	-	-	ko00564
Lipid-B-P-0171	LPC(16:0)	GP	LPC	496.34	495.332	[M+H]+	C24H50NO7P	1.66E+02	1.74E+02	1.67E+02	1.68E+02	1.04E+02	8.99E+01	1.00E+02	1.05E+02	9.63E+01	1.53E+02	1.48E+02	1.54E+02	1.51E+02	1.41E+02	1.77E+02	1.76E+02	1.84E+02	1.76E+02	1.80E+02	3.01E+02	2.95E+02	2.91E+02	2.85E+02	2.83E+02	C04230	LMGP01050018	460602	-	-	-	ko00564
Lipid-B-P-0172	LPC(17:0)	GP	LPC	510.356	509.348	[M+H]+	C25H52NO7P	2.92E+00	2.92E+00	2.90E+00	2.92E+00	1.28E+00	1.28E+00	1.36E+00	1.40E+00	1.31E+00	2.58E+00	2.56E+00	2.57E+00	2.38E+00	2.36E+00	2.12E+00	2.10E+00	2.17E+00	2.13E+00	2.10E+00	5.75E+00	5.54E+00	5.76E+00	6.07E+00	5.56E+00	C04230	LMGP01050024	24779463	50930-23-9	-	-	ko00564
Lipid-B-P-0173	LPC(18:0)	GP	LPC	524.372	523.364	[M+H]+	C26H54NO7P	3.77E+01	4.11E+01	3.99E+01	4.16E+01	7.64E+00	7.21E+00	7.67E+00	8.08E+00	7.88E+00	2.82E+01	2.83E+01	2.82E+01	2.70E+01	2.54E+01	2.06E+01	2.18E+01	2.10E+01	2.26E+01	2.23E+01	8.83E+01	8.67E+01	8.62E+01	8.99E+01	8.62E+01	C04230	LMGP01050026	497299	-	-	-	ko00564
Lipid-B-P-0174	LPC(19:0)	GP	LPC	538.388	537.379	[M+H]+	C27H56NO7P	1.00E+00	9.00E-01	9.49E-01	1.02E+00	6.79E-01	6.53E-01	6.11E-01	6.72E-01	6.84E-01	1.09E+00	1.11E+00	1.31E+00	1.18E+00	1.25E+00	7.41E-01	7.86E-01	7.92E-01	8.08E-01	8.01E-01	1.26E+00	1.37E+00	1.23E+00	1.35E+00	1.20E+00	C04230	LMGP01050041	24779472	-	-	-	ko00564
Lipid-B-P-0175	LPC(20:0)	GP	LPC	552.403	551.395	[M+H]+	C28H58NO7P	8.10E-01	9.00E-01	8.62E-01	7.88E-01	1.22E-01	9.65E-02	1.59E-01	1.59E-01	1.78E-01	4.99E-01	4.44E-01	4.37E-01	4.27E-01	4.19E-01	6.74E-01	5.10E-01	6.16E-01	5.74E-01	5.93E-01	1.11E+00	1.03E+00	1.01E+00	1.15E+00	1.12E+00	C04230	LMGP01050045	24779473	108341-80-6	-	-	ko00564
Lipid-B-P-0176	LPC(22:0)	GP	LPC	580.434	579.426	[M+H]+	C30H62NO7P	1.05E+00	1.42E+00	1.24E+00	1.25E+00	2.40E-01	9.51E-02	1.55E-01	2.81E-01	1.24E-01	8.37E-01	7.33E-01	7.35E-01	6.77E-01	8.38E-01	1.00E+00	9.80E-01	8.47E-01	8.36E-01	7.96E-01	1.51E+00	1.23E+00	1.16E+00	1.07E+00	1.15E+00	C04230	LMGP01050053	24779479	-	-	-	ko00564
Lipid-B-P-0177	LPC(24:0)	GP	LPC	608.466	607.458	[M+H]+	C32H66NO7P	7.61E-01	5.71E-01	4.30E-01	3.12E-01	1.46E-01	9.05E-02	2.11E-01	1.88E-01	3.07E-01	3.36E-01	1.91E-01	2.61E-01	3.09E-01	4.83E-01	5.50E-01	4.69E-01	5.70E-01	4.70E-01	5.03E-01	2.46E-01	4.55E-01	5.42E-01	2.63E-01	3.63E-01	C04230	LMGP01050057	24779481	-	-	-	ko00564
Lipid-B-P-0180	LPC(15:1)	GP	LPC	480.307	479.301	[M+H]+	C23H46NO7P	3.49E-01	3.67E-01	4.81E-01	4.05E-01	2.17E-01	2.55E-01	2.48E-01	2.01E-01	2.86E-01	3.78E-01	3.53E-01	4.32E-01	3.53E-01	3.15E-01	2.29E-01	3.03E-01	1.54E-01	2.63E-01	2.78E-01	6.25E-01	5.48E-01	5.83E-01	7.20E-01	4.64E-01	C04230	LMGP01050125	52924041	-	-	-	ko00564
Lipid-B-P-0181	LPC(16:1)	GP	LPC	494.325	493.317	[M+H]+	C24H48NO7P	8.11E+00	7.17E+00	7.90E+00	7.42E+00	2.11E+00	2.28E+00	2.25E+00	2.63E+00	1.99E+00	7.04E+00	7.71E+00	7.63E+00	8.47E+00	7.19E+00	3.88E+00	3.71E+00	4.06E+00	4.09E+00	3.85E+00	1.17E+01	1.12E+01	1.09E+01	1.10E+01	1.06E+01	C04230	LMGP01050021	24779460	-	-	-	ko00564
Lipid-B-P-0183	LPC(18:1)	GP	LPC	522.356	521.348	[M+H]+	C26H52NO7P	2.52E+01	2.31E+01	2.42E+01	2.54E+01	7.79E+00	7.47E+00	7.95E+00	8.83E+00	7.95E+00	2.09E+01	1.99E+01	2.09E+01	2.12E+01	2.00E+01	2.01E+01	2.18E+01	2.11E+01	2.17E+01	2.20E+01	4.36E+01	3.99E+01	4.46E+01	4.45E+01	4.46E+01	C04230	LMGP01050029	24779465	-	-	-	ko00564
Lipid-B-P-0184	LPC(19:1)	GP	LPC	536.371	535.364	[M+H]+	C27H54NO7P	7.60E-01	7.50E-01	8.34E-01	8.08E-01	1.15E+00	1.16E+00	1.17E+00	1.23E+00	1.27E+00	6.64E-01	5.84E-01	6.12E-01	5.94E-01	5.15E-01	1.20E+00	1.51E+00	1.59E+00	1.36E+00	1.30E+00	7.28E-01	7.62E-01	7.17E-01	7.58E-01	6.79E-01	C04230	LMGP01050130	52924049	-	-	-	ko00564
Lipid-B-P-0185	LPC(20:1)	GP	LPC	550.387	549.379	[M+H]+	C28H56NO7P	1.06E+00	1.02E+00	1.04E+00	1.04E+00	2.40E-01	2.67E-01	2.96E-01	3.27E-01	2.89E-01	1.00E+00	1.03E+00	1.02E+00	9.99E-01	8.42E-01	5.39E-01	5.17E-01	5.29E-01	5.12E-01	5.40E-01	1.42E+00	1.30E+00	1.37E+00	1.50E+00	1.28E+00	C04230	LMGP01050047	24779475	-	-	-	ko00564
Lipid-B-P-0189	LPC(18:2)	GP	LPC	520.34	519.332	[M+H]+	C26H50NO7P	3.07E+02	2.81E+02	3.11E+02	2.92E+02	3.28E+02	3.26E+02	3.21E+02	3.58E+02	3.21E+02	2.00E+02	2.06E+02	1.96E+02	2.36E+02	1.94E+02	5.15E+02	5.21E+02	5.39E+02	5.41E+02	5.16E+02	3.37E+02	3.20E+02	3.21E+02	3.12E+02	2.80E+02	C04230	LMGP01050034	24779467	-	-	-	ko00564
Lipid-B-P-0190	LPC(20:2)	GP	LPC	548.372	547.364	[M+H]+	C28H54NO7P	9.92E-01	1.01E+00	9.87E-01	1.06E+00	5.32E-01	4.79E-01	5.91E-01	5.83E-01	5.37E-01	1.19E+00	1.17E+00	1.27E+00	1.30E+00	1.15E+00	7.28E-01	7.52E-01	7.36E-01	7.67E-01	6.62E-01	2.01E+00	1.89E+00	2.01E+00	1.84E+00	1.95E+00	C04230	LMGP01050132	52924053	-	-	-	ko00564
Lipid-B-P-0193	LPC(18:3)	GP	LPC	518.325	517.317	[M+H]+	C26H48NO7P	9.12E+01	7.71E+01	8.60E+01	7.80E+01	1.54E+02	1.19E+02	1.41E+02	1.46E+02	1.22E+02	4.75E+01	4.78E+01	4.58E+01	5.03E+01	4.25E+01	1.28E+02	1.25E+02	1.39E+02	1.40E+02	1.31E+02	6.94E+01	6.67E+01	6.53E+01	6.73E+01	5.93E+01	C04230	LMGP01050038	24779469	-	-	-	ko00564
Lipid-B-P-0194	LPC(20:3)	GP	LPC	546.356	545.348	[M+H]+	C28H52NO7P	1.25E-01	9.59E-02	1.25E-01	1.25E-01	8.90E-02	7.28E-02	1.04E-01	1.06E-01	7.00E-02	1.33E-01	1.76E-01	1.30E-01	1.76E-01	1.95E-01	1.00E-01	9.89E-02	1.07E-01	8.61E-02	8.70E-02	2.80E-01	2.22E-01	2.53E-01	1.59E-01	2.54E-01	C04230	LMGP01050133	52924055	-	-	-	ko00564
Lipid-B-P-0201	LPE(16:0)	GP	LPE	454.293	453.286	[M+H]+	C21H44NO7P	5.71E+00	5.75E+00	6.73E+00	6.89E+00	3.19E+00	3.45E+00	3.27E+00	3.21E+00	3.19E+00	4.72E+00	4.56E+00	4.45E+00	4.99E+00	4.45E+00	5.39E+00	5.19E+00	5.69E+00	5.80E+00	5.55E+00	1.04E+01	1.02E+01	1.03E+01	1.00E+01	1.13E+01	--	LMGP02050002	9547069	-	-	-	--
Lipid-B-P-0202	LPE(17:0)	GP	LPE	468.305	467.301	[M+H]+	C22H46NO7P	7.84E-02	8.11E-02	9.50E-02	9.20E-02	9.40E-02	1.03E-01	9.46E-02	1.05E-01	9.06E-02	9.51E-02	9.16E-02	8.56E-02	1.05E-01	8.39E-02	7.92E-02	7.71E-02	8.58E-02	9.42E-02	8.05E-02	1.15E-01	1.02E-01	1.06E-01	1.15E-01	1.08E-01	--	LMGP02050030	52925149	-	-	-	--
Lipid-B-P-0203	LPE(18:0)	GP	LPE	482.325	481.317	[M+H]+	C23H48NO7P	8.19E-01	8.45E-01	9.54E-01	1.02E+00	2.54E-01	2.32E-01	2.37E-01	2.52E-01	2.63E-01	6.27E-01	5.70E-01	5.50E-01	5.90E-01	5.21E-01	4.58E-01	4.58E-01	4.80E-01	4.91E-01	5.19E-01	1.77E+00	1.65E+00	1.67E+00	1.64E+00	1.82E+00	--	LMGP02050001	9547068	-	-	-	--
Lipid-B-P-0204	LPE(20:0)	GP	LPE	510.356	509.348	[M+H]+	C25H52NO7P	5.05E-01	4.61E-01	6.37E-01	5.48E-01	8.03E-02	8.21E-02	1.01E-01	1.01E-01	1.10E-01	3.21E-01	2.39E-01	2.80E-01	3.01E-01	2.36E-01	2.00E-01	1.77E-01	1.88E-01	1.82E-01	2.30E-01	6.36E-01	6.55E-01	6.68E-01	5.81E-01	7.61E-01	--	LMGP02050045	53480930	-	-	-	--
Lipid-B-P-0205	LPE(22:0)	GP	LPE	538.387	537.379	[M+H]+	C27H56NO7P	2.22E-01	1.71E-01	2.63E-01	2.78E-01	6.71E-02	4.00E-02	8.77E-02	4.83E-02	5.71E-02	1.98E-01	2.41E-01	1.56E-01	2.83E-01	3.11E-01	2.82E-01	2.27E-01	3.19E-01	3.07E-01	2.13E-01	3.57E-01	2.48E-01	3.49E-01	2.92E-01	3.55E-01	--	LMGP02050054	53480939	-	-	-	--
Lipid-B-P-0207	LPE(16:1)	GP	LPE	452.278	451.27	[M+H]+	C21H42NO7P	1.55E-01	1.62E-01	1.45E-01	1.53E-01	2.48E-02	3.00E-02	4.39E-02	3.90E-02	4.04E-02	8.25E-02	1.55E-01	1.03E-01	1.42E-01	1.40E-01	5.62E-02	5.89E-02	6.61E-02	5.29E-02	4.48E-02	2.28E-01	2.05E-01	1.86E-01	2.14E-01	2.33E-01	--	LMGP02050037	53480923	-	-	-	--
Lipid-B-P-0209	LPE(18:1)	GP	LPE	480.309	479.301	[M+H]+	C23H46NO7P	3.78E-01	3.86E-01	5.37E-01	4.25E-01	1.84E-01	1.62E-01	1.44E-01	2.00E-01	1.51E-01	3.01E-01	2.89E-01	2.40E-01	2.75E-01	3.16E-01	3.53E-01	3.35E-01	3.73E-01	4.05E-01	3.57E-01	6.45E-01	6.50E-01	5.43E-01	6.04E-01	6.77E-01	--	LMGP02050004	9547071	-	-	-	--
Lipid-B-P-0210	LPE(20:1)	GP	LPE	508.34	507.332	[M+H]+	C25H50NO7P	4.12E-02	4.68E-02	6.14E-02	5.19E-02	1.41E-02	1.33E-02	1.16E-02	1.45E-02	7.96E-03	2.52E-02	3.57E-02	4.04E-02	3.15E-02	4.19E-02	2.62E-02	2.50E-02	2.05E-02	2.77E-02	2.72E-02	8.25E-02	6.16E-02	7.32E-02	7.77E-02	6.38E-02	--	LMGP02050020	52925139	-	-	-	--
Lipid-B-P-0214	LPE(18:2)	GP	LPE	478.293	477.286	[M+H]+	C23H44NO7P	5.92E+00	6.20E+00	6.81E+00	6.98E+00	7.21E+00	7.59E+00	7.43E+00	7.67E+00	6.91E+00	4.31E+00	4.44E+00	4.11E+00	5.60E+00	4.56E+00	9.01E+00	8.58E+00	9.46E+00	9.79E+00	9.18E+00	7.17E+00	6.94E+00	6.88E+00	6.59E+00	6.87E+00	--	LMGP02050011	52925130	-	-	-	--
Lipid-B-P-0215	LPE(20:2)	GP	LPE	506.325	505.317	[M+H]+	C25H48NO7P	1.30E-02	1.39E-02	1.30E-02	1.35E-02	8.50E-03	7.85E-03	1.26E-02	1.32E-02	7.76E-03	1.00E-02	1.02E-02	1.18E-02	1.62E-02	1.03E-02	1.52E-02	1.64E-02	1.89E-02	1.19E-02	1.32E-02	4.93E-02	3.56E-02	4.10E-02	4.05E-02	4.19E-02	--	LMGP02050021	52925140	-	-	-	--
Lipid-B-P-0218	LPE(18:3)	GP	LPE	476.278	475.27	[M+H]+	C23H42NO7P	1.14E+00	1.03E+00	1.22E+00	1.22E+00	1.60E+00	1.49E+00	1.61E+00	1.63E+00	1.63E+00	5.61E-01	6.43E-01	5.19E-01	6.79E-01	5.09E-01	1.43E+00	1.47E+00	1.72E+00	1.61E+00	1.54E+00	1.04E+00	1.01E+00	9.45E-01	9.52E-01	9.91E-01	--	LMGP02050042	53480927	-	-	-	--
Lipid-B-P-0319	DG(8:0_16:0)	GL	DG	474.416	456.381	[M+NH4]+	C27H52O5	1.12E-01	5.25E-02	1.23E-01	1.05E-01	1.29E-01	1.45E-01	1.13E-01	1.24E-01	6.32E-02	8.68E-02	1.63E-01	1.38E-01	1.04E-01	1.07E-01	1.28E-01	1.32E-01	1.03E-01	1.57E-01	1.10E-01	4.19E-02	1.28E-01	9.33E-02	1.14E-01	1.82E-01	C00641	-	102241543	-	-	-	ko00561,ko00562,ko00564,ko01100,ko01110,ko04070
Lipid-B-P-0322	DG(14:0_16:0)	GL	DG	558.51	540.475	[M+NH4]+	C33H64O5	1.02E-01	7.75E-02	1.01E-01	8.95E-02	1.02E-01	1.16E-01	1.15E-01	9.42E-02	1.10E-01	1.07E-01	9.46E-02	1.09E-01	8.31E-02	1.11E-01	1.17E-01	1.09E-01	1.21E-01	1.29E-01	6.82E-02	8.88E-02	9.40E-02	8.55E-02	8.75E-02	7.87E-02	C00641	LMGL02010378	13734178	-	-	-	ko00561,ko00562,ko00564,ko01100,ko01110,ko04070
Lipid-B-P-0323	DG(16:0_16:0)	GL	DG	586.541	568.507	[M+NH4]+	C35H68O5	7.42E+00	5.17E+00	5.92E+00	5.83E+00	5.29E+00	4.93E+00	6.35E+00	5.12E+00	4.94E+00	7.16E+00	7.37E+00	9.24E+00	7.40E+00	5.22E+00	5.12E+00	6.11E+00	5.50E+00	5.80E+00	4.96E+00	5.72E+00	6.83E+00	5.98E+00	7.01E+00	7.09E+00	C00641	LMGL02010001	99931	-	-	-	ko00561,ko00562,ko00564,ko01100,ko01110,ko04070
Lipid-B-P-0324	DG(14:0_18:0)	GL	DG	586.541	568.507	[M+NH4]+	C35H68O5	1.10E-01	7.00E-02	7.80E-02	8.80E-02	1.19E-01	8.30E-02	7.97E-02	8.11E-02	5.92E-02	9.05E-02	9.36E-02	8.00E-02	8.47E-02	8.14E-02	1.08E-01	9.12E-02	8.35E-02	6.99E-02	7.16E-02	9.55E-02	7.79E-02	5.82E-02	8.65E-02	8.79E-02	C00641	LMGL02010383	53477951	-	-	-	ko00561,ko00562,ko00564,ko01100,ko01110,ko04070
Lipid-B-P-0325	DG(16:0_18:0)	GL	DG	614.572	596.538	[M+NH4]+	C37H72O5	1.12E+01	8.35E+00	7.70E+00	9.80E+00	8.78E+00	8.19E+00	1.03E+01	9.08E+00	9.23E+00	1.31E+01	1.46E+01	1.37E+01	1.12E+01	1.12E+01	8.50E+00	7.81E+00	8.91E+00	1.08E+01	7.06E+00	9.02E+00	9.60E+00	9.60E+00	1.16E+01	1.07E+01	C00641	LMGL02010020	9543688	-	-	-	ko00561,ko00562,ko00564,ko01100,ko01110,ko04070
Lipid-B-P-0326	DG(14:0_20:0)	GL	DG	614.572	596.538	[M+NH4]+	C37H72O5	2.09E-01	1.49E-01	1.46E-01	1.55E-01	1.45E-01	1.50E-01	1.22E-01	1.38E-01	1.20E-01	1.99E-01	2.56E-01	3.29E-01	1.81E-01	1.97E-01	1.52E-01	7.42E-02	1.42E-01	1.41E-01	1.12E-01	1.20E-01	1.81E-01	1.56E-01	1.73E-01	1.75E-01	C00641	LMGL02010388	53477955	-	-	-	ko00561,ko00562,ko00564,ko01100,ko01110,ko04070
Lipid-B-P-0328	DG(18:0_18:0)	GL	DG	642.604	624.569	[M+NH4]+	C39H76O5	6.53E+00	3.80E+00	4.97E+00	5.45E+00	4.59E+00	4.50E+00	5.10E+00	4.05E+00	3.79E+00	4.47E+00	5.02E+00	6.20E+00	5.40E+00	4.20E+00	5.35E+00	4.51E+00	4.73E+00	5.83E+00	3.92E+00	4.80E+00	4.75E+00	5.09E+00	4.53E+00	6.19E+00	C00641	LMGL02010002	102615	-	-	-	ko00561,ko00562,ko00564,ko01100,ko01110,ko04070
Lipid-B-P-0329	DG(16:0_20:0)	GL	DG	642.604	624.569	[M+NH4]+	C39H76O5	4.07E+00	3.10E+00	3.27E+00	3.25E+00	9.75E-02	8.30E-02	7.50E-02	8.88E-02	4.06E-02	7.05E+00	8.22E+00	1.03E+01	8.83E+00	7.46E+00	1.37E-01	1.54E-01	9.41E-02	1.32E-01	5.51E-02	3.72E+00	3.92E+00	3.37E+00	3.56E+00	4.81E+00	C00641	LMGL02010042	9543710	-	-	-	ko00561,ko00562,ko00564,ko01100,ko01110,ko04070
Lipid-B-P-0330	DG(14:0_22:0)	GL	DG	642.604	624.569	[M+NH4]+	C39H76O5	2.73E-01	1.39E-01	1.94E-01	2.13E-01	1.33E-01	4.10E-02	9.90E-02	7.04E-02	1.77E-01	1.87E-01	3.42E-01	4.19E-01	2.82E-01	2.30E-01	1.30E-01	1.59E-01	1.40E-01	1.55E-01	1.17E-01	1.56E-01	2.09E-01	2.49E-01	2.67E-01	3.61E-01	C00641	LMGL02010395	53477963	-	-	-	ko00561,ko00562,ko00564,ko01100,ko01110,ko04070
Lipid-B-P-0335	DG(16:0_24:0)	GL	DG	698.666	680.632	[M+NH4]+	C43H84O5	1.90E+00	1.23E+00	1.59E+00	1.81E+00	2.41E-01	2.50E-01	2.89E-01	1.76E-01	2.29E-01	2.66E+00	3.36E+00	3.46E+00	3.42E+00	2.29E+00	2.31E-01	2.04E-01	2.12E-01	2.66E-01	2.03E-01	2.15E+00	2.24E+00	1.92E+00	2.02E+00	2.23E+00	C00641	-	-	-	-	-	ko00561,ko00562,ko00564,ko01100,ko01110,ko04070
Lipid-B-P-0336	DG(20:0_22:0)	GL	DG	726.698	708.663	[M+NH4]+	C45H88O5	5.25E+00	3.20E+00	4.53E+00	4.29E+00	6.36E-02	7.79E-02	6.93E-02	5.00E-02	3.73E-02	6.68E+00	7.60E+00	9.14E+00	7.12E+00	7.77E+00	1.01E-01	5.53E-02	1.38E-01	8.30E-02	8.90E-02	4.82E+00	5.38E+00	6.29E+00	5.52E+00	6.02E+00	C00641	LMGL02010200	9543865	-	-	-	ko00561,ko00562,ko00564,ko01100,ko01110,ko04070
Lipid-B-P-0337	DG(22:0_22:0)	GL	DG	754.729	736.694	[M+NH4]+	C47H92O5	1.10E+01	9.53E+00	8.80E+00	1.01E+01	2.37E-01	1.91E-01	2.36E-01	1.93E-01	1.88E-01	1.13E+01	1.22E+01	1.43E+01	1.42E+01	1.20E+01	4.05E-01	3.93E-01	4.12E-01	4.33E-01	3.84E-01	1.19E+01	1.07E+01	9.47E+00	1.23E+01	9.76E+00	C00641	LMGL02010258	9543923	-	-	-	ko00561,ko00562,ko00564,ko01100,ko01110,ko04070
Lipid-B-P-0338	DG(22:0_24:0)	GL	DG	782.769	764.726	[M+NH4]+	C49H96O5	2.55E+00	1.70E+00	2.39E+00	2.44E+00	1.45E-01	1.06E-01	1.28E-01	1.28E-01	1.27E-01	1.29E+00	1.67E+00	2.08E+00	1.81E+00	1.51E+00	1.56E-01	2.02E-01	2.18E-01	2.59E-01	2.03E-01	1.46E+00	1.24E+00	1.15E+00	1.51E+00	1.46E+00	C00641	-	-	-	-	-	ko00561,ko00562,ko00564,ko01100,ko01110,ko04070
Lipid-B-P-0341	DG(14:0_16:1)	GL	DG	556.494	538.46	[M+NH4]+	C33H62O5	2.64E-01	2.45E-01	2.83E-01	3.03E-01	2.80E-01	2.58E-01	3.24E-01	2.46E-01	2.13E-01	3.03E-01	4.00E-01	3.03E-01	2.48E-01	3.31E-01	1.88E-01	2.72E-01	1.76E-01	3.10E-01	1.78E-01	3.12E-01	4.61E-01	2.40E-01	3.83E-01	2.82E-01	C00641	LMGL02010379	53477950	-	-	-	ko00561,ko00562,ko00564,ko01100,ko01110,ko04070
Lipid-B-P-0342	DG(14:0_18:1)	GL	DG	584.525	566.491	[M+NH4]+	C35H66O5	6.50E-02	3.36E-02	5.35E-02	3.12E-02	5.09E-02	6.88E-02	6.82E-02	6.21E-02	5.87E-02	4.02E-02	3.40E-02	5.63E-02	4.97E-02	4.33E-02	1.15E-01	1.06E-01	1.58E-01	1.02E-01	9.72E-02	5.64E-02	6.28E-02	3.90E-02	4.33E-02	8.01E-02	C00641	LMGL02010384	14275341	-	-	-	ko00561,ko00562,ko00564,ko01100,ko01110,ko04070
Lipid-B-P-0343	DG(16:0_16:1)	GL	DG	584.525	566.491	[M+NH4]+	C35H66O5	1.06E+00	8.70E-01	1.00E+00	8.90E-01	6.11E-01	5.87E-01	5.47E-01	5.24E-01	4.95E-01	1.05E+00	1.11E+00	1.40E+00	1.03E+00	9.81E-01	7.80E-01	8.63E-01	8.40E-01	8.67E-01	5.66E-01	9.60E-01	1.07E+00	8.39E-01	1.02E+00	1.14E+00	C00641	LMGL02010010	9543678	-	-	-	ko00561,ko00562,ko00564,ko01100,ko01110,ko04070
Lipid-B-P-0344	DG(16:0_17:1)	GL	DG	598.541	580.507	[M+NH4]+	C36H68O5	5.65E-02	4.87E-02	3.94E-02	6.50E-02	8.25E-02	6.78E-02	4.89E-02	4.53E-02	4.44E-02	3.01E-02	3.02E-02	3.56E-02	2.49E-02	2.45E-02	1.09E-01	8.34E-02	1.10E-01	1.09E-01	9.77E-02	5.31E-02	5.63E-02	3.16E-02	3.29E-02	4.77E-02	C00641	-	-	-	-	-	ko00561,ko00562,ko00564,ko01100,ko01110,ko04070
Lipid-B-P-0345	DG(15:0_18:1)	GL	DG	598.541	580.507	[M+NH4]+	C36H68O5	4.61E-02	4.59E-02	3.93E-02	5.75E-02	5.63E-02	6.32E-02	4.36E-02	4.24E-02	3.32E-02	2.41E-02	2.94E-02	4.91E-02	3.83E-02	3.35E-02	7.65E-02	7.90E-02	5.85E-02	7.41E-02	7.50E-02	3.55E-02	3.24E-02	2.67E-02	3.28E-02	2.67E-02	C00641	-	53478004	-	-	-	ko00561,ko00562,ko00564,ko01100,ko01110,ko04070
Lipid-B-P-0347	DG(16:0_18:1)	GL	DG	612.557	594.522	[M+NH4]+	C37H70O5	1.09E+01	8.20E+00	8.80E+00	9.50E+00	9.41E+00	8.45E+00	8.54E+00	7.28E+00	6.82E+00	5.89E+00	6.15E+00	7.81E+00	5.92E+00	5.03E+00	2.27E+01	2.29E+01	2.12E+01	2.12E+01	2.13E+01	7.53E+00	8.14E+00	5.93E+00	7.71E+00	8.11E+00	C00641	LMGL02010006	5282283	-	-	-	ko00561,ko00562,ko00564,ko01100,ko01110,ko04070
Lipid-B-P-0350	DG(16:0_20:1)	GL	DG	640.588	622.554	[M+NH4]+	C39H74O5	3.20E-01	2.74E-01	2.51E-01	2.47E-01	8.35E-02	9.96E-02	1.06E-01	9.90E-02	5.92E-02	8.89E-01	9.05E-01	1.05E+00	7.84E-01	7.72E-01	1.23E-01	1.24E-01	9.82E-02	1.18E-01	1.07E-01	3.19E-01	2.73E-01	3.23E-01	3.51E-01	3.69E-01	C00641	LMGL02010048	9543715	-	-	-	ko00561,ko00562,ko00564,ko01100,ko01110,ko04070
Lipid-B-P-0351	DG(18:0_18:1)	GL	DG	640.588	622.554	[M+NH4]+	C39H74O5	7.85E-01	5.05E-01	6.45E-01	5.95E-01	4.78E-01	3.86E-01	4.53E-01	3.80E-01	3.49E-01	8.53E-01	6.10E-01	8.99E-01	6.81E-01	6.78E-01	1.10E+00	1.08E+00	1.22E+00	1.14E+00	9.24E-01	4.97E-01	5.02E-01	5.51E-01	5.89E-01	4.56E-01	C00641	LMGL02010043	6443547	-	-	-	ko00561,ko00562,ko00564,ko01100,ko01110,ko04070
Lipid-B-P-0354	DG(18:1_22:0)	GL	DG	696.651	678.616	[M+NH4]+	C43H82O5	4.54E+00	3.68E+00	2.91E+00	2.91E+00	4.08E-02	3.04E-02	3.81E-02	2.84E-02	3.37E-02	8.00E+00	7.96E+00	9.83E+00	9.30E+00	5.89E+00	5.80E-02	1.03E-01	1.12E-01	7.04E-02	1.14E-01	4.17E+00	4.80E+00	4.36E+00	3.88E+00	5.05E+00	C00641	-	-	-	-	-	ko00561,ko00562,ko00564,ko01100,ko01110,ko04070
Lipid-B-P-0355	DG(18:1_24:0)	GL	DG	724.682	706.648	[M+NH4]+	C45H86O5	3.42E-01	2.73E-01	2.76E-01	4.36E-01	2.36E-02	1.95E-02	5.89E-03	2.07E-02	6.57E-03	5.84E-01	6.88E-01	1.19E+00	6.91E-01	4.09E-01	3.67E-02	4.25E-02	3.02E-02	1.80E-02	3.76E-02	5.11E-01	4.83E-01	2.83E-01	5.47E-01	3.73E-01	C00641	-	53478084	-	-	-	ko00561,ko00562,ko00564,ko01100,ko01110,ko04070
Lipid-B-P-0356	DG(14:0_18:2)	GL	DG	582.51	564.475	[M+NH4]+	C35H64O5	9.65E-01	8.75E-01	8.95E-01	9.80E-01	7.47E-01	7.94E-01	6.51E-01	6.65E-01	6.87E-01	1.03E+00	9.82E-01	1.42E+00	1.01E+00	9.55E-01	1.39E+00	1.19E+00	1.38E+00	1.36E+00	9.86E-01	1.36E+00	1.36E+00	1.30E+00	1.58E+00	1.32E+00	C00641	LMGL02010385	14275352	-	-	-	ko00561,ko00562,ko00564,ko01100,ko01110,ko04070
Lipid-B-P-0357	DG(16:0_16:2)	GL	DG	582.51	564.475	[M+NH4]+	C35H64O5	9.05E-02	7.05E-02	8.60E-02	7.50E-02	5.97E-02	5.41E-02	6.15E-02	5.19E-02	3.52E-02	1.29E-01	1.33E-01	1.53E-01	1.25E-01	8.97E-02	5.75E-02	7.27E-02	6.46E-02	4.03E-02	4.43E-02	1.45E-01	1.41E-01	8.39E-02	1.89E-01	1.14E-01	C00641	-	-	-	-	-	ko00561,ko00562,ko00564,ko01100,ko01110,ko04070
Lipid-B-P-0358	DG(16:1_16:1)	GL	DG	582.51	564.475	[M+NH4]+	C35H64O5	1.63E-01	1.20E-01	1.44E-01	1.85E-01	5.29E-02	5.79E-02	7.08E-02	2.82E-02	4.57E-02	1.56E-01	2.10E-01	2.13E-01	1.62E-01	1.49E-01	6.37E-02	3.27E-02	4.81E-02	2.76E-02	2.78E-02	1.95E-01	1.67E-01	1.10E-01	1.11E-01	1.29E-01	C00641	LMGL02010011	9543679	-	-	-	ko00561,ko00562,ko00564,ko01100,ko01110,ko04070
Lipid-B-P-0359	DG(15:0_18:2)	GL	DG	596.525	578.491	[M+NH4]+	C36H66O5	9.80E-01	7.15E-01	8.80E-01	8.55E-01	1.08E+00	9.05E-01	1.05E+00	1.11E+00	8.63E-01	8.58E-01	8.01E-01	9.88E-01	7.95E-01	7.09E-01	8.60E-01	8.00E-01	9.16E-01	9.82E-01	7.30E-01	8.20E-01	8.84E-01	6.71E-01	9.22E-01	8.74E-01	C00641	LMGL02010433	14275369	-	-	-	ko00561,ko00562,ko00564,ko01100,ko01110,ko04070
Lipid-B-P-0360	DG(16:1_18:1)	GL	DG	610.541	592.507	[M+NH4]+	C37H68O5	4.98E-01	3.95E-01	5.25E-01	4.87E-01	2.02E-01	1.41E-01	1.65E-01	2.29E-01	2.14E-01	4.55E-01	4.75E-01	5.04E-01	4.51E-01	3.38E-01	2.67E-01	3.18E-01	3.06E-01	2.68E-01	2.66E-01	3.94E-01	3.42E-01	3.58E-01	4.25E-01	5.15E-01	C00641	LMGL02010026	9543694	-	-	-	ko00561,ko00562,ko00564,ko01100,ko01110,ko04070
Lipid-B-P-0361	DG(16:0_18:2)	GL	DG	610.541	592.507	[M+NH4]+	C37H68O5	3.54E+02	2.88E+02	3.20E+02	3.20E+02	3.34E+02	3.10E+02	3.04E+02	3.06E+02	2.75E+02	3.01E+02	3.51E+02	4.29E+02	3.09E+02	2.86E+02	4.41E+02	4.55E+02	4.23E+02	4.59E+02	4.30E+02	3.76E+02	3.66E+02	3.31E+02	3.98E+02	3.82E+02	C00641	LMGL02010027	9543695	-	-	-	ko00561,ko00562,ko00564,ko01100,ko01110,ko04070
Lipid-B-P-0362	DG(17:1_18:1)	GL	DG	624.557	606.522	[M+NH4]+	C38H70O5	4.05E-02	3.52E-02	4.58E-02	2.60E-02	6.26E-02	7.59E-02	7.45E-02	5.63E-02	6.37E-02	3.17E-02	3.47E-02	6.13E-02	3.08E-02	2.10E-02	6.55E-02	5.92E-02	7.18E-02	7.83E-02	6.62E-02	2.65E-02	1.99E-02	1.03E-02	2.64E-02	3.13E-02	C00641	-	-	-	-	-	ko00561,ko00562,ko00564,ko01100,ko01110,ko04070
Lipid-B-P-0363	DG(17:0_18:2)	GL	DG	624.557	606.522	[M+NH4]+	C38H70O5	1.79E+00	1.52E+00	1.73E+00	1.66E+00	2.58E+00	2.25E+00	2.26E+00	1.94E+00	1.55E+00	1.45E+00	1.56E+00	1.84E+00	1.46E+00	1.26E+00	3.31E+00	3.12E+00	2.96E+00	3.27E+00	2.96E+00	1.90E+00	1.83E+00	1.42E+00	1.88E+00	1.96E+00	C00641	LMGL02010034	9543702	-	-	-	ko00561,ko00562,ko00564,ko01100,ko01110,ko04070
Lipid-B-P-0364	DG(16:0_20:2)	GL	DG	638.572	620.538	[M+NH4]+	C39H72O5	7.30E-02	6.05E-02	6.65E-02	6.60E-02	3.31E-02	2.78E-02	4.05E-02	3.56E-02	3.79E-02	8.89E-02	1.05E-01	1.34E-01	9.51E-02	7.72E-02	2.79E-02	3.74E-02	3.91E-02	4.05E-02	3.26E-02	8.39E-02	1.02E-01	7.34E-02	8.49E-02	9.28E-02	C00641	LMGL02010055	9543721	-	-	-	ko00561,ko00562,ko00564,ko01100,ko01110,ko04070
Lipid-B-P-0365	DG(18:0_18:2)	GL	DG	638.572	620.538	[M+NH4]+	C39H72O5	1.72E+01	1.17E+01	1.42E+01	1.44E+01	1.44E+01	1.24E+01	1.26E+01	1.31E+01	9.93E+00	9.26E+00	9.88E+00	1.26E+01	9.92E+00	8.35E+00	4.18E+01	4.15E+01	3.90E+01	3.92E+01	3.53E+01	1.57E+01	1.50E+01	1.13E+01	1.34E+01	1.38E+01	C00641	LMGL02010050	6441562	-	-	-	ko00561,ko00562,ko00564,ko01100,ko01110,ko04070
Lipid-B-P-0366	DG(18:1_18:1)	GL	DG	638.572	620.538	[M+NH4]+	C39H72O5	2.21E+00	1.42E+00	1.76E+00	1.74E+00	1.40E+00	1.21E+00	1.30E+00	1.24E+00	1.08E+00	9.05E-01	1.16E+00	1.27E+00	9.64E-01	8.37E-01	2.90E+00	3.01E+00	3.16E+00	3.10E+00	2.95E+00	1.16E+00	1.22E+00	9.86E-01	1.20E+00	1.21E+00	C00641	LMGL02010049	9543716	-	-	-	ko00561,ko00562,ko00564,ko01100,ko01110,ko04070
Lipid-B-P-0367	DG(18:1_20:1)	GL	DG	666.604	648.569	[M+NH4]+	C41H76O5	5.85E-02	6.05E-02	6.20E-02	8.50E-02	3.02E-02	4.28E-02	1.69E-02	1.97E-02	1.76E-02	1.63E-01	1.18E-01	2.08E-01	1.19E-01	1.13E-01	5.80E-02	5.58E-02	5.90E-02	7.41E-02	5.51E-02	4.67E-02	7.89E-02	5.72E-02	7.03E-02	6.80E-02	C00641	LMGL02010090	9543756	-	-	-	ko00561,ko00562,ko00564,ko01100,ko01110,ko04070
Lipid-B-P-0368	DG(18:2_22:0)	GL	DG	694.635	676.601	[M+NH4]+	C43H80O5	9.35E+00	6.90E+00	6.80E+00	9.70E+00	7.42E-01	3.81E-01	5.18E-01	5.53E-01	5.17E-01	2.47E+01	2.41E+01	2.93E+01	2.40E+01	2.02E+01	1.10E+00	7.03E-01	8.75E-01	1.11E+00	9.38E-01	1.44E+01	1.47E+01	1.05E+01	1.56E+01	1.39E+01	C00641	LMGL02010168	9543833	-	-	-	ko00561,ko00562,ko00564,ko01100,ko01110,ko04070
Lipid-B-P-0370	DG(18:2_23:0)	GL	DG	708.651	690.616	[M+NH4]+	C44H82O5	4.73E-01	4.30E-01	5.10E-01	5.75E-01	4.13E-01	2.94E-01	3.01E-01	1.56E-01	2.79E-01	1.16E+00	1.20E+00	1.30E+00	1.31E+00	1.13E+00	2.59E-01	2.16E-01	2.11E-01	2.44E-01	1.93E-01	6.22E-01	6.78E-01	6.61E-01	6.72E-01	6.41E-01	C00641	-	-	-	-	-	ko00561,ko00562,ko00564,ko01100,ko01110,ko04070
Lipid-B-P-0371	DG(18:2_24:0)	GL	DG	722.666	704.632	[M+NH4]+	C45H84O5	2.92E+00	1.65E+00	1.68E+00	1.54E+00	3.53E-01	3.87E-01	3.08E-01	2.55E-01	2.04E-01	4.14E+00	4.86E+00	5.24E+00	3.64E+00	3.41E+00	6.15E-01	6.21E-01	6.77E-01	5.99E-01	4.93E-01	2.53E+00	2.68E+00	2.64E+00	3.79E+00	3.21E+00	C00641	-	-	-	-	-	ko00561,ko00562,ko00564,ko01100,ko01110,ko04070
Lipid-B-P-0372	DG(18:2_25:0)	GL	DG	736.682	718.648	[M+NH4]+	C46H86O5	2.28E-01	1.42E-01	1.61E-01	2.08E-01	1.85E-01	8.90E-02	9.90E-02	9.76E-02	1.16E-01	3.58E-01	2.86E-01	2.59E-01	2.74E-01	2.48E-01	1.53E-01	1.33E-01	1.19E-01	1.85E-01	1.94E-01	1.89E-01	1.51E-01	2.22E-01	3.48E-01	1.85E-01	C00641	-	-	-	-	-	ko00561,ko00562,ko00564,ko01100,ko01110,ko04070
Lipid-B-P-0374	DG(14:0_18:3)	GL	DG	580.494	562.46	[M+NH4]+	C35H62O5	1.40E-01	1.06E-01	1.19E-01	8.75E-02	1.85E-01	1.17E-01	1.21E-01	8.50E-02	1.06E-01	6.79E-02	8.58E-02	1.02E-01	9.71E-02	8.29E-02	1.17E-01	1.61E-01	9.92E-02	1.18E-01	1.11E-01	8.59E-02	1.60E-01	1.09E-01	1.24E-01	9.18E-02	C00641	-	53478140	-	-	-	ko00561,ko00562,ko00564,ko01100,ko01110,ko04070
Lipid-B-P-0377	DG(15:0_18:3)	GL	DG	594.51	576.475	[M+NH4]+	C36H64O5	1.01E+00	5.80E-01	7.35E-01	8.20E-01	1.31E+00	1.16E+00	1.10E+00	1.01E+00	9.78E-01	6.79E-01	7.76E-01	7.51E-01	6.18E-01	7.51E-01	7.70E-01	6.45E-01	6.77E-01	5.30E-01	5.56E-01	6.71E-01	6.88E-01	6.08E-01	5.99E-01	7.14E-01	C00641	LMGL02010434	14275371	-	-	-	ko00561,ko00562,ko00564,ko01100,ko01110,ko04070
Lipid-B-P-0378	DG(16:1_18:2)	GL	DG	608.525	590.491	[M+NH4]+	C37H66O5	1.72E+01	1.23E+01	1.50E+01	1.51E+01	3.06E+00	2.92E+00	3.44E+00	2.91E+00	2.58E+00	2.34E+01	2.40E+01	2.88E+01	2.20E+01	2.11E+01	5.50E+00	5.33E+00	5.39E+00	5.11E+00	4.45E+00	2.08E+01	2.19E+01	1.89E+01	2.16E+01	2.06E+01	C00641	LMGL02010031	9543699	-	-	-	ko00561,ko00562,ko00564,ko01100,ko01110,ko04070
Lipid-B-P-0379	DG(16:0_18:3)	GL	DG	608.525	590.491	[M+NH4]+	C37H66O5	6.60E+01	4.64E+01	5.50E+01	5.90E+01	8.49E+01	8.40E+01	8.44E+01	8.64E+01	6.77E+01	5.03E+01	4.90E+01	5.93E+01	4.54E+01	4.45E+01	6.75E+01	7.42E+01	6.56E+01	7.14E+01	5.71E+01	5.02E+01	5.33E+01	4.38E+01	5.26E+01	5.25E+01	C00641	LMGL02010032	9543700	-	-	-	ko00561,ko00562,ko00564,ko01100,ko01110,ko04070
Lipid-B-P-0380	DG(16:2_18:1)	GL	DG	608.525	590.491	[M+NH4]+	C37H66O5	3.13E-01	2.07E-01	2.79E-01	2.86E-01	1.09E-01	6.27E-02	6.51E-02	4.77E-02	5.67E-02	4.61E-01	4.27E-01	5.58E-01	4.31E-01	3.65E-01	1.07E-01	1.33E-01	1.24E-01	8.25E-02	8.80E-02	3.65E-01	3.88E-01	3.57E-01	4.38E-01	3.73E-01	C00641	-	-	-	-	-	ko00561,ko00562,ko00564,ko01100,ko01110,ko04070
Lipid-B-P-0381	DG(17:1_18:2)	GL	DG	622.541	604.507	[M+NH4]+	C38H68O5	3.02E-01	2.82E-01	2.80E-01	3.28E-01	3.26E-01	3.75E-01	3.21E-01	3.01E-01	3.21E-01	2.59E-01	2.63E-01	3.47E-01	3.13E-01	2.04E-01	4.17E-01	3.90E-01	4.54E-01	4.11E-01	3.70E-01	2.45E-01	3.05E-01	2.19E-01	3.03E-01	2.90E-01	C00641	-	-	-	-	-	ko00561,ko00562,ko00564,ko01100,ko01110,ko04070
Lipid-B-P-0382	DG(17:0_18:3)	GL	DG	622.541	604.507	[M+NH4]+	C38H68O5	2.27E+00	1.61E+00	1.85E+00	1.83E+00	5.87E+00	5.36E+00	5.57E+00	5.68E+00	4.92E+00	1.23E+00	1.29E+00	1.56E+00	1.44E+00	1.12E+00	2.59E+00	2.76E+00	2.81E+00	2.77E+00	2.43E+00	7.72E-01	6.93E-01	6.87E-01	7.14E-01	8.31E-01	C00641	LMGL02010040	9543708	-	-	-	ko00561,ko00562,ko00564,ko01100,ko01110,ko04070
Lipid-B-P-0383	DG(16:1_20:2)	GL	DG	636.557	618.522	[M+NH4]+	C39H70O5	1.58E-01	1.17E-01	1.11E-01	1.03E-01	8.35E-02	6.27E-02	6.25E-02	6.99E-02	6.27E-02	1.05E-01	1.22E-01	1.57E-01	1.14E-01	9.91E-02	1.64E-01	1.39E-01	1.46E-01	1.29E-01	1.07E-01	1.46E-01	1.32E-01	1.05E-01	1.34E-01	1.11E-01	C00641	LMGL02010061	9543727	-	-	-	ko00561,ko00562,ko00564,ko01100,ko01110,ko04070
Lipid-B-P-0384	DG(16:0_20:3)	GL	DG	636.557	618.522	[M+NH4]+	C39H70O5	4.66E-02	4.76E-02	5.25E-02	5.25E-02	7.71E-02	5.41E-02	4.53E-02	3.30E-02	3.88E-02	5.58E-02	5.89E-02	6.42E-02	4.41E-02	5.37E-02	4.31E-02	3.55E-02	3.59E-02	4.03E-02	3.07E-02	4.58E-02	3.85E-02	2.34E-02	2.67E-02	4.34E-02	C00641	LMGL02010062	9543728	-	-	-	ko00561,ko00562,ko00564,ko01100,ko01110,ko04070
Lipid-B-P-0385	DG(18:1_18:2)	GL	DG	636.557	618.522	[M+NH4]+	C39H70O5	5.40E+01	4.10E+01	4.32E+01	4.98E+01	3.09E+01	2.80E+01	2.57E+01	2.68E+01	2.34E+01	4.38E+01	4.77E+01	5.58E+01	4.58E+01	3.67E+01	5.35E+01	5.29E+01	5.29E+01	5.99E+01	4.65E+01	4.75E+01	5.13E+01	4.12E+01	4.93E+01	4.73E+01	C00641	LMGL02010056	9543722	-	-	-	ko00561,ko00562,ko00564,ko01100,ko01110,ko04070
Lipid-B-P-0386	DG(14:1_22:2)	GL	DG	636.557	618.522	[M+NH4]+	C39H70O5	3.51E-01	2.59E-01	2.74E-01	3.04E-01	1.68E-01	1.68E-01	1.31E-01	1.46E-01	1.46E-01	2.74E-01	2.70E-01	3.83E-01	2.68E-01	2.30E-01	3.02E-01	2.98E-01	3.28E-01	3.31E-01	2.76E-01	2.92E-01	2.86E-01	2.96E-01	2.74E-01	2.88E-01	C00641	LMGL02010421	53477994	-	-	-	ko00561,ko00562,ko00564,ko01100,ko01110,ko04070
Lipid-B-P-0387	DG(18:0_18:3)	GL	DG	636.557	618.522	[M+NH4]+	C39H70O5	3.84E+00	2.80E+00	3.42E+00	3.16E+00	5.05E+00	4.71E+00	4.45E+00	4.48E+00	3.83E+00	1.95E+00	2.10E+00	2.50E+00	2.03E+00	1.66E+00	6.45E+00	6.69E+00	6.21E+00	6.36E+00	6.00E+00	2.51E+00	2.44E+00	2.06E+00	2.45E+00	2.54E+00	C00641	LMGL02010057	9543723	-	-	-	ko00561,ko00562,ko00564,ko01100,ko01110,ko04070
Lipid-B-P-0388	DG(19:1_18:2)	GL	DG	650.572	632.538	[M+NH4]+	C40H72O5	9.05E-01	6.30E-01	7.00E-01	6.85E-01	2.19E+00	2.06E+00	1.97E+00	1.85E+00	1.65E+00	4.34E-01	4.26E-01	5.24E-01	4.11E-01	3.40E-01	1.88E+00	2.08E+00	1.94E+00	1.93E+00	1.76E+00	2.92E-01	2.79E-01	2.19E-01	2.80E-01	2.51E-01	C00641	-	-	-	-	-	ko00561,ko00562,ko00564,ko01100,ko01110,ko04070
Lipid-B-P-0389	DG(18:2_20:1)	GL	DG	664.588	646.554	[M+NH4]+	C41H74O5	8.55E-01	6.50E-01	7.40E-01	7.20E-01	5.34E-01	4.92E-01	4.72E-01	4.83E-01	4.15E-01	8.95E-01	9.31E-01	1.17E+00	9.71E-01	8.14E-01	1.03E+00	9.41E-01	9.41E-01	9.77E-01	8.66E-01	9.12E-01	9.35E-01	6.92E-01	8.44E-01	8.79E-01	C00641	LMGL02010099	9543765	-	-	-	ko00561,ko00562,ko00564,ko01100,ko01110,ko04070
Lipid-B-P-0391	DG(18:3_22:0)	GL	DG	664.588	646.554	[M+NH4]+	C41H74O5	3.43E-01	2.53E-01	3.01E-01	2.66E-01	2.11E-01	1.99E-01	1.78E-01	1.88E-01	1.64E-01	6.21E-01	6.46E-01	8.30E-01	6.34E-01	6.31E-01	1.79E-01	2.05E-01	2.23E-01	1.97E-01	1.86E-01	3.86E-01	3.78E-01	2.89E-01	3.35E-01	4.13E-01	C00641	LMGL02010484	53478123	-	-	-	ko00561,ko00562,ko00564,ko01100,ko01110,ko04070
Lipid-B-P-0393	DG(18:3_23:0)	GL	DG	706.634	688.601	[M+NH4]+	C44H80O5	1.73E-01	7.55E-02	1.41E-01	1.33E-01	6.99E-02	8.80E-02	7.14E-02	5.63E-02	8.23E-02	1.96E-01	3.59E-01	2.54E-01	2.36E-01	2.61E-01	3.21E-02	4.74E-02	3.56E-02	2.85E-02	7.69E-02	1.60E-01	1.76E-01	1.30E-01	1.39E-01	1.73E-01	C00641	-	-	-	-	-	ko00561,ko00562,ko00564,ko01100,ko01110,ko04070
Lipid-B-P-0394	DG(18:3_24:0)	GL	DG	720.646	702.616	[M+NH4]+	C45H82O5	5.55E-01	2.47E-01	5.15E-01	4.49E-01	6.60E-02	6.58E-02	6.04E-02	1.01E-01	4.96E-02	1.14E+00	9.77E-01	9.49E-01	1.05E+00	8.61E-01	3.74E-02	6.69E-02	9.01E-02	1.33E-01	6.91E-02	6.66E-01	6.43E-01	4.92E-01	7.87E-01	8.11E-01	C00641	-	-	-	-	-	ko00561,ko00562,ko00564,ko01100,ko01110,ko04070
Lipid-B-P-0398	DG(16:1_18:3)	GL	DG	606.51	588.475	[M+NH4]+	C37H64O5	3.00E+00	2.61E+00	2.58E+00	2.91E+00	1.28E+00	1.16E+00	1.08E+00	1.02E+00	8.58E-01	3.23E+00	3.13E+00	3.85E+00	3.50E+00	2.97E+00	7.75E-01	9.02E-01	8.09E-01	8.04E-01	7.01E-01	2.79E+00	2.79E+00	2.47E+00	3.03E+00	2.74E+00	C00641	LMGL02010035	9543703	-	-	-	ko00561,ko00562,ko00564,ko01100,ko01110,ko04070
Lipid-B-P-0400	DG(16:2_18:2)	GL	DG	606.51	588.475	[M+NH4]+	C37H64O5	2.54E-01	1.57E-01	1.88E-01	2.29E-01	1.15E-01	7.74E-02	1.47E-01	8.54E-02	1.08E-01	2.49E-01	2.97E-01	3.44E-01	3.14E-01	2.96E-01	1.03E-01	1.34E-01	7.74E-02	9.14E-02	1.24E-01	2.84E-01	3.30E-01	2.12E-01	4.08E-01	3.46E-01	C00641	-	-	-	-	-	ko00561,ko00562,ko00564,ko01100,ko01110,ko04070
Lipid-B-P-0402	DG(16:0_20:4)	GL	DG	634.541	616.507	[M+NH4]+	C39H68O5	3.43E-01	2.35E-01	2.54E-01	2.90E-01	3.18E-01	2.94E-01	2.82E-01	2.69E-01	2.25E-01	3.32E-01	3.98E-01	3.61E-01	3.69E-01	3.09E-01	3.20E-01	3.27E-01	3.31E-01	3.18E-01	2.64E-01	3.74E-01	3.72E-01	2.78E-01	4.17E-01	3.64E-01	C00641	LMGL02010070	9543736	-	-	-	ko00561,ko00562,ko00564,ko01100,ko01110,ko04070
Lipid-B-P-0403	DG(18:2_18:2)	GL	DG	634.541	616.507	[M+NH4]+	C39H68O5	3.24E+02	2.46E+02	2.74E+02	2.92E+02	3.10E+02	2.99E+02	2.85E+02	2.62E+02	2.67E+02	3.59E+02	3.40E+02	4.25E+02	3.54E+02	2.99E+02	3.84E+02	3.22E+02	3.76E+02	3.72E+02	2.94E+02	3.47E+02	3.89E+02	3.38E+02	4.06E+02	3.68E+02	C00641	LMGL02010063	9543729	-	-	-	ko00561,ko00562,ko00564,ko01100,ko01110,ko04070
Lipid-B-P-0404	DG(16:1_20:3)	GL	DG	634.541	616.507	[M+NH4]+	C39H68O5	1.27E+00	9.35E-01	9.60E-01	1.09E+00	1.07E+00	1.09E+00	1.08E+00	9.95E-01	9.93E-01	1.26E+00	1.21E+00	1.56E+00	1.32E+00	1.19E+00	1.25E+00	1.32E+00	1.34E+00	1.29E+00	1.14E+00	1.25E+00	1.47E+00	1.31E+00	1.40E+00	1.37E+00	C00641	-	53478040	-	-	-	ko00561,ko00562,ko00564,ko01100,ko01110,ko04070
Lipid-B-P-0405	DG(18:1_18:3)	GL	DG	634.541	616.507	[M+NH4]+	C39H68O5	3.55E+01	2.56E+01	2.64E+01	3.01E+01	3.18E+01	2.99E+01	3.04E+01	2.71E+01	2.54E+01	3.04E+01	3.00E+01	3.78E+01	3.00E+01	2.69E+01	3.51E+01	3.39E+01	3.72E+01	3.68E+01	2.94E+01	3.11E+01	3.37E+01	3.02E+01	3.38E+01	3.29E+01	C00641	LMGL02010064	9543730	-	-	-	ko00561,ko00562,ko00564,ko01100,ko01110,ko04070
Lipid-B-P-0406	DG(18:1_20:3)	GL	DG	662.572	644.538	[M+NH4]+	C41H72O5	3.38E-02	3.54E-02	2.60E-02	2.68E-02	3.10E-02	3.12E-02	2.25E-02	2.80E-02	2.44E-02	4.92E-02	4.51E-02	4.90E-02	4.96E-02	1.94E-02	2.78E-02	2.20E-02	3.08E-02	2.72E-02	2.88E-02	5.11E-02	3.52E-02	4.85E-02	3.81E-02	4.07E-02	C00641	LMGL02010110	9543776	-	-	-	ko00561,ko00562,ko00564,ko01100,ko01110,ko04070
Lipid-B-P-0408	DG(18:2_20:2)	GL	DG	662.572	644.538	[M+NH4]+	C41H72O5	5.85E-01	4.16E-01	4.78E-01	5.10E-01	4.48E-01	3.56E-01	4.16E-01	3.54E-01	2.94E-01	6.26E-01	7.24E-01	8.05E-01	6.86E-01	6.26E-01	3.87E-01	4.33E-01	4.40E-01	4.92E-01	4.44E-01	6.32E-01	6.23E-01	5.24E-01	6.62E-01	6.56E-01	C00641	LMGL02010109	9543775	-	-	-	ko00561,ko00562,ko00564,ko01100,ko01110,ko04070
Lipid-B-P-0416	DG(18:2_18:3)	GL	DG	632.525	614.491	[M+NH4]+	C39H66O5	5.70E+01	4.03E+01	5.10E+01	4.56E+01	8.05E+01	6.78E+01	8.12E+01	6.89E+01	6.12E+01	4.45E+01	5.33E+01	5.83E+01	5.14E+01	4.65E+01	5.75E+01	6.11E+01	6.26E+01	6.20E+01	5.85E+01	5.26E+01	5.38E+01	4.59E+01	5.68E+01	4.84E+01	C00641	LMGL02010071	9543737	-	-	-	ko00561,ko00562,ko00564,ko01100,ko01110,ko04070
Lipid-B-P-0417	DG(16:1_20:4)	GL	DG	632.525	614.491	[M+NH4]+	C39H66O5	4.20E-01	2.29E-01	4.06E-01	2.82E-01	5.63E-01	4.73E-01	5.94E-01	5.10E-01	3.66E-01	2.86E-01	3.43E-01	4.20E-01	3.92E-01	3.90E-01	3.58E-01	4.60E-01	3.99E-01	4.26E-01	4.00E-01	3.54E-01	4.15E-01	3.52E-01	3.79E-01	3.56E-01	C00641	LMGL02010077	9543743	-	-	-	ko00561,ko00562,ko00564,ko01100,ko01110,ko04070
Lipid-B-P-0420	DG(18:2_20:3)	GL	DG	660.557	642.522	[M+NH4]+	C41H70O5	1.20E-01	8.95E-02	1.17E-01	9.65E-02	1.43E-01	1.04E-01	1.06E-01	1.29E-01	9.38E-02	1.61E-01	1.67E-01	2.03E-01	9.87E-02	1.28E-01	8.40E-02	7.95E-02	7.23E-02	1.10E-01	9.14E-02	1.49E-01	1.18E-01	7.24E-02	1.00E-01	1.29E-01	C00641	LMGL02010120	9543785	-	-	-	ko00561,ko00562,ko00564,ko01100,ko01110,ko04070
Lipid-B-P-0428	DG(18:3_18:3)	GL	DG	630.51	612.475	[M+NH4]+	C39H64O5	7.00E+00	5.97E+00	6.85E+00	7.05E+00	1.52E+01	1.15E+01	1.24E+01	1.30E+01	1.05E+01	4.53E+00	4.55E+00	5.29E+00	4.96E+00	4.51E+00	6.85E+00	7.44E+00	6.28E+00	6.41E+00	5.29E+00	5.16E+00	5.38E+00	3.88E+00	4.48E+00	4.49E+00	C00641	LMGL02010079	9543745	-	-	-	ko00561,ko00562,ko00564,ko01100,ko01110,ko04070
Lipid-B-P-0429	DG(18:2_18:4)	GL	DG	630.51	612.475	[M+NH4]+	C39H64O5	1.15E+00	9.70E-01	8.55E-01	9.40E-01	2.44E+00	1.92E+00	1.91E+00	1.74E+00	1.61E+00	6.53E-01	6.88E-01	8.25E-01	7.22E-01	6.00E-01	1.03E+00	1.09E+00	1.05E+00	1.02E+00	8.17E-01	6.37E-01	6.93E-01	5.61E-01	6.31E-01	6.12E-01	C00641	LMGL02010505	53478164	-	-	-	ko00561,ko00562,ko00564,ko01100,ko01110,ko04070
Lipid-B-P-0455	MG(14:0)	GL	MG	320.289	302.246	[M+NH4]+	C17H34O4	8.18E-01	5.17E-01	8.84E-01	8.90E-01	1.04E+00	5.76E-01	6.10E-01	5.05E-01	5.09E-01	2.83E-01	4.46E-01	7.46E-01	5.72E-01	1.06E+00	1.21E+00	8.87E-01	5.09E-01	3.38E-01	6.62E-01	9.30E-01	4.50E-01	5.99E-01	5.49E-01	3.94E-01	C01885	-	10957631	-	-	-	ko00561,ko01100
Lipid-B-P-0457	MG(16:0)	GL	MG	348.321	330.277	[M+NH4]+	C19H38O4	1.43E+02	1.62E+02	1.53E+02	1.68E+02	1.55E+02	1.37E+02	1.59E+02	1.46E+02	1.49E+02	1.42E+02	1.62E+02	1.47E+02	1.44E+02	1.42E+02	1.44E+02	1.66E+02	1.46E+02	1.65E+02	1.35E+02	1.23E+02	1.39E+02	1.57E+02	1.46E+02	1.62E+02	C01885	LMGL01010001	14900	32899-41-5	-	-	ko00561,ko01100
Lipid-B-P-0458	MG(18:0)	GL	MG	376.352	358.308	[M+NH4]+	C21H42O4	2.14E+02	2.31E+02	2.19E+02	2.36E+02	1.92E+02	1.61E+02	2.21E+02	1.87E+02	2.20E+02	2.22E+02	2.19E+02	1.96E+02	1.98E+02	1.62E+02	1.90E+02	2.35E+02	2.19E+02	2.31E+02	2.10E+02	1.49E+02	1.86E+02	2.33E+02	1.99E+02	2.32E+02	C01885	LMGL01010003	24699	22610-61-3	-	-	ko00561,ko01100
Lipid-B-P-0463	MG(18:1)	GL	MG	374.336	356.293	[M+NH4]+	C21H40O4	5.53E+00	4.57E+00	5.86E+00	5.36E+00	3.71E+00	2.60E+00	3.30E+00	3.25E+00	3.58E+00	4.03E+00	5.35E+00	4.40E+00	4.72E+00	3.99E+00	3.39E+00	3.86E+00	3.08E+00	3.93E+00	3.97E+00	4.82E+00	4.59E+00	6.41E+00	5.92E+00	7.40E+00	C01885	LMGL01010004	5283467	-	-	-	ko00561,ko01100
Lipid-B-P-0465	MG(18:2)	GL	MG	372.31	354.277	[M+NH4]+	C21H38O4	3.04E+01	3.27E+01	3.16E+01	3.60E+01	4.10E+01	3.55E+01	4.01E+01	3.99E+01	3.81E+01	2.37E+01	2.60E+01	2.66E+01	2.52E+01	2.26E+01	3.10E+01	3.41E+01	3.25E+01	3.11E+01	3.07E+01	3.53E+01	3.55E+01	3.70E+01	3.55E+01	3.98E+01	C01885	LMGL01010006	5283469	-	-	-	ko00561,ko01100
Lipid-B-P-0468	MG(18:3)	GL	MG	370.31	354.277	[M+NH4]+	C21H38O4	1.64E+01	1.88E+01	1.96E+01	2.11E+01	3.11E+01	2.74E+01	3.27E+01	3.19E+01	3.00E+01	9.41E+00	1.21E+01	1.09E+01	9.64E+00	9.14E+00	1.51E+01	1.87E+01	1.63E+01	1.67E+01	1.50E+01	1.16E+01	1.30E+01	1.24E+01	1.31E+01	1.43E+01	C01885	LMGL01010006	5283469	-	-	-	ko00561,ko01100
Lipid-B-P-0480	TG(14:0_14:0_16:0)	GL	TG	768.708	750.674	[M+NH4]+	C47H90O6	1.23E+00	9.15E-01	9.51E-01	9.36E-01	8.70E-01	1.20E+00	5.25E-01	8.13E-01	8.10E-01	2.34E+00	2.48E+00	1.41E+00	1.54E+00	1.43E+00	1.18E+00	1.08E+00	9.19E-01	1.23E+00	6.96E-01	4.57E-01	1.21E+00	1.30E+00	1.44E+00	1.39E+00	C00422	LMGL03012756	91865743	-	-	-	ko00561,ko01100
Lipid-B-P-0483	TG(14:0_15:0_16:0)	GL	TG	782.724	764.689	[M+NH4]+	C48H92O6	2.40E+00	2.21E+00	1.74E+00	2.06E+00	1.68E+00	1.72E+00	1.72E+00	1.90E+00	1.49E+00	3.36E+00	4.23E+00	2.15E+00	3.53E+00	4.91E+00	1.18E+00	2.14E+00	1.87E+00	1.71E+00	1.80E+00	2.84E+00	2.48E+00	2.92E+00	2.60E+00	2.54E+00	C00422	LMGL03014167	56937957	-	-	-	ko00561,ko01100
Lipid-B-P-0484	TG(14:0_16:0_16:0)	GL	TG	796.739	778.705	[M+NH4]+	C49H94O6	3.51E+00	4.17E+00	2.87E+00	2.95E+00	2.94E+00	3.31E+00	3.69E+00	2.26E+00	2.36E+00	6.35E+00	5.18E+00	4.27E+00	5.49E+00	5.95E+00	2.58E+00	3.35E+00	2.56E+00	3.21E+00	3.74E+00	3.88E+00	3.38E+00	4.03E+00	5.60E+00	4.14E+00	C00422	LMGL03012786	91865745	-	-	-	ko00561,ko01100
Lipid-B-P-0485	TG(15:0_16:0_16:0)	GL	TG	810.755	792.721	[M+NH4]+	C50H96O6	2.35E+00	2.93E+00	2.12E+00	2.37E+00	2.94E+00	2.42E+00	1.90E+00	2.34E+00	2.92E+00	4.71E+00	6.17E+00	3.76E+00	5.45E+00	6.82E+00	3.21E+00	2.10E+00	3.15E+00	2.22E+00	2.62E+00	3.76E+00	4.97E+00	5.73E+00	4.82E+00	2.97E+00	C00422	LMGL03012900	56936694	-	-	-	ko00561,ko01100
Lipid-B-P-0486	TG(14:0_16:0_17:0)	GL	TG	810.755	792.721	[M+NH4]+	C50H96O6	1.47E+00	1.35E+00	1.12E+00	1.57E+00	7.63E-01	1.54E+00	8.06E-01	6.41E-01	1.31E+00	1.82E+00	1.94E+00	2.52E+00	1.75E+00	2.71E+00	1.30E+00	9.25E-01	8.24E-01	1.54E+00	1.13E+00	2.00E+00	1.69E+00	2.07E+00	1.68E+00	1.84E+00	C00422	LMGL03014222	56938012	-	-	-	ko00561,ko01100
Lipid-B-P-0487	TG(16:0_16:0_16:0)	GL	TG	824.771	806.736	[M+NH4]+	C51H98O6	7.16E+00	7.82E+00	8.90E+00	9.18E+00	1.03E+01	1.13E+01	1.01E+01	8.52E+00	1.17E+01	9.24E+00	9.74E+00	8.16E+00	1.06E+01	1.25E+01	9.88E+00	9.82E+00	8.96E+00	9.81E+00	9.30E+00	8.53E+00	8.98E+00	8.24E+00	9.36E+00	8.90E+00	C00422	LMGL03010001	11147	555-44-2	-	-	ko00561,ko01100
Lipid-B-P-0488	TG(14:0_16:0_18:0)	GL	TG	824.771	806.736	[M+NH4]+	C51H98O6	7.56E-01	6.06E-01	1.01E+00	2.96E-01	1.32E+00	1.01E+00	9.81E-01	1.01E+00	9.51E-01	6.82E-01	1.14E+00	8.89E-01	1.43E+00	1.71E+00	8.40E-01	1.07E+00	1.30E+00	8.82E-01	1.18E+00	9.32E-01	8.02E-01	1.19E+00	5.47E-01	7.58E-01	C00422	LMGL03014225	91865747	-	-	-	ko00561,ko01100
Lipid-B-P-0490	TG(16:0_16:0_17:0)	GL	TG	838.786	820.752	[M+NH4]+	C52H100O6	2.20E+00	1.71E+00	1.11E+00	1.76E+00	2.41E+00	1.94E+00	2.08E+00	1.20E+00	1.98E+00	1.90E+00	2.38E+00	1.75E+00	2.16E+00	2.74E+00	2.02E+00	1.72E+00	1.88E+00	1.98E+00	1.75E+00	2.01E+00	1.35E+00	1.34E+00	2.29E+00	2.44E+00	C00422	LMGL03010019	9543988	-	-	-	ko00561,ko01100
Lipid-B-P-0492	TG(16:0_16:0_18:0)	GL	TG	852.802	834.768	[M+NH4]+	C53H102O6	1.08E+01	9.72E+00	9.84E+00	9.57E+00	1.22E+01	1.35E+01	1.03E+01	1.23E+01	1.14E+01	1.00E+01	1.23E+01	9.13E+00	1.12E+01	1.49E+01	1.24E+01	1.27E+01	1.03E+01	1.08E+01	9.49E+00	1.07E+01	8.92E+00	8.62E+00	1.03E+01	9.73E+00	C00422	LMGL03010004	3246953	-	-	-	ko00561,ko01100
Lipid-B-P-0495	TG(16:0_18:0_18:0)	GL	TG	880.833	862.799	[M+NH4]+	C55H106O6	9.12E+00	8.46E+00	7.83E+00	8.37E+00	1.13E+01	1.15E+01	8.81E+00	1.02E+01	1.04E+01	1.02E+01	1.10E+01	8.83E+00	9.76E+00	1.47E+01	1.09E+01	1.05E+01	8.58E+00	9.17E+00	8.53E+00	1.04E+01	8.14E+00	7.93E+00	9.57E+00	8.57E+00	C00422	LMGL03010069	545690	-	-	-	ko00561,ko01100
Lipid-B-P-0496	TG(16:0_16:0_20:0)	GL	TG	880.833	862.799	[M+NH4]+	C55H106O6	4.38E+00	3.96E+00	4.53E+00	4.14E+00	4.72E+00	4.61E+00	3.72E+00	4.11E+00	4.18E+00	6.66E+00	7.48E+00	5.96E+00	5.92E+00	8.42E+00	4.56E+00	4.10E+00	4.21E+00	4.03E+00	3.92E+00	5.85E+00	4.49E+00	4.69E+00	4.75E+00	4.66E+00	C00422	LMGL03010080	9544047	-	-	-	ko00561,ko01100
Lipid-B-P-0499	TG(17:0_17:0_19:0)	GL	TG	894.849	876.815	[M+NH4]+	C56H108O6	2.43E-01	2.20E-01	1.89E-01	2.43E-01	2.42E-01	2.71E-01	2.68E-01	2.63E-01	2.40E-01	2.52E-01	3.09E-01	2.26E-01	2.00E-01	4.41E-01	2.93E-01	2.79E-01	2.53E-01	2.61E-01	2.59E-01	2.29E-01	2.36E-01	2.50E-01	2.37E-01	2.35E-01	C00422	LMGL03010130	9544095	-	-	-	ko00561,ko01100
Lipid-B-P-0500	TG(18:0_18:0_18:0)	GL	TG	908.865	890.83	[M+NH4]+	C57H110O6	2.36E+00	2.06E+00	2.10E+00	2.10E+00	2.23E+00	2.63E+00	1.75E+00	1.83E+00	2.07E+00	3.49E+00	3.78E+00	3.10E+00	3.43E+00	5.24E+00	2.38E+00	1.94E+00	1.74E+00	1.89E+00	1.59E+00	3.49E+00	2.53E+00	2.85E+00	2.71E+00	2.88E+00	C00422	LMGL03010002	11146	-	-	-	ko00561,ko01100
Lipid-B-P-0501	TG(16:0_18:0_20:0)	GL	TG	908.865	890.83	[M+NH4]+	C57H110O6	7.14E-01	7.92E-01	6.18E-01	7.20E-01	7.28E-02	1.07E-01	8.44E-02	7.86E-02	9.21E-02	2.17E+00	2.06E+00	1.88E+00	1.81E+00	1.73E+00	4.38E-02	7.33E-02	6.17E-02	7.31E-02	6.03E-02	1.03E+00	9.89E-01	9.75E-01	1.34E+00	1.25E+00	C00422	LMGL03010175	9544140	-	-	-	ko00561,ko01100
Lipid-B-P-0502	TG(14:0_18:0_22:0)	GL	TG	908.865	890.83	[M+NH4]+	C57H110O6	3.24E+00	2.98E+00	3.18E+00	2.77E+00	7.57E-02	1.62E-01	7.25E-02	1.08E-01	1.42E-01	9.28E+00	1.12E+01	8.18E+00	8.35E+00	1.04E+01	1.81E-01	1.60E-01	1.05E-01	1.10E-01	1.83E-01	5.85E+00	5.38E+00	5.25E+00	5.56E+00	5.71E+00	C00422	LMGL03014355	56938144	-	-	-	ko00561,ko01100
Lipid-B-P-0503	TG(16:0_16:0_22:0)	GL	TG	908.865	890.83	[M+NH4]+	C57H110O6	2.00E+00	2.07E+00	1.67E+00	1.71E+00	8.33E-02	7.19E-02	1.28E-01	1.28E-01	1.15E-01	6.79E+00	5.18E+00	6.40E+00	4.77E+00	5.48E+00	1.19E-01	1.26E-01	2.01E-01	1.11E-01	2.20E-01	3.15E+00	2.91E+00	2.93E+00	3.03E+00	3.12E+00	C00422	LMGL03010249	9544214	-	-	-	ko00561,ko01100
Lipid-B-P-0504	TG(15:0_16:0_24:0)	GL	TG	922.88	904.846	[M+NH4]+	C58H112O6	3.40E-01	2.93E-01	4.80E-01	1.94E-01	9.96E-02	1.24E-01	1.24E-01	9.79E-02	8.07E-02	9.79E-01	7.82E-01	1.16E+00	1.27E+00	1.08E+00	6.12E-02	1.61E-01	7.33E-02	1.07E-01	6.91E-02	2.96E-01	2.79E-01	3.32E-01	4.35E-01	3.89E-01	C00422	-	131754157	-	-	-	ko00561,ko01100
Lipid-B-P-0506	TG(16:0_18:0_22:0)	GL	TG	936.896	918.862	[M+NH4]+	C59H114O6	9.24E-01	8.16E-01	9.36E-01	7.68E-01	4.82E-02	6.19E-02	5.54E-02	4.66E-02	8.01E-02	2.51E+00	2.15E+00	1.91E+00	2.47E+00	2.62E+00	7.32E-02	5.65E-02	3.41E-02	7.88E-02	7.25E-02	1.74E+00	1.55E+00	1.46E+00	1.59E+00	1.50E+00	C00422	LMGL03010459	9544422	-	-	-	ko00561,ko01100
Lipid-B-P-0507	TG(16:0_16:0_24:0)	GL	TG	936.896	918.862	[M+NH4]+	C59H114O6	5.74E-01	5.13E-01	5.98E-01	6.36E-01	1.26E-01	5.64E-02	9.44E-02	8.45E-02	7.95E-02	1.26E+00	1.65E+00	1.35E+00	1.55E+00	1.53E+00	1.26E-01	1.22E-01	1.18E-01	1.08E-01	1.29E-01	1.26E+00	1.06E+00	1.11E+00	1.36E+00	1.16E+00	C00422	-	131754998	-	-	-	ko00561,ko01100
Lipid-B-P-0508	TG(16:0_20:0_20:0)	GL	TG	936.896	918.862	[M+NH4]+	C59H114O6	1.12E+00	1.03E+00	1.04E+00	1.04E+00	2.18E-02	4.07E-02	2.58E-02	3.61E-02	2.41E-02	3.15E+00	3.20E+00	2.92E+00	3.21E+00	3.41E+00	3.48E-02	3.93E-02	3.88E-02	3.81E-02	3.74E-02	2.01E+00	1.82E+00	1.75E+00	1.80E+00	1.86E+00	C00422	LMGL03010335	9544299	-	-	-	ko00561,ko01100
Lipid-B-P-0509	TG(16:0_18:0_23:0)	GL	TG	950.912	932.877	[M+NH4]+	C60H116O6	2.85E-01	2.60E-01	2.95E-01	3.07E-01	3.46E-02	3.00E-02	7.12E-02	6.23E-02	5.26E-02	9.47E-01	9.49E-01	9.13E-01	1.05E+00	1.22E+00	7.80E-02	2.65E-02	6.29E-02	6.81E-02	5.32E-02	4.83E-01	3.50E-01	4.15E-01	3.88E-01	4.23E-01	C00422	-	-	-	-	-	ko00561,ko01100
Lipid-B-P-0513	TG(18:0_20:0_22:0)	GL	TG	992.959	974.924	[M+NH4]+	C63H122O6	8.46E-01	8.10E-01	7.86E-01	8.04E-01	2.57E-02	3.97E-02	3.74E-02	3.48E-02	3.22E-02	1.66E+00	1.71E+00	1.37E+00	1.68E+00	1.85E+00	5.36E-02	6.87E-02	6.90E-02	7.18E-02	8.12E-02	1.33E+00	1.30E+00	1.39E+00	1.26E+00	9.67E-01	C00422	LMGL03011114	9545075	-	-	-	ko00561,ko01100
Lipid-B-P-0517	TG(12:0_16:0_16:1)	GL	TG	766.692	748.658	[M+NH4]+	C47H88O6	8.82E-01	8.88E-01	8.04E-01	1.17E+00	7.28E-01	7.04E-01	9.56E-01	5.65E-01	6.62E-01	1.60E+00	1.03E+00	8.24E-01	1.02E+00	1.78E+00	7.14E-01	1.03E+00	2.60E-01	6.87E-01	1.02E+00	1.59E+00	8.86E-01	5.80E-01	1.46E+00	1.92E+00	C00422	LMGL03013322	56937112	-	-	-	ko00561,ko01100
Lipid-B-P-0519	TG(14:0_14:0_16:1)	GL	TG	766.692	748	[M+NH4]+	C47H88O6	3.09E-01	3.99E-01	2.89E-01	4.53E-01	2.56E-01	2.33E-01	3.16E-01	3.84E-01	2.79E-01	1.33E+00	1.12E+00	8.33E-01	7.45E-01	8.61E-01	3.12E-01	3.61E-01	4.73E-01	3.18E-01	4.00E-01	7.96E-01	4.55E-01	5.03E-01	8.57E-01	7.11E-01	C00422	LMGL03012757	56936554	-	-	-	ko00561,ko01100
Lipid-B-P-0523	TG(14:0_16:0_16:1)	GL	TG	794.724	776.689	[M+NH4]+	C49H92O6	2.51E+00	2.47E+00	2.03E+00	1.37E+00	1.99E+00	3.18E+00	3.98E+00	2.78E+00	3.97E+00	4.69E+00	4.17E+00	2.96E+00	5.34E+00	4.81E+00	3.23E+00	3.71E+00	1.51E+00	2.75E+00	2.91E+00	4.27E+00	3.81E+00	4.86E+00	4.10E+00	2.86E+00	C00422	LMGL03014221	56938011	-	-	-	ko00561,ko01100
Lipid-B-P-0525	TG(14:0_14:0_18:1)	GL	TG	794.724	776.689	[M+NH4]+	C49H92O6	1.32E+00	1.06E+00	9.45E-01	4.53E-01	8.50E-01	8.80E-01	9.81E-01	8.48E-01	6.74E-01	1.56E+00	1.60E+00	1.57E+00	8.54E-01	2.07E+00	7.95E-01	7.80E-01	3.36E-01	9.17E-01	1.12E+00	1.47E+00	6.96E-01	8.72E-01	1.19E+00	1.16E+00	C00422	LMGL03012762	56936558	-	-	-	ko00561,ko01100
Lipid-B-P-0526	TG(15:0_16:0_16:1)	GL	TG	808.739	790.705	[M+NH4]+	C50H94O6	2.43E+00	2.05E+00	2.50E+00	1.92E+00	3.21E+00	2.62E+00	2.46E+00	1.68E+00	3.03E+00	2.80E+00	3.25E+00	3.14E+00	2.79E+00	4.71E+00	3.05E+00	2.93E+00	3.10E+00	2.14E+00	1.93E+00	3.71E+00	4.92E+00	3.01E+00	4.33E+00	3.72E+00	C00422	LMGL03015005	56938794	-	-	-	ko00561,ko01100
Lipid-B-P-0529	TG(16:0_16:0_16:1)	GL	TG	822.755	804.721	[M+NH4]+	C51H96O6	2.20E+00	2.19E+00	2.46E+00	2.55E+00	1.95E+00	2.35E+00	1.93E+00	1.53E+00	2.15E+00	3.54E+00	3.91E+00	2.63E+00	4.11E+00	3.03E+00	2.41E+00	1.54E+00	1.93E+00	1.58E+00	2.07E+00	2.63E+00	3.68E+00	4.22E+00	2.98E+00	3.53E+00	C00422	LMGL03010017	9543986	-	-	-	ko00561,ko01100
Lipid-B-P-0530	TG(14:0_16:0_18:1)	GL	TG	822.755	804.721	[M+NH4]+	C51H96O6	1.82E+00	1.79E+00	1.54E+00	2.14E+00	8.21E-01	1.01E+00	1.52E+00	1.25E+00	1.60E+00	2.67E+00	2.39E+00	2.37E+00	2.82E+00	3.38E+00	1.40E+00	1.27E+00	2.02E+00	1.36E+00	1.37E+00	3.63E+00	2.95E+00	3.00E+00	3.08E+00	2.19E+00	C00422	LMGL03014226	56938015	-	-	-	ko00561,ko01100
Lipid-B-P-0531	TG(15:0_16:0_18:1)	GL	TG	836.771	818.736	[M+NH4]+	C52H98O6	1.28E+00	8.40E-01	5.98E-01	1.13E+00	7.57E-01	7.65E-01	1.08E+00	7.86E-01	3.97E-01	1.88E+00	1.20E+00	1.78E+00	1.38E+00	2.32E+00	9.72E-01	1.15E+00	7.51E-01	8.95E-01	8.59E-01	1.18E+00	8.38E-01	1.40E+00	1.79E+00	1.33E+00	C00422	LMGL03015010	56938799	-	-	-	ko00561,ko01100
Lipid-B-P-0532	TG(16:0_16:0_17:1)	GL	TG	836.771	818.736	[M+NH4]+	C52H98O6	7.86E-01	1.31E+00	9.33E-01	1.43E+00	8.33E-01	9.38E-01	1.11E+00	8.71E-01	7.17E-01	1.53E+00	1.54E+00	1.78E+00	1.83E+00	2.62E+00	8.94E-01	9.28E-01	8.98E-01	1.01E+00	3.95E-01	1.10E+00	1.83E+00	1.92E+00	2.08E+00	1.70E+00	C00422	LMGL03010022	9543991	-	-	-	ko00561,ko01100
Lipid-B-P-0534	TG(16:0_16:0_18:1)	GL	TG	850.786	832.752	[M+NH4]+	C53H100O6	5.08E+00	5.58E+00	4.93E+00	5.93E+00	6.81E+00	7.95E+00	7.75E+00	7.57E+00	6.68E+00	6.88E+00	7.14E+00	5.99E+00	6.17E+00	8.51E+00	8.10E+00	7.80E+00	6.35E+00	8.82E+00	6.44E+00	5.01E+00	4.86E+00	6.10E+00	7.38E+00	5.65E+00	C00422	LMGL03010005	5283474	-	-	-	ko00561,ko01100
Lipid-B-P-0535	TG(16:0_17:0_18:1)	GL	TG	864.802	846.768	[M+NH4]+	C54H102O6	9.72E-01	7.98E-01	7.20E-01	7.02E-01	1.16E+00	1.16E+00	1.01E+00	1.06E+00	1.04E+00	7.33E-01	8.13E-01	1.00E+00	1.13E+00	1.68E+00	1.16E+00	1.13E+00	1.17E+00	6.87E-01	8.70E-01	3.27E-01	7.96E-01	6.54E-01	6.63E-01	5.09E-01	C00422	LMGL03010051	9544019	-	-	-	ko00561,ko01100
Lipid-B-P-0536	TG(16:0_18:0_18:1)	GL	TG	878.818	860.783	[M+NH4]+	C55H104O6	2.23E+00	2.31E+00	2.87E+00	2.27E+00	2.33E+00	2.41E+00	2.06E+00	2.67E+00	2.73E+00	2.48E+00	3.36E+00	2.82E+00	2.58E+00	2.89E+00	2.84E+00	3.47E+00	3.40E+00	3.76E+00	3.24E+00	2.12E+00	1.80E+00	2.44E+00	2.53E+00	2.33E+00	C00422	LMGL03010085	25240360	-	-	-	ko00561,ko01100
Lipid-B-P-0537	TG(16:0_16:1_20:0)	GL	TG	878.818	860.783	[M+NH4]+	C55H104O6	5.18E-01	6.00E-01	4.43E-01	5.07E-01	2.17E-01	1.85E-01	2.13E-01	1.10E-01	1.69E-01	1.23E+00	1.34E+00	1.11E+00	9.66E-01	1.39E+00	1.33E-01	1.39E-01	1.75E-01	1.86E-01	1.36E-01	4.70E-01	4.51E-01	4.14E-01	3.98E-01	5.83E-01	C00422	LMGL03010095	9544061	-	-	-	ko00561,ko01100
Lipid-B-P-0541	TG(18:0_18:0_18:1)	GL	TG	906.849	888.815	[M+NH4]+	C57H108O6	3.48E-01	2.28E-01	2.35E-01	2.63E-01	2.17E-01	2.48E-01	1.59E-01	2.50E-01	1.89E-01	5.72E-01	6.42E-01	6.73E-01	5.45E-01	6.76E-01	3.12E-01	3.14E-01	2.85E-01	2.51E-01	2.74E-01	3.65E-01	2.60E-01	2.55E-01	3.28E-01	2.52E-01	C00422	LMGL03010188	16058371	-	-	-	ko00561,ko01100
Lipid-B-P-0542	TG(16:0_20:0_18:1)	GL	TG	906.849	888.815	[M+NH4]+	C57H108O6	1.25E+00	9.84E-01	1.03E+00	1.12E+00	2.39E-01	4.17E-01	2.73E-01	3.55E-01	2.55E-01	3.37E+00	3.93E+00	3.24E+00	3.38E+00	3.85E+00	5.17E-01	4.13E-01	4.01E-01	4.26E-01	5.11E-01	1.66E+00	1.45E+00	1.34E+00	1.54E+00	1.53E+00	C00422	-	-	-	-	-	ko00561,ko01100
Lipid-B-P-0544	TG(16:0_18:1_20:0)	GL	TG	906.849	888.815	[M+NH4]+	C57H108O6	9.12E-01	1.06E+00	8.94E-01	9.54E-01	2.88E-01	3.76E-01	3.35E-01	4.18E-01	3.99E-01	3.00E+00	3.08E+00	3.44E+00	3.07E+00	4.33E+00	4.98E-01	6.40E-01	3.77E-01	5.62E-01	6.38E-01	1.39E+00	1.21E+00	1.32E+00	1.61E+00	1.33E+00	C00422	LMGL03010201	9544166	-	-	-	ko00561,ko01100
Lipid-B-P-0547	TG(18:0_18:1_20:0)	GL	TG	934.88	916.846	[M+NH4]+	C59H112O6	3.30E+00	3.00E+00	3.31E+00	2.62E+00	1.65E-01	1.22E-01	2.74E-01	9.32E-02	1.17E-01	1.14E+01	1.08E+01	1.02E+01	1.13E+01	1.18E+01	4.23E-01	3.10E-01	2.74E-01	3.32E-01	3.94E-01	5.55E+00	4.82E+00	5.34E+00	4.99E+00	5.71E+00	C00422	LMGL03010382	9544345	-	-	-	ko00561,ko01100
Lipid-B-P-0548	TG(16:0_18:1_22:0)	GL	TG	934.88	916.846	[M+NH4]+	C59H112O6	2.54E+00	2.39E+00	2.47E+00	2.54E+00	2.26E-01	7.71E-02	1.17E-01	1.16E-01	1.25E-01	9.41E+00	8.13E+00	8.24E+00	8.73E+00	8.89E+00	3.58E-01	3.25E-01	2.41E-01	3.67E-01	2.14E-01	4.23E+00	4.32E+00	4.26E+00	4.07E+00	4.60E+00	C00422	LMGL03010511	9544474	-	-	-	ko00561,ko01100
Lipid-B-P-0555	TG(16:0_24:0_18:1)	GL	TG	962.912	944.877	[M+NH4]+	C61H116O6	1.70E+00	1.39E+00	1.45E+00	1.57E+00	2.42E-02	4.79E-02	5.17E-02	5.88E-02	5.00E-02	4.98E+00	5.20E+00	4.92E+00	5.22E+00	5.51E+00	1.08E-01	1.32E-01	1.26E-01	1.29E-01	1.08E-01	2.89E+00	2.58E+00	2.71E+00	2.77E+00	2.68E+00	C00422	-	131755092	-	-	-	ko00561,ko01100
Lipid-B-P-0570	TG(16:0_16:1_16:1)	GL	TG	820.739	802.705	[M+NH4]+	C51H94O6	1.76E+00	1.67E+00	1.52E+00	2.30E+00	1.65E+00	1.48E+00	1.82E+00	1.65E+00	1.97E+00	3.01E+00	2.08E+00	2.24E+00	2.61E+00	3.42E+00	2.07E+00	2.52E+00	2.43E+00	2.27E+00	2.09E+00	2.25E+00	2.16E+00	2.78E+00	2.65E+00	2.38E+00	C00422	LMGL03014227	-	-	-	-	ko00561,ko01100
Lipid-B-P-0571	TG(14:0_16:0_18:2)	GL	TG	820.739	802.705	[M+NH4]+	C51H94O6	6.84E-01	8.94E-01	1.10E+00	7.86E-01	1.19E+00	6.19E-01	4.11E-01	8.62E-01	8.73E-01	1.17E+00	1.01E+00	1.38E+00	7.92E-01	1.45E+00	1.82E+00	1.22E+00	1.22E+00	1.33E+00	1.23E+00	8.16E-01	5.85E-01	1.78E+00	1.44E+00	1.22E+00	C00422	LMGL03014251	56938040	-	-	-	ko00561,ko01100
Lipid-B-P-0572	TG(14:0_16:1_18:1)	GL	TG	820.739	802.705	[M+NH4]+	C51H94O6	8.88E-01	9.90E-01	1.06E+00	1.19E+00	1.14E+00	7.89E-01	9.63E-01	6.17E-01	7.71E-01	2.41E+00	2.34E+00	1.29E+00	2.01E+00	2.12E+00	4.64E-01	9.25E-01	8.85E-01	5.90E-01	1.08E+00	1.56E+00	1.12E+00	1.60E+00	1.17E+00	1.54E+00	C00422	-	-	-	-	-	ko00561,ko01100
Lipid-B-P-0576	TG(15:0_16:0_18:2)	GL	TG	834.755	816.721	[M+NH4]+	C52H96O6	9.84E-01	5.08E-01	7.74E-01	7.20E-01	9.08E-01	8.50E-01	1.05E+00	1.17E+00	8.25E-01	1.40E+00	1.04E+00	1.10E+00	1.58E+00	1.23E+00	8.22E-01	6.63E-01	6.53E-01	8.26E-01	6.73E-01	1.40E+00	1.22E+00	1.47E+00	1.28E+00	7.63E-01	C00422	LMGL03015011	56938800	-	-	-	ko00561,ko01100
Lipid-B-P-0577	TG(13:0_18:1_18:1)	GL	TG	834.755	816.721	[M+NH4]+	C52H96O6	3.90E-01	3.24E-01	4.41E-01	3.18E-01	2.82E-01	3.34E-01	3.38E-01	4.37E-01	2.40E-01	5.91E-01	2.36E-01	6.61E-01	4.46E-01	5.63E-01	2.85E-01	3.14E-01	3.00E-01	5.55E-01	1.94E-01	6.80E-01	4.04E-01	5.16E-01	6.41E-01	9.12E-01	C00422	LMGL03012732	56936530	-	-	-	ko00561,ko01100
Lipid-B-P-0581	TG(16:0_16:1_18:1)	GL	TG	848.771	830.736	[M+NH4]+	C53H98O6	3.62E+00	2.68E+00	2.30E+00	3.16E+00	2.11E+00	1.81E+00	2.44E+00	2.45E+00	2.76E+00	3.11E+00	3.13E+00	5.10E+00	4.43E+00	4.90E+00	2.60E+00	2.24E+00	2.58E+00	2.45E+00	2.69E+00	4.96E+00	3.61E+00	3.51E+00	4.32E+00	4.38E+00	C00422	LMGL03010043	9544011	-	-	-	ko00561,ko01100
Lipid-B-P-0582	TG(14:0_16:1_20:1)	GL	TG	848.771	830.736	[M+NH4]+	C53H98O6	2.57E+00	1.68E+00	3.26E+00	2.53E+00	2.81E+00	1.89E+00	2.54E+00	2.16E+00	2.34E+00	3.75E+00	5.71E+00	4.23E+00	4.49E+00	5.94E+00	3.20E+00	2.82E+00	3.21E+00	2.80E+00	2.79E+00	4.14E+00	3.02E+00	4.59E+00	4.43E+00	3.36E+00	C00422	LMGL03014259	56938048	-	-	-	ko00561,ko01100
Lipid-B-P-0583	TG(16:0_16:0_18:2)	GL	TG	848.771	830.736	[M+NH4]+	C53H98O6	1.40E+01	1.41E+01	1.48E+01	1.20E+01	1.62E+01	1.75E+01	1.84E+01	1.79E+01	1.69E+01	1.50E+01	1.49E+01	1.39E+01	1.51E+01	1.59E+01	1.90E+01	2.23E+01	2.09E+01	1.88E+01	2.03E+01	1.85E+01	1.92E+01	1.65E+01	1.66E+01	1.62E+01	C00422	LMGL03010044	25240356	-	-	-	ko00561,ko01100
Lipid-B-P-0584	TG(16:0_17:1_18:1)	GL	TG	862.786	844.752	[M+NH4]+	C54H100O6	2.04E+00	1.04E+00	1.10E+00	1.77E+00	1.01E+00	1.39E+00	1.36E+00	6.93E-01	1.21E+00	1.76E+00	2.25E+00	2.06E+00	2.39E+00	2.28E+00	1.10E+00	1.16E+00	1.04E+00	1.52E+00	1.40E+00	1.74E+00	1.49E+00	2.16E+00	2.97E+00	2.39E+00	C00422	-	-	-	-	-	ko00561,ko01100
Lipid-B-P-0585	TG(16:0_17:0_18:2)	GL	TG	862.786	844.752	[M+NH4]+	C54H100O6	1.97E+00	1.64E+00	2.08E+00	1.85E+00	2.79E+00	3.00E+00	2.59E+00	2.97E+00	2.44E+00	1.67E+00	2.13E+00	1.73E+00	2.20E+00	1.70E+00	2.43E+00	2.81E+00	2.47E+00	2.75E+00	2.33E+00	1.62E+00	1.10E+00	1.23E+00	1.74E+00	1.28E+00	C00422	LMGL03010063	9544031	-	-	-	ko00561,ko01100
Lipid-B-P-0586	TG(16:0_18:1_18:1)	GL	TG	876.802	858.768	[M+NH4]+	C55H102O6	1.19E+00	1.03E+00	8.82E-01	9.93E-01	1.01E+00	1.06E+00	1.38E+00	1.33E+00	1.21E+00	1.10E+00	9.68E-01	7.97E-01	1.29E+00	1.50E+00	1.46E+00	1.54E+00	1.40E+00	1.33E+00	1.51E+00	9.58E-01	1.06E+00	1.00E+00	1.03E+00	7.84E-01	C00422	LMGL03010100	6442384	-	-	-	ko00561,ko01100
Lipid-B-P-0587	TG(16:0_18:0_18:2)	GL	TG	876.802	858.768	[M+NH4]+	C55H102O6	4.90E+00	4.00E+00	4.25E+00	3.83E+00	6.46E+00	6.06E+00	6.31E+00	7.05E+00	6.14E+00	3.15E+00	3.28E+00	3.95E+00	3.41E+00	4.18E+00	9.24E+00	1.05E+01	9.59E+00	9.20E+00	1.01E+01	3.32E+00	4.30E+00	3.50E+00	3.31E+00	3.40E+00	C00422	LMGL03010104	9544069	-	-	-	ko00561,ko01100
Lipid-B-P-0588	TG(16:0_16:0_20:2)	GL	TG	876.802	858.768	[M+NH4]+	C55H102O6	9.99E-01	9.06E-01	9.54E-01	8.43E-01	1.09E+00	1.02E+00	1.08E+00	1.18E+00	8.97E-01	7.71E-01	7.66E-01	6.17E-01	7.48E-01	1.14E+00	1.68E+00	1.62E+00	1.57E+00	1.53E+00	1.67E+00	7.29E-01	5.25E-01	6.83E-01	9.22E-01	7.11E-01	C00422	LMGL03010115	9544080	-	-	-	ko00561,ko01100
Lipid-B-P-0591	TG(18:0_18:1_18:1)	GL	TG	904.833	886.799	[M+NH4]+	C57H106O6	1.60E-01	1.96E-01	2.60E-01	2.13E-01	2.64E-01	2.15E-01	3.10E-01	2.32E-01	2.63E-01	2.43E-01	4.37E-01	2.95E-01	2.81E-01	3.13E-01	3.24E-01	2.72E-01	2.04E-01	2.87E-01	2.61E-01	1.43E-01	2.73E-01	1.89E-01	1.82E-01	1.99E-01	C00422	LMGL03010217	16058372	-	-	-	ko00561,ko01100
Lipid-B-P-0592	TG(16:0_18:1_20:1)	GL	TG	904.833	886.799	[M+NH4]+	C57H106O6	3.86E+00	3.87E+00	3.55E+00	3.19E+00	1.66E+00	1.36E+00	1.61E+00	1.61E+00	1.70E+00	8.34E+00	8.19E+00	7.65E+00	7.61E+00	8.45E+00	2.34E+00	2.18E+00	1.51E+00	2.26E+00	1.78E+00	4.93E+00	5.07E+00	4.71E+00	5.50E+00	4.88E+00	C00422	LMGL03010234	9544199	-	-	-	ko00561,ko01100
Lipid-B-P-0595	TG(16:0_18:2_20:0)	GL	TG	904.833	886.799	[M+NH4]+	C57H106O6	6.12E+00	5.33E+00	5.39E+00	5.09E+00	2.52E+00	2.42E+00	2.59E+00	2.45E+00	2.82E+00	1.35E+01	1.41E+01	1.29E+01	1.27E+01	1.35E+01	3.23E+00	3.46E+00	3.40E+00	3.28E+00	3.71E+00	7.70E+00	7.18E+00	7.43E+00	7.32E+00	7.63E+00	C00422	LMGL03010230	9544195	-	-	-	ko00561,ko01100
Lipid-B-P-0597	TG(18:0_18:0_18:2)	GL	TG	904.833	886.799	[M+NH4]+	C57H106O6	9.39E-01	8.82E-01	9.90E-01	9.54E-01	9.67E-01	9.86E-01	8.97E-01	1.12E+00	1.09E+00	9.16E-01	1.03E+00	9.60E-01	9.97E-01	1.16E+00	1.72E+00	1.85E+00	1.58E+00	1.54E+00	1.49E+00	8.74E-01	8.80E-01	8.09E-01	7.03E-01	9.00E-01	C00422	LMGL03010220	25240368	-	-	-	ko00561,ko01100
Lipid-B-P-0600	TG(16:0_21:0_18:2)	GL	TG	918.849	900.815	[M+NH4]+	C58H108O6	5.65E-01	5.32E-01	6.00E-01	6.00E-01	2.54E-01	2.35E-01	1.56E-01	1.91E-01	1.43E-01	1.16E+00	7.32E-01	9.25E-01	7.85E-01	1.08E+00	3.28E-01	1.53E-01	2.31E-01	2.26E-01	2.29E-01	5.38E-01	4.69E-01	3.73E-01	3.76E-01	5.22E-01	C00422	-	-	-	-	-	ko00561,ko01100
Lipid-B-P-0602	TG(18:0_18:2_20:0)	GL	TG	932.865	914.83	[M+NH4]+	C59H110O6	1.48E+00	1.45E+00	1.39E+00	1.43E+00	2.53E-01	2.62E-01	3.74E-01	3.23E-01	2.01E-01	5.63E+00	5.11E+00	5.16E+00	4.68E+00	5.67E+00	5.37E-01	5.41E-01	5.16E-01	4.76E-01	4.38E-01	2.29E+00	2.06E+00	2.37E+00	2.08E+00	2.35E+00	C00422	LMGL03010427	9544390	-	-	-	ko00561,ko01100
Lipid-B-P-0604	TG(16:0_18:2_22:0)	GL	TG	932.865	914.83	[M+NH4]+	C59H110O6	1.10E+01	1.14E+01	1.23E+01	1.19E+01	7.22E-01	7.47E-01	9.00E-01	8.39E-01	8.31E-01	3.53E+01	3.91E+01	3.27E+01	3.45E+01	3.84E+01	1.81E+00	2.11E+00	1.61E+00	1.64E+00	1.80E+00	2.40E+01	2.18E+01	2.16E+01	2.06E+01	2.13E+01	C00422	LMGL03010568	9544530	-	-	-	ko00561,ko01100
Lipid-B-P-0606	TG(18:1_18:1_20:0)	GL	TG	932.865	914.83	[M+NH4]+	C59H110O6	5.37E-01	4.53E-01	5.40E-01	4.02E-01	6.38E-02	8.13E-02	1.20E-01	5.39E-02	6.62E-02	1.75E+00	1.45E+00	1.49E+00	1.53E+00	1.82E+00	8.34E-02	1.72E-01	9.28E-02	1.36E-01	8.44E-02	6.77E-01	5.13E-01	5.54E-01	6.10E-01	6.12E-01	C00422	LMGL03010428	25240374	-	-	-	ko00561,ko01100
Lipid-B-P-0607	TG(18:0_18:0_20:2)	GL	TG	932.865	914.83	[M+NH4]+	C59H110O6	3.63E-01	3.90E-01	4.47E-01	2.89E-01	8.15E-02	6.43E-02	7.47E-02	3.99E-02	7.01E-02	1.38E+00	1.49E+00	1.31E+00	1.12E+00	1.56E+00	1.28E-01	1.56E-01	1.36E-01	1.73E-01	1.59E-01	6.22E-01	7.21E-01	5.51E-01	6.13E-01	7.02E-01	C00422	LMGL03010440	9544403	-	-	-	ko00561,ko01100
Lipid-B-P-0609	TG(16:0_23:0_18:2)	GL	TG	946.88	928.846	[M+NH4]+	C60H112O6	1.41E+00	1.11E+00	1.13E+00	9.42E-01	4.83E-01	4.69E-01	4.74E-01	4.68E-01	3.24E-01	3.20E+00	3.33E+00	3.20E+00	3.29E+00	3.34E+00	6.06E-01	6.11E-01	4.81E-01	5.21E-01	6.21E-01	1.39E+00	1.45E+00	1.34E+00	1.53E+00	1.44E+00	C00422	-	-	-	-	-	ko00561,ko01100
Lipid-B-P-0610	TG(22:0_18:1_18:1)	GL	TG	960.896	942.862	[M+NH4]+	C61H114O6	3.53E+00	2.26E+00	2.64E+00	3.17E+00	1.29E-01	7.95E-02	4.84E-02	6.82E-02	6.32E-02	1.17E+01	1.03E+01	1.20E+01	1.32E+01	1.30E+01	1.85E-01	1.80E-01	3.48E-01	1.45E-01	1.63E-01	7.81E+00	7.06E+00	7.11E+00	5.16E+00	7.58E+00	C00422	-	131757406	-	-	-	ko00561,ko01100
Lipid-B-P-0611	TG(18:0_22:0_18:2)	GL	TG	960.896	942.862	[M+NH4]+	C61H114O6	5.50E+00	4.67E+00	5.41E+00	4.64E+00	1.71E-01	1.77E-01	1.69E-01	1.87E-01	1.74E-01	1.80E+01	1.74E+01	1.68E+01	1.73E+01	1.80E+01	4.47E-01	4.28E-01	5.03E-01	4.45E-01	4.86E-01	1.15E+01	1.01E+01	1.08E+01	1.08E+01	1.31E+01	C00422	-	131755837	-	-	-	ko00561,ko01100
Lipid-B-P-0613	TG(16:0_24:0_18:2)	GL	TG	960.896	942.862	[M+NH4]+	C61H114O6	3.07E+00	2.12E+00	2.78E+00	2.26E+00	3.28E-01	2.97E-01	2.25E-01	2.66E-01	3.40E-01	6.16E+00	6.18E+00	6.40E+00	5.16E+00	6.82E+00	6.90E-01	5.63E-01	6.96E-01	6.81E-01	8.94E-01	7.00E+00	6.39E+00	5.41E+00	5.53E+00	6.18E+00	C00422	-	-	-	-	-	ko00561,ko01100
Lipid-B-P-0616	TG(18:0_20:0_20:2)	GL	TG	960.896	942.862	[M+NH4]+	C61H114O6	2.03E+00	1.58E+00	1.46E+00	1.42E+00	2.16E-02	6.01E-02	4.24E-02	1.26E-02	3.33E-02	5.26E+00	5.94E+00	4.45E+00	5.45E+00	5.68E+00	1.40E-01	1.28E-01	4.11E-02	8.13E-02	1.22E-01	3.31E+00	3.89E+00	2.91E+00	2.91E+00	3.26E+00	C00422	LMGL03010725	9544686	-	-	-	ko00561,ko01100
Lipid-B-P-0624	TG(22:0_24:0_18:2)	GL	TG	1044.99	1026.96	[M+NH4]+	C67H126O6	4.17E+00	4.18E+00	4.03E+00	3.95E+00	6.29E-02	6.56E-02	6.06E-02	7.11E-02	7.23E-02	6.82E+00	6.89E+00	6.64E+00	8.79E+00	1.00E+01	1.70E-01	1.85E-01	1.65E-01	1.45E-01	1.82E-01	5.11E+00	5.12E+00	5.88E+00	4.86E+00	3.65E+00	C00422	-	-	-	-	-	ko00561,ko01100
Lipid-B-P-0625	TG(24:0_24:0_18:2)	GL	TG	1073.02	1054.99	[M+NH4]+	C69H130O6	2.15E-01	2.00E-01	2.06E-01	1.84E-01	1.51E-02	1.35E-02	1.70E-02	1.01E-02	8.61E-03	1.80E-01	1.82E-01	1.93E-01	3.21E-01	3.37E-01	4.14E-02	4.42E-02	2.77E-02	2.64E-02	4.31E-02	2.35E-01	1.79E-01	2.28E-01	1.84E-01	1.11E-01	C00422	-	-	-	-	-	ko00561,ko01100
Lipid-B-P-0635	TG(14:0_16:1_18:2)	GL	TG	818.724	800.689	[M+NH4]+	C51H92O6	1.38E+00	1.19E+00	1.53E+00	1.79E+00	1.64E+00	8.50E-01	1.09E+00	8.10E-01	1.13E+00	1.91E+00	1.84E+00	1.70E+00	2.46E+00	2.43E+00	7.86E-01	7.91E-01	1.11E+00	1.05E+00	1.33E+00	1.49E+00	1.89E+00	2.23E+00	2.39E+00	1.47E+00	C00422	LMGL03014252	56938041	-	-	-	ko00561,ko01100
Lipid-B-P-0641	TG(16:1_16:1_18:1)	GL	TG	846.755	828.721	[M+NH4]+	C53H96O6	2.97E+00	2.93E+00	2.79E+00	3.09E+00	1.78E+00	1.83E+00	1.72E+00	1.43E+00	1.71E+00	3.88E+00	3.85E+00	3.50E+00	4.27E+00	4.51E+00	2.39E+00	2.14E+00	2.48E+00	2.74E+00	2.39E+00	4.05E+00	3.86E+00	5.51E+00	4.35E+00	4.05E+00	C00422	-	131759416	-	-	-	ko00561,ko01100
Lipid-B-P-0642	TG(16:0_16:1_18:2)	GL	TG	846.755	828.721	[M+NH4]+	C53H96O6	5.74E+00	5.24E+00	6.06E+00	5.63E+00	3.02E+00	3.03E+00	3.17E+00	3.37E+00	3.27E+00	7.64E+00	7.01E+00	8.00E+00	8.17E+00	9.70E+00	5.03E+00	6.05E+00	5.50E+00	6.68E+00	5.74E+00	8.68E+00	6.75E+00	7.43E+00	6.50E+00	7.29E+00	C00422	LMGL03010053	9544021	-	-	-	ko00561,ko01100
Lipid-B-P-0644	TG(16:0_16:0_18:3)	GL	TG	846.755	828.721	[M+NH4]+	C53H96O6	4.97E+00	3.95E+00	4.70E+00	4.61E+00	9.43E+00	1.10E+01	9.38E+00	9.44E+00	9.27E+00	4.29E+00	3.25E+00	4.23E+00	3.93E+00	4.26E+00	5.66E+00	5.57E+00	6.35E+00	5.68E+00	6.62E+00	3.68E+00	3.65E+00	3.25E+00	4.19E+00	3.86E+00	C00422	LMGL03010054	25240358	-	-	-	ko00561,ko01100
Lipid-B-P-0645	TG(14:0_18:1_18:2)	GL	TG	846.755	828.721	[M+NH4]+	C53H96O6	6.90E-01	5.08E-01	6.72E-01	6.12E-01	5.17E-01	3.31E-01	4.51E-01	4.49E-01	5.03E-01	4.58E-01	2.14E-01	5.66E-01	2.99E-01	4.46E-01	1.36E+00	1.20E+00	1.13E+00	9.96E-01	1.46E+00	1.09E+00	7.06E-01	5.42E-01	4.85E-01	7.75E-01	C00422	LMGL03014362	56938151	-	-	-	ko00561,ko01100
Lipid-B-P-0651	TG(16:0_18:1_18:2)	GL	TG	874.786	856.752	[M+NH4]+	C55H100O6	4.31E+00	3.77E+00	4.28E+00	4.34E+00	2.98E+00	4.01E+00	3.53E+00	3.61E+00	3.86E+00	3.88E+00	4.49E+00	3.06E+00	3.62E+00	4.54E+00	8.52E+00	8.73E+00	9.10E+00	7.82E+00	9.34E+00	4.66E+00	5.02E+00	5.08E+00	4.88E+00	4.88E+00	C00422	LMGL03010121	25240361	-	-	-	ko00561,ko01100
Lipid-B-P-0652	TG(16:1_18:1_18:1)	GL	TG	874.786	856.752	[M+NH4]+	C55H100O6	9.24E-01	8.58E-01	1.29E+00	1.33E+00	6.87E-01	6.05E-01	4.99E-01	7.69E-01	8.01E-01	1.26E+00	1.31E+00	1.55E+00	1.98E+00	2.70E+00	1.47E+00	1.27E+00	1.50E+00	9.01E-01	1.31E+00	2.19E+00	1.49E+00	1.62E+00	1.55E+00	1.84E+00	C00422	LMGL03010118	9544083	-	-	-	ko00561,ko01100
Lipid-B-P-0654	TG(16:0_18:0_18:3)	GL	TG	874.786	856.752	[M+NH4]+	C55H100O6	2.20E+00	1.75E+00	1.44E+00	1.68E+00	2.25E+00	2.39E+00	2.37E+00	2.32E+00	1.99E+00	1.99E+00	2.09E+00	1.93E+00	1.74E+00	1.83E+00	2.28E+00	3.29E+00	2.26E+00	2.27E+00	2.47E+00	1.66E+00	9.11E-01	1.17E+00	1.24E+00	1.52E+00	C00422	LMGL03010125	25240362	-	-	-	ko00561,ko01100
Lipid-B-P-0655	TG(17:0_18:1_18:2)	GL	TG	888.802	870.768	[M+NH4]+	C56H102O6	2.04E+00	2.41E+00	2.53E+00	2.11E+00	3.27E+00	3.33E+00	3.12E+00	3.39E+00	3.00E+00	2.16E+00	1.76E+00	1.84E+00	1.51E+00	2.30E+00	4.85E+00	4.48E+00	4.00E+00	4.16E+00	4.30E+00	1.26E+00	1.34E+00	1.23E+00	1.75E+00	1.35E+00	C00422	LMGL03010164	9544129	-	-	-	ko00561,ko01100
Lipid-B-P-0657	TG(18:1_18:1_18:1)	GL	TG	902.818	884.783	[M+NH4]+	C57H104O6	5.98E-01	5.52E-01	6.16E-01	7.10E-01	8.50E-01	8.72E-01	9.85E-01	1.05E+00	8.67E-01	5.24E-01	6.85E-01	4.60E-01	6.34E-01	7.18E-01	1.22E+00	1.10E+00	1.14E+00	1.04E+00	1.19E+00	4.65E-01	4.26E-01	7.15E-01	5.38E-01	6.49E-01	C00422	LMGL03010250	5497163	-	-	-	ko00561,ko01100
Lipid-B-P-0658	TG(18:0_18:1_18:2)	GL	TG	902.818	884.783	[M+NH4]+	C57H104O6	3.38E+00	2.97E+00	2.47E+00	2.73E+00	2.71E+00	2.79E+00	2.66E+00	3.08E+00	2.63E+00	4.64E+00	3.62E+00	3.33E+00	3.83E+00	3.80E+00	6.30E+00	8.03E+00	6.84E+00	6.23E+00	6.85E+00	2.47E+00	2.73E+00	2.47E+00	2.26E+00	2.79E+00	C00422	LMGL03010252	9544216	-	-	-	ko00561,ko01100
Lipid-B-P-0659	TG(16:0_18:1_20:2)	GL	TG	902.818	884.783	[M+NH4]+	C57H104O6	4.97E-01	4.22E-01	5.58E-01	4.30E-01	6.46E-01	8.98E-01	7.19E-01	7.11E-01	7.71E-01	9.35E-01	1.16E+00	9.72E-01	1.13E+00	1.11E+00	5.04E-01	4.18E-01	5.80E-01	4.47E-01	4.95E-01	4.45E-01	4.73E-01	5.82E-01	5.07E-01	5.00E-01	C00422	LMGL03010271	9544235	-	-	-	ko00561,ko01100
Lipid-B-P-0660	TG(18:0_18:0_18:3)	GL	TG	902.818	884.783	[M+NH4]+	C57H104O6	1.40E+00	9.78E-01	1.30E+00	1.02E+00	1.37E+00	1.54E+00	1.23E+00	1.87E+00	1.04E+00	5.68E-01	7.41E-01	8.06E-01	9.72E-01	1.01E+00	3.18E+00	3.52E+00	3.39E+00	3.53E+00	3.48E+00	8.19E-01	6.99E-01	1.02E+00	7.60E-01	8.89E-01	C00422	LMGL03010256	25240369	-	-	-	ko00561,ko01100
Lipid-B-P-0661	TG(16:0_18:2_20:1)	GL	TG	902.818	884.783	[M+NH4]+	C57H104O6	6.60E-01	5.30E-01	3.29E-01	5.60E-01	5.52E-01	5.18E-01	3.08E-01	4.83E-01	3.53E-01	1.16E+00	9.49E-01	1.10E+00	1.18E+00	1.34E+00	6.48E-01	5.56E-01	6.72E-01	6.62E-01	5.86E-01	8.97E-01	7.96E-01	7.05E-01	6.25E-01	7.69E-01	C00422	LMGL03010267	9544231	-	-	-	ko00561,ko01100
Lipid-B-P-0662	TG(20:0_18:1_18:2)	GL	TG	902.818	884.783	[M+NH4]+	C57H104O6	9.66E-01	8.82E-01	7.26E-01	1.09E+00	1.63E+00	1.38E+00	1.42E+00	1.40E+00	1.08E+00	1.54E+00	1.69E+00	1.54E+00	2.07E+00	2.06E+00	7.80E-01	9.25E-01	9.59E-01	1.03E+00	1.11E+00	8.16E-01	6.81E-01	6.48E-01	8.32E-01	5.89E-01	C00422	-	-	-	-	-	ko00561,ko01100
Lipid-B-P-0663	TG(16:0_18:3_20:0)	GL	TG	902.818	884.783	[M+NH4]+	C57H104O6	8.88E-01	8.58E-01	6.96E-01	8.22E-01	1.04E+00	1.06E+00	9.50E-01	1.14E+00	1.04E+00	1.78E+00	1.97E+00	1.62E+00	1.99E+00	2.26E+00	6.72E-01	7.45E-01	7.45E-01	7.25E-01	8.12E-01	7.18E-01	4.64E-01	9.31E-01	7.00E-01	9.32E-01	C00422	LMGL03010262	9544226	-	-	-	ko00561,ko01100
Lipid-B-P-0666	TG(18:1_18:2_20:0)	GL	TG	930.849	912.815	[M+NH4]+	C59H108O6	4.22E+00	4.07E+00	4.33E+00	3.61E+00	5.43E-01	6.43E-01	6.19E-01	5.01E-01	6.14E-01	1.17E+01	1.10E+01	9.55E+00	9.91E+00	1.13E+01	1.26E+00	1.05E+00	1.06E+00	1.11E+00	1.03E+00	5.51E+00	4.58E+00	5.12E+00	4.93E+00	4.51E+00	C00422	LMGL03010478	25240376	-	-	-	ko00561,ko01100
Lipid-B-P-0669	TG(16:0_18:3_22:0)	GL	TG	930.849	912.815	[M+NH4]+	C59H108O6	3.11E+00	2.90E+00	2.87E+00	2.96E+00	5.21E-01	6.56E-01	5.26E-01	5.42E-01	5.71E-01	6.76E+00	6.76E+00	6.76E+00	6.42E+00	7.32E+00	8.10E-01	7.04E-01	6.47E-01	5.78E-01	7.66E-01	3.83E+00	3.91E+00	4.12E+00	3.55E+00	3.78E+00	C00422	LMGL03010627	9544589	-	-	-	ko00561,ko01100
Lipid-B-P-0671	TG(16:0_18:2_22:1)	GL	TG	930.849	912.815	[M+NH4]+	C59H108O6	2.12E+00	2.17E+00	1.80E+00	1.97E+00	4.62E-01	3.76E-01	4.99E-01	5.76E-01	5.89E-01	4.12E+00	4.65E+00	4.54E+00	4.11E+00	4.49E+00	5.66E-01	4.79E-01	5.26E-01	4.19E-01	4.06E-01	2.74E+00	2.67E+00	2.23E+00	2.78E+00	2.62E+00	C00422	LMGL03010632	9544594	-	-	-	ko00561,ko01100
Lipid-B-P-0672	TG(18:0_18:3_20:0)	GL	TG	930.849	912.815	[M+NH4]+	C59H108O6	1.54E+00	1.28E+00	1.48E+00	1.28E+00	7.74E-01	8.19E-01	8.19E-01	6.76E-01	8.67E-01	3.47E+00	2.85E+00	3.14E+00	3.05E+00	3.89E+00	1.42E+00	1.33E+00	1.78E+00	1.46E+00	1.46E+00	1.93E+00	1.62E+00	1.52E+00	1.53E+00	1.38E+00	C00422	LMGL03010477	9544440	-	-	-	ko00561,ko01100
Lipid-B-P-0674	TG(18:1_18:2_22:0)	GL	TG	958.88	940.846	[M+NH4]+	C61H112O6	6.84E+00	5.41E+00	6.06E+00	5.92E+00	3.70E-01	4.36E-01	3.51E-01	4.76E-01	2.80E-01	2.06E+01	2.07E+01	1.95E+01	2.01E+01	2.05E+01	9.12E-01	1.08E+00	8.18E-01	8.38E-01	8.76E-01	1.19E+01	1.16E+01	1.19E+01	1.34E+01	1.07E+01	C00422	LMGL03010969	25240384	-	-	-	ko00561,ko01100
Lipid-B-P-0675	TG(18:1_18:1_22:1)	GL	TG	958.88	940.846	[M+NH4]+	C61H112O6	2.00E+00	1.94E+00	1.80E+00	1.92E+00	6.78E-02	3.10E-02	6.91E-02	5.45E-02	5.45E-02	6.98E+00	7.23E+00	7.23E+00	7.20E+00	8.17E+00	2.18E-01	2.45E-01	1.65E-01	1.59E-01	2.50E-01	3.76E+00	3.83E+00	3.90E+00	3.94E+00	3.53E+00	C00422	LMGL03010976	25240385	-	-	-	ko00561,ko01100
Lipid-B-P-0678	TG(18:3_20:0_20:0)	GL	TG	958.88	940.846	[M+NH4]+	C61H112O6	1.30E+00	9.90E-01	9.60E-01	1.04E+00	1.83E-01	1.66E-01	9.75E-02	1.68E-01	7.65E-02	3.22E+00	3.21E+00	2.51E+00	2.68E+00	2.44E+00	2.63E-01	2.46E-01	3.15E-01	3.05E-01	2.12E-01	1.56E+00	1.38E+00	1.20E+00	1.43E+00	1.39E+00	C00422	LMGL03010785	9544746	-	-	-	ko00561,ko01100
Lipid-B-P-0704	TG(14:0_18:2_18:2)	GL	TG	844.739	826.705	[M+NH4]+	C53H94O6	3.89E+00	2.72E+00	3.42E+00	2.74E+00	2.66E+00	2.92E+00	3.02E+00	2.78E+00	3.11E+00	3.61E+00	4.48E+00	3.52E+00	3.63E+00	3.46E+00	7.68E+00	8.50E+00	7.02E+00	7.00E+00	7.08E+00	4.86E+00	4.82E+00	5.93E+00	5.25E+00	5.62E+00	C00422	LMGL03012793	56936587	-	-	-	ko00561,ko01100
Lipid-B-P-0705	TG(16:1_16:1_18:2)	GL	TG	844.739	826.705	[M+NH4]+	C53H94O6	1.42E+00	1.60E+00	1.37E+00	1.28E+00	6.26E-01	6.92E-01	5.84E-01	8.27E-01	9.03E-01	2.41E+00	2.22E+00	2.27E+00	2.57E+00	2.29E+00	8.67E-01	1.02E+00	5.53E-01	7.78E-01	1.17E+00	1.95E+00	1.74E+00	1.78E+00	1.30E+00	2.42E+00	C00422	LMGL03010064	25240359	-	-	-	ko00561,ko01100
Lipid-B-P-0706	TG(16:0_16:1_18:3)	GL	TG	844.739	826.705	[M+NH4]+	C53H94O6	1.34E+00	1.45E+00	1.27E+00	1.25E+00	9.96E-01	1.20E+00	1.20E+00	1.11E+00	1.28E+00	1.23E+00	1.23E+00	1.27E+00	1.27E+00	2.01E+00	1.04E+00	1.47E+00	1.38E+00	9.20E-01	1.09E+00	1.86E+00	1.95E+00	1.69E+00	1.38E+00	1.45E+00	C00422	LMGL03010065	9544033	-	-	-	ko00561,ko01100
Lipid-B-P-0711	TG(16:1_16:2_18:1)	GL	TG	844.739	826.705	[M+NH4]+	C53H94O6	3.38E-01	2.97E-01	2.63E-01	9.78E-02	9.78E-02	8.25E-02	1.36E-01	3.43E-01	1.99E-01	2.21E-01	3.36E-01	3.95E-01	2.47E-01	3.77E-01	2.40E-01	2.86E-01	2.04E-01	3.77E-01	2.84E-01	2.67E-01	3.91E-01	4.03E-01	5.67E-01	4.38E-01	C00422	-	-	-	-	-	ko00561,ko01100
Lipid-B-P-0712	TG(16:0_16:2_18:2)	GL	TG	844.739	826.705	[M+NH4]+	C53H94O6	1.04E+01	9.66E+00	8.52E+00	9.18E+00	6.46E+00	7.10E+00	8.12E+00	7.28E+00	6.74E+00	1.14E+01	1.12E+01	1.12E+01	1.26E+01	1.13E+01	2.01E+01	2.24E+01	2.29E+01	1.76E+01	1.86E+01	1.78E+01	1.30E+01	1.52E+01	1.53E+01	1.39E+01	C00422	-	-	-	-	-	ko00561,ko01100
Lipid-B-P-0713	TG(15:0_18:2_18:2)	GL	TG	858.755	840.721	[M+NH4]+	C54H96O6	2.10E+00	1.93E+00	2.02E+00	1.75E+00	3.06E+00	2.73E+00	2.99E+00	2.94E+00	3.25E+00	2.47E+00	2.76E+00	2.88E+00	3.12E+00	3.19E+00	2.83E+00	3.14E+00	2.92E+00	2.67E+00	2.70E+00	1.91E+00	2.46E+00	1.76E+00	3.13E+00	2.56E+00	C00422	LMGL03012907	53481043	-	-	-	ko00561,ko01100
Lipid-B-P-0716	TG(16:0_18:2_18:2)	GL	TG	872.771	854.736	[M+NH4]+	C55H98O6	1.49E+02	1.22E+02	1.40E+02	1.37E+02	1.21E+02	1.10E+02	1.05E+02	1.21E+02	1.17E+02	1.67E+02	1.87E+02	1.76E+02	1.88E+02	1.99E+02	2.06E+02	2.35E+02	1.85E+02	2.00E+02	2.11E+02	2.13E+02	1.95E+02	2.16E+02	1.93E+02	1.93E+02	C00422	LMGL03010141	25240363	-	-	-	ko00561,ko01100
Lipid-B-P-0717	TG(16:0_18:1_18:3)	GL	TG	872.771	854.736	[M+NH4]+	C55H98O6	1.51E+01	1.34E+01	1.37E+01	1.34E+01	1.58E+01	1.46E+01	1.66E+01	1.37E+01	1.60E+01	1.62E+01	1.58E+01	1.28E+01	1.51E+01	1.72E+01	2.66E+01	2.53E+01	2.24E+01	1.90E+01	2.44E+01	1.56E+01	1.85E+01	1.80E+01	1.69E+01	1.81E+01	C00422	LMGL03010145	25240365	-	-	-	ko00561,ko01100
Lipid-B-P-0720	TG(17:0_18:2_18:2)	GL	TG	886.786	868.752	[M+NH4]+	C56H100O6	1.05E+01	9.27E+00	1.01E+01	1.02E+01	2.28E+01	2.15E+01	2.38E+01	2.16E+01	1.97E+01	9.69E+00	9.77E+00	9.81E+00	9.44E+00	1.10E+01	2.15E+01	2.19E+01	2.09E+01	2.05E+01	1.92E+01	7.44E+00	6.30E+00	6.67E+00	7.85E+00	7.55E+00	C00422	LMGL03010189	9544154	-	-	-	ko00561,ko01100
Lipid-B-P-0721	TG(18:1_18:1_18:2)	GL	TG	900.802	882.768	[M+NH4]+	C57H102O6	1.54E+00	1.65E+00	2.14E+00	1.82E+00	1.88E+00	1.74E+00	1.62E+00	1.86E+00	1.67E+00	1.89E+00	1.95E+00	1.45E+00	1.71E+00	1.62E+00	4.38E+00	3.72E+00	3.88E+00	3.91E+00	3.97E+00	1.91E+00	1.72E+00	2.04E+00	2.14E+00	1.95E+00	C00422	LMGL03010288	25240371	-	-	-	ko00561,ko01100
Lipid-B-P-0723	TG(16:0_18:2_20:2)	GL	TG	900.802	882.768	[M+NH4]+	C57H102O6	3.81E-01	2.62E-01	3.22E-01	3.13E-01	2.12E-01	2.94E-01	2.12E-01	2.94E-01	1.33E-01	8.34E-01	8.31E-01	5.99E-01	4.89E-01	9.39E-01	3.31E-01	4.32E-01	3.35E-01	1.93E-01	3.56E-01	3.62E-01	4.99E-01	6.24E-01	5.47E-01	5.29E-01	C00422	LMGL03010307	9544271	-	-	-	ko00561,ko01100
Lipid-B-P-0725	TG(18:0_18:1_18:3)	GL	TG	900.802	882.768	[M+NH4]+	C57H102O6	1.71E+00	1.62E+00	1.87E+00	1.27E+00	1.63E+00	1.21E+00	1.40E+00	1.41E+00	1.37E+00	1.71E+00	1.72E+00	1.41E+00	1.93E+00	2.27E+00	2.49E+00	3.16E+00	3.10E+00	2.57E+00	2.78E+00	1.61E+00	1.16E+00	1.35E+00	1.37E+00	1.57E+00	C00422	LMGL03010291	9544255	-	-	-	ko00561,ko01100
Lipid-B-P-0726	TG(18:1_19:1_18:2)	GL	TG	914.818	896.783	[M+NH4]+	C58H104O6	7.68E-01	6.12E-01	7.50E-01	7.08E-01	9.20E-01	1.02E+00	1.32E+00	1.07E+00	7.83E-01	2.57E-01	2.59E-01	3.81E-01	2.15E-01	3.47E-01	1.33E+00	1.52E+00	1.64E+00	1.34E+00	1.47E+00	2.95E-01	2.14E-01	1.81E-01	3.30E-01	3.04E-01	C00422	-	-	-	-	-	ko00561,ko01100
Lipid-B-P-0727	TG(16:0_18:3_22:1)	GL	TG	928.833	910.799	[M+NH4]+	C59H106O6	7.98E-01	7.98E-01	1.00E+00	7.08E-01	4.70E-01	4.87E-01	4.71E-01	4.03E-01	4.31E-01	1.60E+00	2.07E+00	1.67E+00	1.88E+00	1.90E+00	4.62E-01	5.30E-01	4.31E-01	5.50E-01	5.65E-01	9.55E-01	5.96E-01	8.62E-01	6.57E-01	7.93E-01	C00422	LMGL03010695	9544657	-	-	-	ko00561,ko01100
Lipid-B-P-0729	TG(18:1_18:3_20:0)	GL	TG	928.833	910.799	[M+NH4]+	C59H106O6	3.97E+00	3.64E+00	3.33E+00	3.69E+00	3.60E+00	3.83E+00	3.76E+00	3.69E+00	4.16E+00	5.19E+00	6.00E+00	4.68E+00	5.57E+00	6.26E+00	6.24E+00	6.40E+00	6.29E+00	5.89E+00	5.98E+00	3.96E+00	3.81E+00	3.46E+00	3.82E+00	4.09E+00	C00422	LMGL03010532	9544494	-	-	-	ko00561,ko01100
Lipid-B-P-0731	TG(18:0_18:3_20:1)	GL	TG	928.833	910.799	[M+NH4]+	C59H106O6	4.86E-01	2.69E-01	4.12E-01	2.33E-01	3.23E-01	3.11E-01	3.41E-01	4.07E-01	3.20E-01	4.26E-01	4.15E-01	4.11E-01	3.98E-01	7.20E-01	6.96E-01	8.67E-01	7.69E-01	6.62E-01	6.62E-01	3.45E-01	3.04E-01	5.16E-01	2.60E-01	2.13E-01	C00422	LMGL03010537	9544499	-	-	-	ko00561,ko01100
Lipid-B-P-0734	TG(20:0_18:2_18:2)	GL	TG	928.833	910.799	[M+NH4]+	C59H106O6	2.13E+00	2.33E+00	2.11E+00	1.79E+00	2.10E+00	2.07E+00	1.90E+00	1.72E+00	1.64E+00	4.23E+00	4.50E+00	4.09E+00	3.99E+00	4.16E+00	3.00E+00	3.20E+00	3.24E+00	3.43E+00	2.80E+00	2.95E+00	2.69E+00	3.02E+00	2.62E+00	2.52E+00	C00422	-	-	-	-	-	ko00561,ko01100
Lipid-B-P-0735	TG(18:2_21:0_18:2)	GL	TG	942.849	924.815	[M+NH4]+	C60H108O6	2.92E-01	2.44E-01	2.38E-01	2.93E-01	2.15E-01	1.57E-01	1.85E-01	1.97E-01	2.22E-01	4.11E-01	5.37E-01	2.89E-01	5.33E-01	3.66E-01	2.52E-01	3.17E-01	2.98E-01	2.58E-01	3.51E-01	3.65E-01	2.51E-01	2.13E-01	3.56E-01	2.71E-01	C00422	-	-	-	-	-	ko00561,ko01100
Lipid-B-P-0738	TG(18:1_18:3_22:0)	GL	TG	956.865	938.83	[M+NH4]+	C61H110O6	1.73E+01	1.49E+01	1.50E+01	1.50E+01	2.21E+00	2.06E+00	1.88E+00	1.97E+00	1.96E+00	3.28E+01	3.39E+01	3.22E+01	3.23E+01	3.67E+01	4.47E+00	5.54E+00	4.53E+00	4.52E+00	4.67E+00	2.81E+01	2.52E+01	2.48E+01	2.53E+01	2.61E+01	C00422	LMGL03011041	9545002	-	-	-	ko00561,ko01100
Lipid-B-P-0739	TG(18:2_18:2_22:0)	GL	TG	956.865	938.83	[M+NH4]+	C61H110O6	8.82E+00	7.74E+00	7.89E+00	7.71E+00	8.85E-01	9.62E-01	8.84E-01	8.91E-01	7.65E-01	1.75E+01	1.98E+01	1.90E+01	1.82E+01	2.08E+01	1.99E+00	2.06E+00	2.17E+00	2.03E+00	2.11E+00	1.34E+01	1.32E+01	1.37E+01	1.34E+01	1.33E+01	C00422	LMGL03011042	25240386	-	-	-	ko00561,ko01100
Lipid-B-P-0741	TG(18:3_20:0_20:1)	GL	TG	956.865	938.83	[M+NH4]+	C61H110O6	1.54E+00	1.59E+00	1.37E+00	1.48E+00	1.42E-01	1.69E-01	1.29E-01	2.20E-01	1.82E-01	4.48E+00	3.95E+00	4.12E+00	3.52E+00	4.87E+00	2.93E-01	2.48E-01	3.05E-01	3.12E-01	4.59E-01	2.47E+00	1.91E+00	2.25E+00	2.38E+00	2.38E+00	C00422	LMGL03010858	9544819	-	-	-	ko00561,ko01100
Lipid-B-P-0744	TG(18:1_20:1_20:2)	GL	TG	956.865	938.83	[M+NH4]+	C61H110O6	1.16E+00	1.27E+00	1.16E+00	1.27E+00	1.61E-01	1.66E-01	1.30E-01	1.10E-01	6.50E-02	3.49E+00	3.47E+00	3.14E+00	3.37E+00	3.46E+00	2.14E-01	2.90E-01	3.11E-01	2.96E-01	3.06E-01	2.30E+00	2.03E+00	1.91E+00	2.11E+00	2.06E+00	C00422	LMGL03010861	9544822	-	-	-	ko00561,ko01100
Lipid-B-P-0746	TG(23:0_18:2_18:2)	GL	TG	970.88	952.846	[M+NH4]+	C62H112O6	6.54E-01	5.79E-01	7.80E-01	6.18E-01	6.87E-01	6.43E-01	5.34E-01	4.54E-01	7.65E-01	8.21E-01	9.80E-01	7.17E-01	9.72E-01	6.95E-01	1.04E+00	8.96E-01	6.66E-01	7.37E-01	6.38E-01	7.93E-01	7.54E-01	6.73E-01	7.69E-01	2.52E-01	C00422	-	-	-	-	-	ko00561,ko01100
Lipid-B-P-0753	TG(18:1_24:0_18:3)	GL	TG	984.896	966.862	[M+NH4]+	C63H114O6	1.63E+00	1.67E+00	1.59E+00	1.84E+00	4.17E-01	3.20E-01	4.31E-01	2.77E-01	2.78E-01	2.94E+00	3.38E+00	3.01E+00	3.50E+00	2.92E+00	6.36E-01	7.04E-01	8.55E-01	1.08E+00	9.28E-01	3.31E+00	3.06E+00	3.67E+00	3.40E+00	3.65E+00	C00422	-	-	-	-	-	ko00561,ko01100
Lipid-B-P-0754	TG(18:2_24:0_18:2)	GL	TG	984.896	966.862	[M+NH4]+	C63H114O6	9.03E-01	9.18E-01	8.82E-01	8.13E-01	1.49E-01	1.28E-01	1.49E-01	1.54E-01	2.26E-01	2.14E+00	2.22E+00	1.96E+00	2.10E+00	2.11E+00	3.09E-01	2.84E-01	4.21E-01	3.40E-01	2.90E-01	1.63E+00	1.65E+00	1.70E+00	1.69E+00	1.85E+00	C00422	-	-	-	-	-	ko00561,ko01100
Lipid-B-P-0755	TG(25:0_18:2_18:2)	GL	TG	998.912	980.877	[M+NH4]+	C64H116O6	4.26E-02	6.78E-02	4.77E-02	4.29E-02	7.60E-02	6.04E-02	5.25E-02	4.69E-02	3.55E-02	1.00E-01	1.16E-01	1.38E-01	7.39E-02	1.34E-01	7.89E-02	4.83E-02	4.24E-02	4.44E-02	5.77E-02	1.14E-01	8.59E-02	7.30E-02	6.60E-02	1.25E-01	C00422	-	-	-	-	-	ko00561,ko01100
Lipid-B-P-0766	TG(14:0_18:2_18:3)	GL	TG	842.724	824.689	[M+NH4]+	C53H92O6	4.42E+00	3.07E+00	3.80E+00	3.30E+00	4.15E+00	3.73E+00	3.16E+00	3.96E+00	3.96E+00	4.48E+00	4.60E+00	4.16E+00	4.46E+00	5.07E+00	7.62E+00	6.63E+00	7.57E+00	7.69E+00	7.20E+00	5.32E+00	5.22E+00	5.25E+00	4.42E+00	5.94E+00	C00422	LMGL03014382	56938171	-	-	-	ko00561,ko01100
Lipid-B-P-0767	TG(14:1_18:2_18:2)	GL	TG	842.724	824.689	[M+NH4]+	C53H92O6	6.42E-01	7.86E-01	6.12E-01	6.00E-01	4.18E-01	3.89E-01	2.32E-01	4.64E-01	3.91E-01	8.27E-01	8.44E-01	1.51E+00	1.49E+00	1.62E+00	1.40E+00	1.09E+00	1.25E+00	9.39E-01	1.03E+00	1.22E+00	1.01E+00	1.26E+00	6.44E-01	1.47E+00	C00422	LMGL03012851	56936645	-	-	-	ko00561,ko01100
Lipid-B-P-0770	TG(14:0_14:0_22:5)	GL	TG	842.724	824.689	[M+NH4]+	C53H92O6	1.00E+00	7.44E-01	8.73E-01	7.44E-01	1.18E+00	1.05E+00	1.13E+00	1.23E+00	9.72E-01	6.57E-01	7.20E-01	5.51E-01	6.08E-01	7.10E-01	2.31E+00	2.46E+00	1.85E+00	2.03E+00	2.45E+00	7.35E-01	1.04E+00	1.01E+00	9.47E-01	8.86E-01	C00422	LMGL03012781	56936577	-	-	-	ko00561,ko01100
Lipid-B-P-0775	TG(15:0_18:2_18:3)	GL	TG	856.739	838.705	[M+NH4]+	C54H94O6	4.00E+00	4.33E+00	3.71E+00	4.06E+00	5.08E+00	5.37E+00	5.86E+00	5.27E+00	5.88E+00	4.79E+00	4.82E+00	5.05E+00	5.47E+00	5.05E+00	4.38E+00	4.12E+00	4.09E+00	3.66E+00	3.89E+00	4.14E+00	3.55E+00	5.06E+00	4.12E+00	4.17E+00	C00422	LMGL03015166	56938948	-	-	-	ko00561,ko01100
Lipid-B-P-0776	TG(15:1_18:2_18:2)	GL	TG	856.739	838.705	[M+NH4]+	C54H94O6	3.36E+00	2.64E+00	2.95E+00	2.42E+00	2.65E+00	3.02E+00	3.79E+00	3.50E+00	3.17E+00	3.42E+00	3.93E+00	3.75E+00	3.62E+00	4.03E+00	2.90E+00	3.60E+00	3.25E+00	2.43E+00	2.27E+00	4.29E+00	3.45E+00	3.66E+00	3.71E+00	2.62E+00	C00422	LMGL03012961	56936753	-	-	-	ko00561,ko01100
Lipid-B-P-0777	TG(13:0_16:0_22:5)	GL	TG	856.739	838.705	[M+NH4]+	C54H94O6	2.92E-01	2.75E-01	5.08E-01	5.68E-01	3.31E-01	2.71E-01	5.93E-01	5.16E-01	5.57E-01	2.79E-01	2.37E-01	2.50E-01	1.88E-01	1.91E-01	6.30E-01	5.19E-01	3.37E-01	3.49E-01	3.92E-01	3.11E-01	1.79E-01	3.01E-01	3.81E-01	2.13E-01	C00422	LMGL03013810	56937600	-	-	-	ko00561,ko01100
Lipid-B-P-0779	TG(16:1_18:2_18:2)	GL	TG	870.755	852.721	[M+NH4]+	C55H96O6	3.29E+01	2.68E+01	2.89E+01	3.21E+01	1.54E+01	1.57E+01	1.58E+01	1.31E+01	1.50E+01	4.86E+01	5.94E+01	4.71E+01	4.63E+01	5.72E+01	2.35E+01	2.92E+01	3.05E+01	2.76E+01	2.39E+01	5.08E+01	5.26E+01	4.57E+01	5.45E+01	5.05E+01	C00422	-	-	-	-	-	ko00561,ko01100
Lipid-B-P-0780	TG(16:0_18:2_18:3)	GL	TG	870.755	852.721	[M+NH4]+	C55H96O6	1.21E+02	1.21E+02	1.21E+02	1.16E+02	1.22E+02	1.14E+02	1.21E+02	1.11E+02	1.24E+02	1.77E+02	1.66E+02	1.57E+02	1.55E+02	1.75E+02	1.37E+02	1.51E+02	1.53E+02	1.41E+02	1.35E+02	1.85E+02	1.76E+02	1.60E+02	1.81E+02	1.91E+02	C00422	LMGL03010167	25240367	-	-	-	ko00561,ko01100
Lipid-B-P-0781	TG(14:0_16:0_22:5)	GL	TG	870.755	852.721	[M+NH4]+	C55H96O6	2.32E+00	2.51E+00	2.28E+00	1.40E+00	3.34E+00	3.16E+00	2.62E+00	3.48E+00	2.94E+00	2.24E+00	2.11E+00	2.60E+00	2.26E+00	2.48E+00	3.93E+00	3.06E+00	2.76E+00	3.16E+00	3.15E+00	2.74E+00	2.08E+00	2.56E+00	1.85E+00	2.06E+00	C00422	LMGL03014245	56938034	-	-	-	ko00561,ko01100
Lipid-B-P-0782	TG(16:3_18:1_18:1)	GL	TG	870.755	852.721	[M+NH4]+	C55H96O6	2.41E+00	2.10E+00	2.07E+00	2.29E+00	2.07E+00	1.84E+00	1.76E+00	1.64E+00	1.88E+00	3.00E+00	2.82E+00	2.87E+00	1.95E+00	2.60E+00	2.48E+00	2.78E+00	2.28E+00	2.79E+00	2.17E+00	3.44E+00	3.35E+00	2.48E+00	2.96E+00	2.66E+00	C00422	-	-	-	-	-	ko00561,ko01100
Lipid-B-P-0783	TG(14:0_18:1_20:4)	GL	TG	870.755	852.721	[M+NH4]+	C55H96O6	1.46E-01	3.26E-02	1.88E-01	1.29E-01	1.99E-01	2.26E-01	8.00E-02	9.96E-02	4.23E-02	1.52E-01	7.94E-02	1.52E-01	8.66E-02	3.77E-01	1.58E-01	1.74E-01	1.50E-01	1.32E-01	1.39E-01	2.17E-02	3.65E-01	4.53E-02	3.63E-01	1.18E-01	C00422	LMGL03014372	56938161	-	-	-	ko00561,ko01100
Lipid-B-P-0784	TG(16:0_18:1_18:4)	GL	TG	870.755	852.721	[M+NH4]+	C55H96O6	2.37E+00	1.67E+00	1.72E+00	1.89E+00	2.93E+00	1.89E+00	3.04E+00	3.19E+00	3.20E+00	2.19E+00	2.08E+00	1.62E+00	2.23E+00	2.07E+00	2.61E+00	3.38E+00	2.52E+00	2.86E+00	2.61E+00	2.33E+00	2.32E+00	1.84E+00	2.81E+00	2.09E+00	C00422	LMGL03015728	56939510	-	-	-	ko00561,ko01100
Lipid-B-P-0786	TG(17:1_18:2_18:2)	GL	TG	884.771	866.736	[M+NH4]+	C56H98O6	1.64E+00	8.52E-01	8.52E-01	1.03E+00	2.22E+00	2.20E+00	2.06E+00	2.23E+00	2.70E+00	1.23E+00	1.05E+00	1.20E+00	1.13E+00	1.43E+00	2.22E+00	2.54E+00	2.41E+00	1.85E+00	2.44E+00	9.78E-01	1.22E+00	1.28E+00	1.30E+00	1.11E+00	C00422	-	-	-	-	-	ko00561,ko01100
Lipid-B-P-0787	TG(17:1_18:1_18:3)	GL	TG	884.771	866.736	[M+NH4]+	C56H98O6	3.70E-01	5.81E-01	5.44E-01	6.84E-01	7.10E-01	1.06E+00	1.01E+00	1.49E+00	1.04E+00	2.12E-01	3.79E-01	2.40E-01	8.04E-01	5.01E-01	1.36E+00	9.78E-01	1.22E+00	1.10E+00	1.07E+00	2.53E-01	2.94E-01	4.51E-01	5.90E-01	4.71E-01	C00422	LMGL03010223	9544188	-	-	-	ko00561,ko01100
Lipid-B-P-0789	TG(17:0_18:2_18:3)	GL	TG	884.771	866.736	[M+NH4]+	C56H98O6	5.72E+00	6.06E+00	6.30E+00	5.04E+00	2.06E+01	1.85E+01	2.08E+01	1.98E+01	2.04E+01	4.42E+00	4.30E+00	3.79E+00	3.19E+00	4.70E+00	1.11E+01	1.36E+01	1.15E+01	1.17E+01	1.21E+01	2.50E+00	2.88E+00	2.53E+00	2.24E+00	2.00E+00	C00422	LMGL03010222	9544187	-	-	-	ko00561,ko01100
Lipid-B-P-0790	TG(18:1_18:2_18:2)	GL	TG	898.786	880.752	[M+NH4]+	C57H100O6	1.33E+01	1.15E+01	1.40E+01	1.50E+01	1.18E+01	1.14E+01	1.23E+01	1.07E+01	1.08E+01	1.85E+01	1.51E+01	1.47E+01	1.64E+01	1.92E+01	2.38E+01	2.64E+01	2.30E+01	2.56E+01	2.42E+01	2.08E+01	1.81E+01	1.91E+01	1.81E+01	2.05E+01	C00422	LMGL03010327	25240373	-	-	-	ko00561,ko01100
Lipid-B-P-0792	TG(18:0_18:2_18:3)	GL	TG	898.786	880.752	[M+NH4]+	C57H100O6	1.58E+01	1.48E+01	1.60E+01	1.51E+01	1.71E+01	1.58E+01	1.58E+01	1.86E+01	1.74E+01	1.48E+01	1.29E+01	1.27E+01	1.40E+01	1.46E+01	2.93E+01	3.15E+01	2.83E+01	2.92E+01	2.86E+01	1.59E+01	1.43E+01	1.27E+01	1.39E+01	1.56E+01	C00422	LMGL03010329	9544293	-	-	-	ko00561,ko01100
Lipid-B-P-0793	TG(16:0_18:3_20:2)	GL	TG	898.786	880.752	[M+NH4]+	C57H100O6	3.76E-01	4.19E-01	3.40E-01	2.84E-01	2.28E-01	3.35E-01	4.29E-01	2.45E-01	2.77E-01	5.14E-01	5.27E-01	6.17E-01	5.90E-01	5.00E-01	5.96E-01	7.04E-01	4.74E-01	4.09E-01	6.15E-01	5.43E-01	4.38E-01	4.87E-01	4.97E-01	7.05E-01	C00422	LMGL03010346	9544310	-	-	-	ko00561,ko01100
Lipid-B-P-0795	TG(18:1_18:1_18:3)	GL	TG	898.786	880.752	[M+NH4]+	C57H100O6	1.02E+01	8.43E+00	8.97E+00	1.04E+01	7.54E+00	8.59E+00	8.81E+00	7.49E+00	7.86E+00	9.41E+00	1.16E+01	1.06E+01	1.19E+01	1.20E+01	1.71E+01	1.98E+01	1.76E+01	1.81E+01	1.78E+01	1.39E+01	1.33E+01	1.22E+01	1.29E+01	1.33E+01	C00422	LMGL03010330	9544294	-	-	-	ko00561,ko01100
Lipid-B-P-0796	TG(17:0_18:1_20:4)	GL	TG	912.802	894.768	[M+NH4]+	C58H102O6	6.06E-01	4.15E-01	6.18E-01	4.53E-01	1.35E+00	1.20E+00	1.49E+00	1.78E+00	1.73E+00	4.33E-01	2.26E-01	4.45E-01	2.26E-01	3.47E-01	1.15E+00	1.19E+00	1.32E+00	1.07E+00	1.37E+00	1.94E-01	1.50E-01	1.76E-01	1.48E-01	2.28E-01	C00422	LMGL03010448	9544411	-	-	-	ko00561,ko01100
Lipid-B-P-0797	TG(19:1_18:2_18:2)	GL	TG	912.802	894.768	[M+NH4]+	C58H102O6	3.60E+00	3.48E+00	3.51E+00	3.75E+00	8.79E+00	8.86E+00	8.84E+00	1.05E+01	8.25E+00	2.00E+00	2.34E+00	1.59E+00	2.40E+00	2.72E+00	8.22E+00	9.17E+00	8.61E+00	8.76E+00	9.14E+00	1.57E+00	1.71E+00	1.11E+00	1.28E+00	1.62E+00	C00422	-	-	-	-	-	ko00561,ko01100
Lipid-B-P-0798	TG(18:1_18:2_20:2)	GL	TG	926.818	908.783	[M+NH4]+	C59H104O6	3.74E-01	3.80E-01	3.86E-01	3.44E-01	3.68E-01	2.40E-01	2.29E-01	2.62E-01	3.16E-01	4.59E-01	5.03E-01	6.70E-01	5.30E-01	7.26E-01	5.07E-01	5.58E-01	6.17E-01	5.22E-01	5.06E-01	6.25E-01	4.52E-01	4.01E-01	4.71E-01	4.11E-01	C00422	LMGL03010602	9544564	-	-	-	ko00561,ko01100
Lipid-B-P-0799	TG(18:0_18:3_20:2)	GL	TG	926.818	908.783	[M+NH4]+	C59H104O6	2.42E-01	2.45E-01	1.90E-01	2.34E-01	2.51E-01	2.39E-01	3.40E-01	2.69E-01	3.35E-01	4.09E-01	4.62E-01	4.87E-01	3.73E-01	5.08E-01	4.20E-01	4.87E-01	4.42E-01	4.27E-01	4.87E-01	2.33E-01	3.65E-01	4.40E-01	3.63E-01	3.39E-01	C00422	LMGL03010601	9544563	-	-	-	ko00561,ko01100
Lipid-B-P-0800	TG(18:2_18:2_20:1)	GL	TG	926.818	908.783	[M+NH4]+	C59H104O6	1.65E+00	1.33E+00	1.35E+00	1.50E+00	1.38E+00	1.44E+00	1.23E+00	1.50E+00	1.45E+00	2.41E+00	2.49E+00	2.46E+00	2.33E+00	2.75E+00	2.37E+00	2.51E+00	2.42E+00	2.35E+00	2.21E+00	2.55E+00	1.86E+00	1.87E+00	2.41E+00	2.26E+00	C00422	LMGL03010596	25240380	-	-	-	ko00561,ko01100
Lipid-B-P-0801	TG(18:2_18:3_20:0)	GL	TG	926.818	908.783	[M+NH4]+	C59H104O6	1.49E+00	1.25E+00	1.46E+00	1.42E+00	2.50E+00	2.53E+00	2.34E+00	2.80E+00	2.18E+00	1.83E+00	1.63E+00	1.84E+00	1.55E+00	2.10E+00	2.00E+00	2.93E+00	2.29E+00	2.46E+00	2.76E+00	1.30E+00	1.26E+00	1.15E+00	1.21E+00	1.12E+00	C00422	LMGL03010591	9544553	-	-	-	ko00561,ko01100
Lipid-B-P-0802	TG(18:1_18:3_20:1)	GL	TG	926.818	908.783	[M+NH4]+	C59H104O6	2.59E+00	2.36E+00	2.33E+00	1.81E+00	2.12E+00	2.23E+00	2.19E+00	2.43E+00	2.40E+00	3.88E+00	4.19E+00	3.60E+00	3.52E+00	3.89E+00	4.11E+00	4.48E+00	4.04E+00	4.07E+00	3.99E+00	3.77E+00	3.42E+00	3.22E+00	2.96E+00	3.25E+00	C00422	LMGL03010595	9544557	-	-	-	ko00561,ko01100
Lipid-B-P-0804	TG(18:2_18:2_22:1)	GL	TG	954.849	936.815	[M+NH4]+	C61H108O6	1.36E+00	1.15E+00	1.22E+00	1.00E+00	2.49E-01	3.49E-01	3.50E-01	3.99E-01	3.76E-01	2.81E+00	2.84E+00	2.83E+00	3.09E+00	3.41E+00	3.81E-01	4.80E-01	4.18E-01	3.56E-01	4.41E-01	2.04E+00	1.81E+00	1.77E+00	1.88E+00	1.82E+00	C00422	LMGL03011124	25240388	-	-	-	ko00561,ko01100
Lipid-B-P-0806	TG(18:2_18:3_22:0)	GL	TG	954.849	936.815	[M+NH4]+	C61H108O6	4.09E+00	3.31E+00	3.31E+00	3.89E+00	1.68E+00	1.62E+00	1.58E+00	1.60E+00	1.50E+00	9.28E+00	8.81E+00	9.13E+00	9.48E+00	9.08E+00	2.21E+00	2.22E+00	2.21E+00	2.25E+00	2.24E+00	5.90E+00	5.48E+00	5.90E+00	5.32E+00	5.64E+00	C00422	LMGL03011116	9545077	-	-	-	ko00561,ko01100
Lipid-B-P-0809	TG(18:3_20:1_20:1)	GL	TG	954.849	936.815	[M+NH4]+	C61H108O6	2.87E+00	2.38E+00	2.26E+00	2.14E+00	8.68E-01	7.41E-01	9.25E-01	9.44E-01	7.29E-01	6.31E+00	5.86E+00	6.05E+00	6.67E+00	6.05E+00	9.60E-01	1.08E+00	1.31E+00	8.82E-01	9.46E-01	4.43E+00	4.41E+00	3.86E+00	3.93E+00	3.68E+00	C00422	LMGL03010929	9544890	-	-	-	ko00561,ko01100
Lipid-B-P-0810	TG(22:1_18:2_20:2)	GL	TG	982.88	964.846	[M+NH4]+	C63H112O6	5.12E-01	4.08E-01	4.19E-01	4.16E-01	2.81E-01	1.82E-01	2.51E-01	2.53E-01	1.54E-01	6.51E-01	7.57E-01	7.83E-01	7.36E-01	8.51E-01	2.98E-01	2.85E-01	3.22E-01	3.01E-01	3.22E-01	4.43E-01	6.39E-01	4.57E-01	7.82E-01	5.21E-01	C00422	-	-	-	-	-	ko00561,ko01100
Lipid-B-P-0813	TG(24:0_18:2_18:3)	GL	TG	982.88	964.846	[M+NH4]+	C63H112O6	1.03E+00	7.32E-01	8.88E-01	9.24E-01	5.28E-01	5.76E-01	4.26E-01	5.67E-01	6.50E-01	1.41E+00	1.20E+00	1.30E+00	1.11E+00	1.32E+00	7.80E-01	7.97E-01	8.12E-01	7.06E-01	7.83E-01	1.53E+00	1.28E+00	1.01E+00	1.18E+00	1.03E+00	C00422	-	-	-	-	-	ko00561,ko01100
Lipid-B-P-0820	TG(14:0_14:0_22:6)	GL	TG	840.708	822.674	[M+NH4]+	C53H90O6	1.97E-01	2.15E-01	3.03E-01	1.73E-01	3.93E-01	4.52E-01	3.25E-01	3.12E-01	2.60E-01	1.07E-01	6.92E-02	1.31E-01	1.14E-01	1.48E-01	3.06E-01	3.75E-01	4.00E-01	2.86E-01	3.19E-01	1.27E-01	1.34E-01	2.36E-01	9.79E-02	1.27E-01	C00422	LMGL03012782	56936578	-	-	-	ko00561,ko01100
Lipid-B-P-0821	TG(14:0_18:3_18:3)	GL	TG	840.708	822.674	[M+NH4]+	C53H90O6	8.76E-01	6.27E-01	8.79E-01	9.63E-01	1.05E+00	1.19E+00	1.13E+00	1.13E+00	1.11E+00	5.91E-01	7.97E-01	6.49E-01	6.33E-01	8.39E-01	1.22E+00	1.06E+00	1.09E+00	1.07E+00	1.16E+00	5.33E-01	8.80E-01	9.09E-01	6.69E-01	7.78E-01	C00422	LMGL03012794	56936588	-	-	-	ko00561,ko01100
Lipid-B-P-0823	TG(15:0_18:3_18:3)	GL	TG	854.724	836.689	[M+NH4]+	C54H92O6	6.81E-01	1.03E+00	8.67E-01	8.43E-01	1.71E+00	1.72E+00	1.92E+00	1.61E+00	1.50E+00	1.12E+00	1.05E+00	1.05E+00	8.91E-01	8.70E-01	7.02E-01	9.63E-01	7.02E-01	8.29E-01	1.19E+00	6.71E-01	4.82E-01	4.63E-01	4.85E-01	5.54E-01	C00422	LMGL03012908	56936700	-	-	-	ko00561,ko01100
Lipid-B-P-0824	TG(16:0_16:1_20:5)	GL	TG	868.739	850.705	[M+NH4]+	C55H94O6	1.31E+01	1.08E+01	1.05E+01	1.13E+01	2.11E+01	2.79E+01	2.31E+01	2.80E+01	2.43E+01	7.45E+00	8.31E+00	8.36E+00	6.98E+00	8.26E+00	1.48E+01	1.37E+01	1.37E+01	1.42E+01	1.61E+01	8.28E+00	6.39E+00	7.36E+00	6.63E+00	7.75E+00	C00422	LMGL03010215	9544180	-	-	-	ko00561,ko01100
Lipid-B-P-0825	TG(16:0_18:2_18:4)	GL	TG	868.739	850.705	[M+NH4]+	C55H94O6	1.70E+00	1.59E+00	1.69E+00	1.57E+00	2.40E+00	2.66E+00	2.49E+00	2.28E+00	2.84E+00	1.47E+00	1.51E+00	1.93E+00	1.68E+00	1.72E+00	2.21E+00	2.06E+00	1.53E+00	1.73E+00	1.65E+00	1.98E+00	1.95E+00	1.64E+00	1.12E+00	1.59E+00	C00422	-	131755331	-	-	-	ko00561,ko01100
Lipid-B-P-0826	TG(14:0_16:0_22:6)	GL	TG	868.739	850.705	[M+NH4]+	C55H94O6	6.30E-01	7.80E-01	3.57E-01	4.41E-01	5.55E-01	3.79E-01	5.72E-01	3.41E-01	4.97E-01	4.96E-01	1.04E+00	1.32E+00	1.00E+00	9.14E-01	6.42E-01	7.22E-01	5.39E-01	5.34E-01	5.13E-01	8.34E-01	7.48E-01	9.00E-01	1.26E+00	7.52E-01	C00422	LMGL03014246	56938035	-	-	-	ko00561,ko01100
Lipid-B-P-0827	TG(14:0_18:1_20:5)	GL	TG	868.739	850.705	[M+NH4]+	C55H94O6	5.93E-01	6.54E-01	5.39E-01	5.45E-01	6.58E-01	5.27E-01	5.80E-01	3.62E-01	6.32E-01	8.97E-01	1.12E+00	1.12E+00	1.03E+00	6.38E-01	8.94E-01	4.72E-01	6.78E-01	8.70E-01	5.40E-01	9.67E-01	1.25E+00	1.03E+00	6.88E-01	7.46E-01	C00422	LMGL03014373	56938162	-	-	-	ko00561,ko01100
Lipid-B-P-0828	TG(16:1_16:1_20:4)	GL	TG	868.739	850.705	[M+NH4]+	C55H94O6	9.42E+00	8.82E+00	9.36E+00	9.81E+00	6.75E+00	8.35E+00	6.91E+00	7.25E+00	6.56E+00	1.30E+01	1.11E+01	1.17E+01	1.39E+01	1.26E+01	8.70E+00	8.50E+00	8.15E+00	9.39E+00	8.79E+00	1.34E+01	1.24E+01	1.27E+01	1.08E+01	1.21E+01	C00422	LMGL03010214	9544179	-	-	-	ko00561,ko01100
Lipid-B-P-0829	TG(16:0_18:3_18:3)	GL	TG	868.739	850.705	[M+NH4]+	C55H94O6	2.53E+01	2.12E+01	2.36E+01	2.22E+01	3.03E+01	3.31E+01	3.06E+01	3.44E+01	3.64E+01	2.52E+01	2.34E+01	2.30E+01	2.38E+01	2.48E+01	2.86E+01	2.44E+01	2.79E+01	2.51E+01	2.68E+01	2.28E+01	2.27E+01	2.23E+01	2.13E+01	2.15E+01	C00422	LMGL03010192	9544157	-	-	-	ko00561,ko01100
Lipid-B-P-0830	TG(16:2_18:1_18:3)	GL	TG	868.739	850.705	[M+NH4]+	C55H94O6	2.65E+00	2.05E+00	2.38E+00	2.10E+00	1.61E+00	2.02E+00	1.88E+00	1.82E+00	1.80E+00	4.50E+00	4.85E+00	4.22E+00	4.28E+00	4.08E+00	3.01E+00	1.93E+00	2.44E+00	2.68E+00	1.98E+00	5.08E+00	4.95E+00	4.72E+00	4.60E+00	3.82E+00	C00422	-	-	-	-	-	ko00561,ko01100
Lipid-B-P-0832	TG(17:0_18:3_18:3)	GL	TG	882.755	864.721	[M+NH4]+	C56H96O6	2.48E+00	1.94E+00	2.53E+00	2.27E+00	6.55E+00	6.80E+00	5.62E+00	5.56E+00	6.56E+00	1.44E+00	1.04E+00	1.27E+00	1.11E+00	1.64E+00	2.73E+00	2.86E+00	3.01E+00	2.65E+00	2.84E+00	1.18E+00	7.72E-01	8.34E-01	1.10E+00	8.28E-01	C00422	LMGL03010253	9544217	-	-	-	ko00561,ko01100
Lipid-B-P-0833	TG(18:1_18:2_18:3)	GL	TG	896.771	878.736	[M+NH4]+	C57H98O6	9.42E+01	9.06E+01	9.18E+01	8.52E+01	1.15E+02	8.56E+01	1.06E+02	9.67E+01	1.16E+02	9.60E+01	9.43E+01	9.25E+01	9.60E+01	1.07E+02	1.64E+02	1.61E+02	1.47E+02	1.56E+02	1.51E+02	1.14E+02	9.83E+01	9.38E+01	9.69E+01	9.50E+01	C00422	LMGL03010373	9544336	-	-	-	ko00561,ko01100
Lipid-B-P-0835	TG(18:2_18:2_18:2)	GL	TG	896.771	878.736	[M+NH4]+	C57H98O6	5.80E+01	5.54E+01	5.26E+01	4.88E+01	5.38E+01	5.20E+01	5.71E+01	5.50E+01	5.48E+01	6.42E+01	7.22E+01	7.79E+01	7.11E+01	7.01E+01	9.14E+01	1.02E+02	8.53E+01	9.39E+01	8.59E+01	8.59E+01	7.96E+01	8.16E+01	7.63E+01	7.98E+01	C00422	LMGL03010371	5322095	-	-	-	ko00561,ko01100
Lipid-B-P-0836	TG(16:0_18:0_20:6)	GL	TG	896.771	878.736	[M+NH4]+	C57H98O6	9.18E-01	5.58E-01	6.36E-01	7.74E-01	6.17E-01	7.65E-01	1.01E+00	1.20E+00	7.89E-01	8.15E-01	9.87E-01	5.27E-01	7.23E-01	1.23E+00	1.24E+00	1.29E+00	9.71E-01	1.20E+00	1.39E+00	7.58E-01	8.02E-01	8.18E-01	6.09E-01	8.04E-01	C00422	-	-	-	-	-	ko00561,ko01100
Lipid-B-P-0837	TG(18:1_18:1_18:4)	GL	TG	896.771	878.736	[M+NH4]+	C57H98O6	4.98E+01	4.80E+01	4.02E+01	4.53E+01	5.91E+01	5.71E+01	5.25E+01	6.35E+01	6.71E+01	4.89E+01	5.24E+01	4.12E+01	4.55E+01	4.88E+01	8.70E+01	9.40E+01	8.76E+01	9.39E+01	9.23E+01	5.73E+01	4.91E+01	5.82E+01	4.91E+01	5.22E+01	C00422	LMGL03013030	56936821	-	-	-	ko00561,ko01100
Lipid-B-P-0838	TG(18:0_18:3_18:3)	GL	TG	896.771	878.736	[M+NH4]+	C57H98O6	1.36E+00	6.78E-01	9.30E-01	9.18E-01	2.11E+00	2.97E+00	3.14E+00	2.60E+00	2.64E+00	6.69E-01	4.18E-01	9.01E-02	3.19E-01	3.78E-01	2.25E+00	2.53E+00	1.80E+00	1.70E+00	3.28E+00	3.43E-01	1.92E-01	4.30E-01	4.89E-01	2.45E-01	C00422	LMGL03010372	9544335	-	-	-	ko00561,ko01100
Lipid-B-P-0839	TG(17:2_19:2_19:2)	GL	TG	910.786	892.752	[M+NH4]+	C58H100O6	7.26E-01	4.68E-01	6.84E-01	5.58E-01	1.59E+00	2.09E+00	1.62E+00	1.64E+00	1.57E+00	4.83E-01	6.95E-01	5.84E-01	5.58E-01	3.07E-01	7.50E-01	1.27E+00	1.01E+00	9.01E-01	9.20E-01	3.36E-01	3.38E-01	2.94E-01	4.56E-01	2.33E-01	C00422	-	-	-	-	-	ko00561,ko01100
Lipid-B-P-0841	TG(18:2_18:2_20:2)	GL	TG	924.802	906.768	[M+NH4]+	C59H102O6	2.17E+00	1.96E+00	2.07E+00	2.04E+00	2.24E+00	2.30E+00	2.20E+00	2.64E+00	2.64E+00	3.79E+00	4.03E+00	3.44E+00	3.90E+00	4.04E+00	2.90E+00	2.79E+00	2.49E+00	2.37E+00	2.43E+00	3.44E+00	2.93E+00	3.62E+00	3.47E+00	3.82E+00	C00422	-	131750594	-	-	-	ko00561,ko01100
Lipid-B-P-0842	TG(18:3_18:3_20:0)	GL	TG	924.802	906.768	[M+NH4]+	C59H102O6	3.05E-01	4.83E-01	2.44E-01	3.11E-01	8.27E-01	9.95E-01	1.00E+00	7.75E-01	6.74E-01	9.28E-02	1.89E-01	1.93E-01	2.03E-01	2.63E-01	5.24E-01	5.46E-01	5.25E-01	5.14E-01	3.85E-01	1.31E-01	1.65E-01	9.06E-02	1.34E-01	1.41E-01	C00422	LMGL03010653	9544615	-	-	-	ko00561,ko01100
Lipid-B-P-0843	TG(18:1_18:3_20:2)	GL	TG	924.802	906.768	[M+NH4]+	C59H102O6	3.00E-01	2.51E-01	1.60E-01	3.44E-01	4.20E-01	2.95E-01	3.03E-01	2.04E-01	3.27E-01	4.79E-01	2.79E-01	4.16E-01	2.84E-01	2.94E-01	4.19E-01	2.90E-01	2.88E-01	2.93E-01	2.09E-01	4.79E-01	3.11E-01	3.92E-01	2.85E-01	5.07E-01	C00422	LMGL03010662	9544624	-	-	-	ko00561,ko01100
Lipid-B-P-0844	TG(18:2_18:3_20:1)	GL	TG	924.802	906.768	[M+NH4]+	C59H102O6	1.59E+00	1.51E+00	1.42E+00	1.57E+00	1.93E+00	2.27E+00	1.86E+00	2.52E+00	3.16E+00	1.43E+00	1.86E+00	1.93E+00	1.65E+00	1.63E+00	2.45E+00	2.24E+00	2.30E+00	3.26E+00	2.17E+00	1.39E+00	1.42E+00	1.79E+00	1.34E+00	1.50E+00	C00422	LMGL03010657	9544619	-	-	-	ko00561,ko01100
Lipid-B-P-0846	TG(18:3_18:3_22:0)	GL	TG	952.833	934.799	[M+NH4]+	C61H106O6	5.19E-01	4.24E-01	6.18E-01	3.95E-01	5.54E-01	3.68E-01	3.76E-01	4.20E-01	5.71E-01	8.72E-01	7.57E-01	7.94E-01	8.23E-01	9.14E-01	3.24E-01	3.03E-01	2.55E-01	3.07E-01	3.93E-01	5.04E-01	6.15E-01	4.39E-01	4.33E-01	4.58E-01	C00422	LMGL03011191	9545152	-	-	-	ko00561,ko01100
Lipid-B-P-0859	TG(16:1_16:1_20:5)	GL	TG	866.724	848.689	[M+NH4]+	C55H92O6	1.76E+00	1.85E+00	1.61E+00	1.74E+00	1.85E+00	2.06E+00	1.85E+00	2.21E+00	1.85E+00	2.14E+00	1.66E+00	1.63E+00	1.54E+00	2.08E+00	1.67E+00	1.46E+00	1.52E+00	1.46E+00	1.66E+00	1.55E+00	1.65E+00	1.21E+00	1.44E+00	1.68E+00	C00422	LMGL03010247	9544212	-	-	-	ko00561,ko01100
Lipid-B-P-0862	TG(16:0_18:3_18:4)	GL	TG	866.724	848.689	[M+NH4]+	C55H92O6	3.61E-01	3.70E-01	2.63E-01	2.38E-01	3.50E-01	1.74E-01	4.40E-01	2.32E-01	4.38E-01	3.18E-01	3.90E-01	4.96E-01	3.67E-01	6.22E-01	3.42E-01	1.04E-01	2.99E-01	4.26E-01	6.21E-01	4.37E-01	3.65E-01	2.55E-01	1.94E-01	2.37E-01	C00422	LMGL03015736	56939518	-	-	-	ko00561,ko01100
Lipid-B-P-0865	TG(16:1_18:3_18:3)	GL	TG	866.724	848.689	[M+NH4]+	C55H92O6	4.44E+00	4.44E+00	4.32E+00	3.81E+00	4.75E+00	4.89E+00	5.34E+00	5.36E+00	5.27E+00	5.24E+00	5.03E+00	5.07E+00	5.52E+00	5.73E+00	3.54E+00	3.96E+00	4.09E+00	4.22E+00	3.48E+00	4.43E+00	5.13E+00	4.53E+00	4.85E+00	5.27E+00	C00422	LMGL03010221	9544186	-	-	-	ko00561,ko01100
Lipid-B-P-0869	TG(18:2_18:2_18:3)	GL	TG	894.755	876.721	[M+NH4]+	C57H96O6	4.86E+02	4.21E+02	4.72E+02	4.65E+02	6.00E+02	6.43E+02	6.31E+02	6.99E+02	6.50E+02	5.26E+02	4.33E+02	5.10E+02	5.57E+02	5.74E+02	7.98E+02	8.15E+02	6.60E+02	6.30E+02	7.49E+02	5.64E+02	5.10E+02	4.52E+02	5.37E+02	4.86E+02	C00422	LMGL03010420	9544383	-	-	-	ko00561,ko01100
Lipid-B-P-0870	TG(18:1_18:2_18:4)	GL	TG	894.755	876.721	[M+NH4]+	C57H96O6	3.44E+01	3.02E+01	3.41E+01	3.22E+01	4.83E+01	5.03E+01	5.25E+01	5.17E+01	5.86E+01	2.77E+01	2.59E+01	2.63E+01	2.88E+01	2.95E+01	5.84E+01	5.27E+01	5.57E+01	5.12E+01	5.92E+01	2.98E+01	3.11E+01	2.54E+01	3.21E+01	2.95E+01	C00422	-	131760199	-	-	-	ko00561,ko01100
Lipid-B-P-0874	TG(20:1_18:3_18:3)	GL	TG	922.786	904.752	[M+NH4]+	C59H100O6	2.30E-01	3.09E-01	1.65E-01	2.87E-01	5.80E-01	7.16E-01	7.25E-01	6.93E-01	6.38E-01	3.40E-01	1.08E-01	1.38E-01	2.14E-01	1.96E-01	1.87E-01	3.90E-01	3.33E-01	4.87E-01	4.69E-01	2.59E-01	5.46E-02	2.73E-01	5.82E-02	3.76E-01	C00422	-	-	-	-	-	ko00561,ko01100
Lipid-B-P-0875	TG(18:3_18:3_20:1)	GL	TG	922.786	904.752	[M+NH4]+	C59H100O6	8.94E-01	8.13E-01	5.85E-01	7.02E-01	1.12E+00	1.31E+00	1.33E+00	1.06E+00	1.15E+00	8.12E-01	1.19E+00	9.10E-01	9.07E-01	7.61E-01	9.69E-01	1.12E+00	1.06E+00	1.04E+00	1.04E+00	9.93E-01	6.72E-01	7.87E-01	5.72E-01	6.56E-01	C00422	LMGL03010722	9544683	-	-	-	ko00561,ko01100
Lipid-B-P-0876	TG(18:2_18:3_20:2)	GL	TG	922.786	904.752	[M+NH4]+	C59H100O6	1.73E+00	1.34E+00	1.52E+00	1.75E+00	2.85E+00	3.34E+00	2.71E+00	2.35E+00	3.09E+00	2.46E+00	2.30E+00	2.77E+00	3.06E+00	3.12E+00	2.06E+00	2.57E+00	2.68E+00	1.39E+00	2.15E+00	2.21E+00	2.39E+00	2.44E+00	1.36E+00	2.56E+00	C00422	LMGL03010727	9544688	-	-	-	ko00561,ko01100
Lipid-B-P-0889	TG(14:0_18:3_20:5)	GL	TG	864.708	846.674	[M+NH4]+	C55H90O6	1.27E+00	1.07E+00	6.78E-01	1.25E+00	9.96E-01	1.29E+00	2.17E+00	1.49E+00	1.78E+00	1.60E+00	1.06E+00	1.60E+00	1.50E+00	1.31E+00	1.12E+00	1.48E+00	1.33E+00	1.29E+00	8.24E-01	1.89E+00	1.16E+00	1.78E+00	1.13E+00	1.40E+00	C00422	-	-	-	-	-	ko00561,ko01100
Lipid-B-P-0892	TG(16:2_18:3_18:3)	GL	TG	864.708	846.674	[M+NH4]+	C55H90O6	2.81E-01	6.42E-01	3.54E-01	3.06E-01	7.98E-01	5.58E-01	2.91E-01	5.55E-01	7.10E-01	3.15E-01	4.95E-01	3.79E-01	3.97E-01	3.41E-01	1.76E-01	2.65E-01	3.48E-01	2.70E-01	3.23E-01	4.04E-01	4.12E-01	2.76E-01	3.02E-01	2.73E-01	C00422	-	-	-	-	-	ko00561,ko01100
Lipid-B-P-0893	TG(18:2_16:3_18:3)	GL	TG	864.708	846.674	[M+NH4]+	C55H90O6	5.20E-01	3.05E-01	3.75E-01	3.28E-01	7.45E-01	5.13E-01	8.31E-01	6.29E-01	9.99E-01	5.68E-01	5.31E-01	2.27E-01	4.28E-01	2.80E-01	5.64E-01	6.63E-01	3.55E-01	4.15E-01	4.43E-01	4.97E-01	4.03E-01	5.64E-01	3.48E-01	5.12E-01	C00422	-	-	-	-	-	ko00561,ko01100
Lipid-B-P-0896	TG(17:2_17:3_19:3)	GL	TG	878.724	860.689	[M+NH4]+	C56H92O6	1.18E+00	7.50E-01	1.15E+00	6.54E-01	1.84E+00	1.94E+00	2.27E+00	1.96E+00	2.13E+00	9.54E-01	8.13E-01	9.37E-01	9.85E-01	1.59E+00	7.62E-01	7.97E-01	7.63E-01	9.83E-01	9.98E-01	7.24E-01	3.79E-01	3.84E-01	1.18E+00	7.52E-01	C00422	-	-	-	-	-	ko00561,ko01100
Lipid-B-P-0897	TG(18:2_18:3_18:3)	GL	TG	892.739	874.705	[M+NH4]+	C57H94O6	1.58E+02	1.47E+02	1.56E+02	1.61E+02	2.71E+02	3.31E+02	3.34E+02	3.17E+02	3.04E+02	1.41E+02	1.35E+02	1.41E+02	1.39E+02	1.77E+02	2.61E+02	2.71E+02	2.28E+02	2.56E+02	2.13E+02	1.41E+02	1.40E+02	1.14E+02	1.39E+02	1.23E+02	C00422	LMGL03010471	9544434	-	-	-	ko00561,ko01100
Lipid-B-P-0899	TG(16:0_18:3_20:5)	GL	TG	892.739	874.705	[M+NH4]+	C57H94O6	1.17E-01	5.74E-02	1.95E-01	1.10E-01	1.68E-01	3.79E-01	4.89E-01	2.87E-01	4.43E-01	6.10E-02	1.48E-01	1.12E-01	5.79E-02	2.08E-01	2.70E-01	2.16E-01	3.18E-01	2.86E-01	1.99E-01	2.27E-01	1.44E-01	1.43E-01	2.71E-01	3.45E-01	C00422	LMGL03010502	9544465	-	-	-	ko00561,ko01100
Lipid-B-P-0900	TG(18:1_18:3_18:4)	GL	TG	892.739	874.705	[M+NH4]+	C57H94O6	3.77E+00	3.64E+00	3.97E+00	2.99E+00	5.88E+00	6.37E+00	7.19E+00	6.70E+00	5.54E+00	3.51E+00	3.13E+00	2.89E+00	3.02E+00	3.64E+00	5.29E+00	4.76E+00	3.96E+00	6.01E+00	4.19E+00	2.93E+00	2.26E+00	2.37E+00	1.63E+00	3.20E+00	C00422	LMGL03016222	56940004	-	-	-	ko00561,ko01100
Lipid-B-P-0902	TG(14:0_20:2_22:6)	GL	TG	920.771	902.736	[M+NH4]+	C59H98O6	5.68E-01	3.25E-01	3.56E-01	1.87E-01	3.55E-01	6.43E-01	3.95E-01	6.99E-01	3.19E-01	1.87E-01	6.33E-01	4.69E-01	2.74E-01	1.97E-01	2.97E-01	3.54E-01	3.05E-01	2.54E-01	2.58E-01	1.37E-01	1.37E-01	1.26E-01	2.50E-01	3.22E-01	C00422	LMGL03014516	56938305	-	-	-	ko00561,ko01100
Lipid-B-P-0903	TG(18:2_18:3_20:3)	GL	TG	920.771	902.736	[M+NH4]+	C59H98O6	6.00E-01	3.52E-01	5.41E-01	7.92E-01	1.28E+00	1.43E+00	1.38E+00	8.85E-01	7.23E-01	3.76E-01	3.51E-01	4.00E-01	7.04E-01	3.59E-01	1.04E+00	7.57E-01	8.85E-01	6.24E-01	7.14E-01	5.72E-01	3.24E-01	5.72E-01	2.44E-01	8.39E-01	C00422	LMGL03010800	9544761	-	-	-	ko00561,ko01100
Lipid-B-P-0905	TG(18:3_18:3_20:2)	GL	TG	920.771	902.736	[M+NH4]+	C59H98O6	4.29E-01	3.75E-01	2.66E-01	2.03E-01	7.95E-01	8.19E-01	8.38E-01	6.93E-01	6.26E-01	3.79E-01	4.78E-01	1.83E-01	4.15E-01	3.19E-01	2.61E-01	5.18E-01	3.05E-01	3.53E-01	3.13E-01	3.36E-01	5.13E-01	1.70E-01	2.95E-01	3.18E-01	C00422	LMGL03010794	9544755	-	-	-	ko00561,ko01100
Lipid-B-P-0911	TG(18:2_18:3_18:4)	GL	TG	890.724	872.689	[M+NH4]+	C57H92O6	4.33E+00	3.58E+00	3.60E+00	3.97E+00	6.11E+00	7.22E+00	8.00E+00	6.93E+00	6.92E+00	2.15E+00	2.10E+00	2.66E+00	2.60E+00	2.23E+00	2.59E+00	3.45E+00	2.36E+00	2.64E+00	3.29E+00	3.37E+00	2.41E+00	2.33E+00	2.31E+00	1.92E+00	C00422	-	131763299	-	-	-	ko00561,ko01100
Lipid-B-P-0913	TG(14:0_20:4_20:5)	GL	TG	890.724	872.689	[M+NH4]+	C57H92O6	1.69E-01	2.11E-01	3.76E-01	1.51E-01	5.48E-01	3.35E-01	4.19E-01	3.79E-01	3.17E-01	2.03E-02	2.10E-01	1.00E-01	1.26E-01	1.23E-01	2.78E-01	1.87E-01	8.12E-02	1.96E-01	1.34E-01	1.56E-01	2.56E-01	5.75E-02	1.04E-01	2.34E-01	C00422	LMGL03014527	56938316	-	-	-	ko00561,ko01100
Lipid-B-P-0914	TG(18:3_18:3_18:3)	GL	TG	890.724	872.689	[M+NH4]+	C57H92O6	5.08E+01	4.16E+01	4.80E+01	4.12E+01	6.95E+01	7.65E+01	7.75E+01	6.82E+01	6.54E+01	2.23E+01	2.40E+01	2.15E+01	2.10E+01	2.06E+01	3.42E+01	3.74E+01	3.18E+01	3.47E+01	3.37E+01	2.72E+01	2.87E+01	3.02E+01	2.90E+01	2.93E+01	C00422	LMGL03010527	5462874	-	-	-	ko00561,ko01100
Lipid-B-P-0915	TG(18:1_18:4_18:4)	GL	TG	890.724	872.689	[M+NH4]+	C57H92O6	2.86E+00	2.59E+00	2.42E+00	2.17E+00	3.73E+00	4.43E+00	4.53E+00	3.12E+00	4.61E+00	7.77E-01	1.18E+00	1.14E+00	1.34E+00	1.21E+00	2.19E+00	1.85E+00	1.87E+00	2.01E+00	1.52E+00	1.92E+00	1.86E+00	1.79E+00	1.77E+00	1.89E+00	C00422	LMGL03013034	56936825	-	-	-	ko00561,ko01100
Lipid-B-P-0917	TG(18:1_18:3_20:5)	GL	TG	918.755	900.721	[M+NH4]+	C59H96O6	1.83E-01	2.24E-01	2.68E-01	2.13E-01	4.89E-01	5.34E-01	2.99E-01	5.20E-01	3.91E-01	1.60E-01	2.16E-01	5.13E-02	5.88E-02	4.13E-02	2.07E-01	1.16E-01	2.82E-01	2.49E-01	2.13E-01	1.18E-01	3.00E-01	3.37E-01	2.23E-01	4.58E-02	C00422	LMGL03010883	9544844	-	-	-	ko00561,ko01100
Lipid-B-P-0930	TG(17:1_17:3_21:5)	GL	TG	902.724	884.689	[M+NH4]+	C58H92O6	3.16E+00	2.63E+00	2.99E+00	3.17E+00	2.74E+00	3.06E+00	2.73E+00	2.49E+00	2.26E+00	4.88E+00	4.44E+00	3.55E+00	4.55E+00	4.69E+00	3.52E+00	3.55E+00	4.26E+00	3.30E+00	2.80E+00	4.02E+00	5.51E+00	3.62E+00	4.16E+00	3.81E+00	C00422	-	-	-	-	-	ko00561,ko01100
Lipid-B-P-0951	TG(16:3_18:3_22:6)	GL	TG	912.708	894.674	[M+NH4]+	C61H94O6	1.91E-01	2.33E-01	1.79E-01	2.11E-01	1.96E-01	2.26E-01	9.94E-02	8.74E-02	2.12E-01	3.71E-01	5.55E-01	4.08E-01	4.23E-01	3.16E-01	9.36E-02	2.53E-01	1.83E-01	1.18E-01	1.98E-01	6.14E-02	4.16E-01	2.67E-01	2.63E-01	2.95E-01	C00422	-	-	-	-	-	ko00561,ko01100
Lipid-B-P-0965	ADGGA((O-16:0)16:0_18:1)	GL	ADGGA	1026.82	1008.78	[M+NH4]+	C59H108O12	3.18E-01	1.91E-01	2.60E-01	3.02E-01	4.43E-01	4.73E-01	4.83E-01	3.69E-01	2.41E-01	7.41E-02	1.89E-01	1.52E-01	1.69E-01	7.53E-02	3.80E-01	3.24E-01	3.95E-01	4.56E-01	2.46E-01	2.37E-01	2.13E-01	1.28E-01	1.47E-01	2.39E-01	--	-	-	-	-	-	--
Lipid-B-P-0967	ADGGA((O-16:0)16:0_18:2)	GL	ADGGA	1024.8	1006.77	[M+NH4]+	C59H106O12	1.09E+01	6.54E+00	7.02E+00	7.38E+00	1.23E+01	1.18E+01	1.08E+01	9.11E+00	9.17E+00	7.14E+00	7.65E+00	8.74E+00	7.54E+00	6.66E+00	8.62E+00	1.16E+01	1.01E+01	1.21E+01	9.03E+00	7.49E+00	8.38E+00	7.17E+00	9.09E+00	9.44E+00	--	-	-	-	-	-	--
Lipid-B-P-0969	ADGGA((O-16:0)18:0_18:2)	GL	ADGGA	1052.84	1034.8	[M+NH4]+	C61H110O12	8.90E-01	7.92E-01	6.56E-01	6.42E-01	1.05E+00	1.27E+00	1.37E+00	1.01E+00	9.13E-01	3.79E-01	8.07E-01	7.85E-01	6.52E-01	5.30E-01	1.11E+00	6.94E-01	6.96E-01	7.04E-01	7.02E-01	5.46E-01	8.46E-01	5.54E-01	7.25E-01	6.62E-01	--	-	-	-	-	-	--
Lipid-B-P-0971	ADGGA((O-16:0)16:0_18:3)	GL	ADGGA	1022.79	1004.75	[M+NH4]+	C59H104O12	2.74E+00	2.08E+00	2.00E+00	2.66E+00	5.01E+00	4.82E+00	4.98E+00	4.02E+00	3.99E+00	2.42E+00	2.23E+00	3.42E+00	2.29E+00	2.00E+00	2.92E+00	2.72E+00	3.24E+00	3.13E+00	2.59E+00	2.06E+00	1.83E+00	1.81E+00	2.25E+00	2.29E+00	--	-	-	-	-	-	--
Lipid-B-P-0973	ADGGA((O-16:0)18:1_18:2)	GL	ADGGA	1050.82	1032.78	[M+NH4]+	C61H108O12	1.04E+00	8.92E-01	6.56E-01	4.90E-01	1.18E+00	9.12E-01	1.11E+00	8.70E-01	7.41E-01	6.53E-01	1.01E+00	1.01E+00	8.25E-01	3.05E-01	1.48E+00	1.19E+00	1.21E+00	1.59E+00	8.03E-01	7.56E-01	5.61E-01	3.82E-01	8.53E-01	8.20E-01	--	-	-	-	-	-	--
Lipid-B-P-0975	ADGGA((O-16:0)18:2_18:2)	GL	ADGGA	1048.81	1030.77	[M+NH4]+	C61H106O12	1.16E+01	8.70E+00	9.80E+00	1.12E+01	1.39E+01	1.37E+01	1.41E+01	1.07E+01	1.13E+01	9.71E+00	8.40E+00	1.10E+01	9.91E+00	8.95E+00	1.21E+01	1.20E+01	1.23E+01	1.28E+01	1.00E+01	9.47E+00	1.10E+01	8.64E+00	1.15E+01	1.04E+01	--	-	-	-	-	-	--
Lipid-B-P-0977	ADGGA((O-16:0)18:2_18:3)	GL	ADGGA	1046.79	1028.75	[M+NH4]+	C61H104O12	2.04E+00	1.52E+00	1.62E+00	1.81E+00	3.45E+00	3.52E+00	3.25E+00	3.30E+00	2.85E+00	1.25E+00	1.28E+00	1.54E+00	1.15E+00	1.14E+00	2.94E+00	2.44E+00	2.73E+00	2.69E+00	2.42E+00	1.27E+00	1.47E+00	1.09E+00	1.44E+00	1.28E+00	--	-	-	-	-	-	--
Lipid-B-P-0980	DGCC(14:0_16:1)	GL	DGCC	698.557	697.549	[M+H]+	C40H75NO8	3.16E-01	2.82E-01	2.98E-01	3.34E-01	2.33E-01	3.60E-01	2.29E-01	2.17E-01	2.11E-01	1.79E-02	2.40E-01	2.63E-01	1.41E-01	8.51E-02	4.06E-01	1.81E-01	3.68E-01	4.39E-01	6.00E-01	3.20E-01	2.67E-01	2.98E-01	1.57E-01	2.20E-01	--	-	-	-	-	-	--
Lipid-B-P-1035	DGTS(18:0_18:3)	GL	DGTS	762.627	761.617	[M+H]+	C46H83NO7	2.06E-01	1.67E-01	2.42E-01	2.00E-01	2.29E-01	1.25E-01	5.83E-02	1.24E-01	1.32E-01	1.20E-01	1.07E-01	1.74E-01	2.05E-01	8.22E-02	2.80E-01	4.66E-01	3.38E-01	3.28E-01	3.29E-01	9.65E-02	1.53E-01	1.66E-01	7.32E-02	1.81E-01	--	-	-	-	-	-	--
Lipid-B-P-1042	DGTS(16:0_20:4)	GL	DGTS	760.611	759.601	[M+H]+	C46H81NO7	2.28E+00	1.23E+00	1.58E+00	1.49E+00	1.21E+00	1.37E+00	1.45E+00	1.44E+00	1.27E+00	1.21E+00	1.16E+00	1.71E+00	1.15E+00	1.02E+00	2.92E+00	3.01E+00	3.38E+00	3.66E+00	2.50E+00	1.27E+00	1.16E+00	1.23E+00	1.59E+00	1.26E+00	--	-	-	-	-	-	--
Lipid-B-P-1043	DGTS(18:1_18:3)	GL	DGTS	760.609	759.601	[M+H]+	C46H81NO7	9.54E+00	6.30E+00	7.98E+00	8.30E+00	6.42E+00	6.23E+00	5.69E+00	6.19E+00	6.08E+00	4.65E+00	4.59E+00	6.17E+00	4.92E+00	3.94E+00	1.48E+01	1.41E+01	1.51E+01	1.47E+01	1.20E+01	6.97E+00	6.59E+00	5.43E+00	7.27E+00	7.09E+00	--	-	-	-	-	-	--
Lipid-B-P-1044	DGTS(18:2_18:2)	GL	DGTS	760.608	759.601	[M+H]+	C46H81NO7	3.24E+00	2.98E+00	2.90E+00	3.36E+00	3.86E+00	3.62E+00	3.54E+00	3.15E+00	2.99E+00	3.28E+00	3.54E+00	3.66E+00	3.64E+00	3.13E+00	3.86E+00	3.41E+00	3.83E+00	4.54E+00	3.27E+00	3.67E+00	3.18E+00	3.13E+00	3.77E+00	4.12E+00	--	-	-	-	-	-	--
Lipid-B-P-1051	DGTS(18:2_16:3)	GL	DGTS	730.559	729.554	[M+H]+	C44H75NO7	1.58E+00	1.04E+00	1.56E+00	1.25E+00	1.02E+00	1.61E+00	1.11E+00	1.09E+00	7.73E-01	1.34E+00	1.34E+00	1.11E+00	1.12E+00	1.31E+00	2.56E+00	2.62E+00	2.50E+00	1.86E+00	2.42E+00	1.78E+00	1.60E+00	1.42E+00	1.85E+00	1.59E+00	--	-	-	-	-	-	--
Lipid-B-P-1052	DGTS(15:0_20:5)	GL	DGTS	744.578	743.57	[M+H]+	C45H77NO7	1.77E-01	1.83E-01	1.94E-01	2.04E-01	2.58E-01	1.87E-01	1.28E-01	1.24E-01	1.90E-01	3.22E-01	1.89E-01	3.58E-01	2.56E-01	1.72E-01	3.16E-01	2.23E-01	2.24E-01	1.96E-01	2.69E-01	8.45E-02	2.21E-01	1.68E-01	1.60E-01	1.25E-01	--	-	-	-	-	-	--
Lipid-B-P-1053	DGTS(16:0_20:5)	GL	DGTS	758.594	757.586	[M+H]+	C46H79NO7	1.56E+01	1.21E+01	1.48E+01	1.55E+01	1.84E+01	1.46E+01	1.54E+01	1.43E+01	1.41E+01	1.36E+01	1.42E+01	1.68E+01	1.69E+01	1.43E+01	1.65E+01	1.76E+01	1.81E+01	1.72E+01	1.35E+01	1.67E+01	1.51E+01	1.35E+01	1.87E+01	1.59E+01	--	-	-	-	-	-	--
Lipid-B-P-1054	DGTS(16:1_20:4)	GL	DGTS	758.593	757.586	[M+H]+	C46H79NO7	4.68E-01	4.32E-01	2.78E-01	3.40E-01	7.26E-02	9.89E-02	1.29E-01	6.68E-02	8.33E-02	4.19E-01	1.66E-01	3.04E-01	2.58E-01	3.28E-01	7.88E-02	1.71E-01	9.85E-02	1.80E-01	8.63E-02	3.28E-01	3.24E-01	1.61E-01	2.83E-01	2.41E-01	--	-	-	-	-	-	--
Lipid-B-P-1055	DGTS(18:2_18:3)	GL	DGTS	758.593	757.586	[M+H]+	C46H79NO7	7.40E+01	5.72E+01	6.56E+01	7.10E+01	7.32E+01	6.90E+01	6.25E+01	6.17E+01	6.00E+01	6.36E+01	6.91E+01	8.08E+01	6.40E+01	6.30E+01	7.66E+01	7.80E+01	7.90E+01	8.07E+01	6.83E+01	7.29E+01	7.46E+01	6.10E+01	7.57E+01	7.83E+01	--	-	-	-	-	-	--
Lipid-B-P-1056	DGTS(17:0_20:5)	GL	DGTS	772.608	771.601	[M+H]+	C47H81NO7	1.61E+00	1.47E+00	1.19E+00	1.18E+00	2.91E+00	3.14E+00	2.83E+00	2.41E+00	2.09E+00	1.54E+00	8.44E-01	1.87E+00	1.46E+00	1.19E+00	2.12E+00	2.11E+00	2.08E+00	1.85E+00	1.90E+00	8.76E-01	5.75E-01	8.87E-01	9.05E-01	7.52E-01	--	-	-	-	-	-	--
Lipid-B-P-1057	DGTS(18:1_20:4)	GL	DGTS	786.627	785.617	[M+H]+	C48H83NO7	2.06E+00	1.49E+00	1.75E+00	1.65E+00	8.33E-01	6.98E-01	7.13E-01	7.55E-01	7.00E-01	1.09E+00	1.09E+00	1.23E+00	1.11E+00	8.74E-01	2.46E+00	2.11E+00	2.12E+00	2.03E+00	2.42E+00	1.44E+00	1.26E+00	1.17E+00	1.36E+00	1.21E+00	--	-	-	-	-	-	--
Lipid-B-P-1058	DGTS(19:0_20:5)	GL	DGTS	800.637	799.633	[M+H]+	C49H85NO7	2.20E-01	2.34E-01	2.72E-01	1.60E-01	4.23E-01	2.85E-01	3.69E-01	4.27E-01	2.37E-01	2.67E-01	2.81E-01	3.95E-01	2.64E-01	3.26E-01	4.16E-01	3.78E-01	2.71E-01	4.18E-01	2.96E-01	1.40E-01	1.74E-01	8.81E-02	1.13E-01	1.18E-01	--	-	-	-	-	-	--
Lipid-B-P-1065	DGTS(16:1_20:5)	GL	DGTS	756.577	755.57	[M+H]+	C46H77NO7	4.80E+00	3.04E+00	3.54E+00	4.14E+00	1.74E+00	1.16E+00	1.22E+00	1.38E+00	1.34E+00	3.81E+00	3.74E+00	4.47E+00	3.45E+00	3.21E+00	1.73E+00	2.00E+00	1.96E+00	2.16E+00	1.91E+00	3.99E+00	3.96E+00	2.98E+00	3.77E+00	4.00E+00	--	-	-	-	-	-	--
Lipid-B-P-1066	DGTS(18:2_18:4)	GL	DGTS	756.577	755.57	[M+H]+	C46H77NO7	1.37E+01	7.92E+00	1.08E+01	1.17E+01	3.18E+00	3.28E+00	3.31E+00	2.49E+00	2.93E+00	1.04E+01	1.40E+01	1.54E+01	1.30E+01	1.11E+01	3.26E+00	3.76E+00	4.27E+00	4.26E+00	3.58E+00	1.08E+01	1.29E+01	1.07E+01	1.32E+01	1.34E+01	--	-	-	-	-	-	--
Lipid-B-P-1067	DGTS(18:3_18:3)	GL	DGTS	756.575	755.57	[M+H]+	C46H77NO7	2.28E+01	1.68E+01	1.91E+01	1.84E+01	2.79E+01	2.77E+01	2.83E+01	2.35E+01	2.33E+01	1.31E+01	1.43E+01	1.60E+01	1.47E+01	1.34E+01	2.04E+01	2.10E+01	2.12E+01	1.86E+01	1.90E+01	1.33E+01	1.48E+01	1.28E+01	1.88E+01	1.59E+01	--	-	-	-	-	-	--
Lipid-B-P-1068	DGTS(17:1_20:5)	GL	DGTS	770.594	769.586	[M+H]+	C47H79NO7	1.68E-01	2.44E-01	1.92E-01	3.08E-01	2.97E-01	1.95E-01	1.69E-01	3.71E-01	2.55E-01	1.95E-01	1.95E-01	2.92E-01	1.97E-01	1.62E-01	2.80E-01	3.36E-01	3.93E-01	4.05E-01	4.91E-01	1.29E-01	2.25E-01	1.53E-01	1.48E-01	2.14E-01	--	-	-	-	-	-	--
Lipid-B-P-1069	DGTS(18:1_20:5)	GL	DGTS	784.611	783.601	[M+H]+	C48H81NO7	8.68E+00	6.60E+00	8.16E+00	7.92E+00	7.10E+00	6.29E+00	6.77E+00	5.77E+00	5.02E+00	6.25E+00	6.91E+00	7.57E+00	6.59E+00	5.95E+00	1.07E+01	1.06E+01	1.08E+01	1.07E+01	9.59E+00	7.91E+00	7.04E+00	6.25E+00	7.61E+00	7.38E+00	--	-	-	-	-	-	--
Lipid-B-P-1076	DGTS(18:2_20:5)	GL	DGTS	782.595	781.586	[M+H]+	C48H79NO7	7.94E+01	5.90E+01	7.36E+01	7.52E+01	7.67E+01	6.82E+01	6.44E+01	6.04E+01	6.04E+01	6.99E+01	7.74E+01	9.82E+01	7.52E+01	7.30E+01	7.30E+01	7.88E+01	7.29E+01	8.13E+01	6.52E+01	7.95E+01	8.64E+01	7.26E+01	9.15E+01	8.41E+01	--	-	-	-	-	-	--
Lipid-B-P-1081	DGTS(18:3_20:5)	GL	DGTS	780.575	779.57	[M+H]+	C48H77NO7	2.34E+01	1.97E+01	2.34E+01	2.42E+01	3.26E+01	2.83E+01	2.85E+01	2.56E+01	2.51E+01	2.32E+01	2.30E+01	2.59E+01	2.45E+01	2.03E+01	2.80E+01	2.72E+01	2.87E+01	2.86E+01	2.15E+01	2.18E+01	2.17E+01	1.92E+01	2.33E+01	2.35E+01	--	-	-	-	-	-	--
Lipid-B-P-1104	LDGTS(16:2)	GL	LDGTS	470.345	469.34	[M+H]+	C26H47NO6	3.20E-01	2.00E-01	2.49E-01	2.18E-01	6.60E-01	5.91E-01	6.68E-01	5.33E-01	4.75E-01	9.17E-02	1.08E-01	1.16E-01	1.23E-01	1.16E-01	8.31E-01	7.02E-01	8.67E-01	7.77E-01	6.45E-01	5.21E-02	5.74E-02	7.58E-02	5.98E-02	6.44E-02	--	-	-	-	-	-	--
Lipid-B-P-1114	SQDG(14:0_14:0)	GL	SQDG	756.497	738.459	[M+NH4]+	C37H70O12S	3.75E-02	7.27E-02	6.55E-02	7.18E-02	6.27E-02	1.25E-01	7.55E-02	1.14E-01	7.58E-02	4.42E-02	4.05E-02	3.14E-02	5.54E-02	4.82E-02	1.12E-01	1.02E-01	1.35E-01	2.23E-01	1.83E-01	9.31E-02	5.22E-02	8.93E-02	5.25E-02	6.04E-02	--	-	-	-	-	-	--
Lipid-B-P-1115	SQDG(14:0_16:0)	GL	SQDG	784.523	766.49	[M+NH4]+	C39H74O12S	1.38E+01	8.80E+00	1.15E+01	1.34E+01	1.98E+01	1.61E+01	1.84E+01	1.50E+01	1.37E+01	6.74E+00	8.93E+00	9.37E+00	8.46E+00	6.03E+00	2.22E+01	2.00E+01	2.50E+01	1.97E+01	1.58E+01	1.20E+01	1.08E+01	9.42E+00	1.34E+01	1.45E+01	--	LMGL05010005	42607401	-	-	-	--
Lipid-B-P-1116	SQDG(16:0_16:0)	GL	SQDG	812.557	794.521	[M+NH4]+	C41H78O12S	2.32E+01	1.98E+01	2.03E+01	2.02E+01	2.56E+01	2.36E+01	2.54E+01	1.84E+01	2.27E+01	2.56E+01	2.89E+01	3.28E+01	2.62E+01	2.47E+01	1.98E+01	1.90E+01	1.75E+01	1.91E+01	1.55E+01	2.93E+01	3.14E+01	2.61E+01	3.34E+01	3.21E+01	--	LMGL05010004	42607399	-	-	-	--
Lipid-B-P-1117	SQDG(16:0_18:0)	GL	SQDG	840.584	822.553	[M+NH4]+	C43H82O12S	2.94E+00	3.04E+00	2.74E+00	3.08E+00	3.98E+00	4.45E+00	3.96E+00	3.40E+00	3.69E+00	3.18E+00	3.16E+00	3.72E+00	3.08E+00	2.69E+00	3.98E+00	3.82E+00	3.52E+00	4.41E+00	3.46E+00	3.42E+00	3.50E+00	3.23E+00	3.54E+00	3.69E+00	--	-	-	-	-	-	--
Lipid-B-P-1118	SQDG(14:0_16:1)	GL	SQDG	782.505	764.474	[M+NH4]+	C39H72O12S	4.20E-01	2.82E-01	2.48E-01	3.74E-01	6.48E-02	9.65E-02	1.18E-01	1.67E-01	9.19E-02	4.08E-01	3.02E-01	4.07E-01	3.66E-01	3.32E-01	2.34E-01	2.10E-01	2.40E-01	1.21E-01	1.42E-01	4.55E-01	5.19E-01	4.85E-01	1.89E-01	7.03E-01	--	-	-	-	-	-	--
Lipid-B-P-1120	SQDG(16:0_16:1)	GL	SQDG	810.542	792.506	[M+NH4]+	C41H76O12S	3.68E+00	2.10E+00	3.14E+00	3.32E+00	2.37E+00	2.37E+00	1.92E+00	1.72E+00	1.70E+00	3.37E+00	4.74E+00	4.39E+00	3.89E+00	3.03E+00	1.66E+00	2.72E+00	2.28E+00	2.21E+00	1.53E+00	3.99E+00	2.91E+00	3.54E+00	4.46E+00	4.74E+00	--	LMGL05010006	42607403	-	-	-	--
Lipid-B-P-1122	SQDG(16:0_18:1)	GL	SQDG	838.571	820.537	[M+NH4]+	C43H80O12S	1.19E+01	6.56E+00	8.48E+00	7.42E+00	7.43E+00	7.95E+00	6.46E+00	6.02E+00	4.88E+00	8.02E+00	8.40E+00	9.82E+00	8.27E+00	8.16E+00	1.65E+01	1.34E+01	1.49E+01	1.62E+01	1.56E+01	9.55E+00	1.03E+01	9.21E+00	1.12E+01	1.17E+01	--	-	-	-	-	-	--
Lipid-B-P-1124	SQDG(16:0_16:2)	GL	SQDG	808.52	790.49	[M+NH4]+	C41H74O12S	3.24E-01	3.18E-01	3.10E-01	3.64E-01	2.19E-01	2.51E-01	1.88E-01	1.17E-01	1.01E-01	4.88E-01	3.37E-01	5.61E-01	5.22E-01	2.98E-01	1.93E-01	2.46E-01	2.48E-01	1.25E-01	1.63E-01	8.41E-01	8.62E-01	5.64E-01	4.42E-01	6.51E-01	--	-	-	-	-	-	--
Lipid-B-P-1126	SQDG(14:0_18:2)	GL	SQDG	808.523	790.49	[M+NH4]+	C41H74O12S	5.14E+00	3.48E+00	4.90E+00	4.58E+00	5.74E+00	4.61E+00	4.73E+00	3.96E+00	4.09E+00	2.95E+00	2.67E+00	4.05E+00	3.16E+00	2.48E+00	6.92E+00	6.27E+00	5.60E+00	7.14E+00	4.99E+00	3.99E+00	4.48E+00	4.43E+00	4.13E+00	4.55E+00	--	-	-	-	-	-	--
Lipid-B-P-1127	SQDG(16:1_18:1)	GL	SQDG	836.55	818.521	[M+NH4]+	C43H78O12S	7.38E-02	9.82E-02	1.55E-01	1.28E-01	8.62E-02	1.31E-01	1.39E-02	3.88E-02	6.60E-02	1.73E-01	8.77E-02	9.53E-02	8.66E-02	5.53E-02	1.13E-01	2.72E-01	1.24E-01	2.84E-01	1.27E-01	2.33E-01	1.75E-01	9.59E-02	1.76E-01	2.60E-01	--	-	-	-	-	-	--
Lipid-B-P-1128	SQDG(16:0_18:2)	GL	SQDG	836.557	818.521	[M+NH4]+	C43H78O12S	1.79E+01	1.08E+01	1.44E+01	1.34E+01	2.12E+01	1.66E+01	2.05E+01	1.53E+01	1.60E+01	8.17E+00	1.05E+01	1.20E+01	9.14E+00	7.97E+00	3.10E+01	3.76E+01	3.03E+01	3.34E+01	2.84E+01	1.16E+01	1.14E+01	1.08E+01	1.57E+01	1.48E+01	--	-	-	-	-	-	--
Lipid-B-P-1129	SQDG(18:1_18:1)	GL	SQDG	864.586	846.553	[M+NH4]+	C45H82O12S	2.69E-01	2.14E-01	2.29E-01	2.55E-01	8.40E-02	1.02E-01	8.07E-02	1.43E-01	5.18E-02	3.52E-01	2.69E-01	3.67E-01	2.02E-01	2.24E-01	3.44E-01	3.48E-01	2.70E-01	3.12E-01	2.84E-01	2.15E-01	3.05E-01	2.42E-01	4.60E-01	4.59E-01	--	-	-	-	-	-	--
Lipid-B-P-1133	SQDG(14:0_18:3)	GL	SQDG	806.509	788.474	[M+NH4]+	C41H72O12S	1.39E+00	1.18E+00	1.30E+00	1.13E+00	2.17E+00	1.82E+00	1.39E+00	1.89E+00	1.46E+00	9.28E-01	9.08E-01	1.07E+00	9.04E-01	1.05E+00	1.59E+00	1.33E+00	1.33E+00	1.71E+00	1.25E+00	1.07E+00	1.38E+00	1.12E+00	1.59E+00	1.50E+00	--	-	-	-	-	-	--
Lipid-B-P-1134	SQDG(16:1_18:2)	GL	SQDG	834.541	816.506	[M+NH4]+	C43H76O12S	1.65E+00	1.26E+00	9.24E-01	1.18E+00	9.43E-01	1.02E+00	1.02E+00	7.86E-01	8.15E-01	1.63E+00	1.31E+00	1.13E+00	1.82E+00	1.24E+00	1.41E+00	1.50E+00	1.44E+00	1.32E+00	1.15E+00	1.38E+00	1.58E+00	1.18E+00	1.98E+00	1.40E+00	--	-	-	-	-	-	--
Lipid-B-P-1135	SQDG(16:0_18:3)	GL	SQDG	834.541	816.506	[M+NH4]+	C43H76O12S	5.38E+01	4.34E+01	4.12E+01	4.04E+01	4.74E+01	4.82E+01	4.98E+01	4.16E+01	4.07E+01	5.56E+01	6.10E+01	6.66E+01	6.19E+01	4.76E+01	5.06E+01	4.36E+01	4.46E+01	4.64E+01	3.91E+01	6.60E+01	6.87E+01	5.24E+01	7.82E+01	7.32E+01	--	-	-	-	-	-	--
Lipid-B-P-1136	SQDG(18:1_18:2)	GL	SQDG	862.565	844.537	[M+NH4]+	C45H80O12S	1.17E+00	1.23E+00	8.90E-01	1.27E+00	1.19E+00	9.35E-01	8.31E-01	5.69E-01	7.95E-01	9.07E-01	7.45E-01	9.96E-01	9.58E-01	1.12E+00	1.81E+00	2.13E+00	2.28E+00	2.18E+00	2.13E+00	1.03E+00	1.33E+00	6.15E-01	1.24E+00	1.20E+00	--	-	-	-	-	-	--
Lipid-B-P-1138	SQDG(16:1_18:3)	GL	SQDG	832.52	814.49	[M+NH4]+	C43H74O12S	2.46E+00	1.67E+00	1.63E+00	1.91E+00	4.50E-01	5.02E-01	6.19E-01	4.49E-01	4.07E-01	2.42E+00	2.32E+00	2.77E+00	2.70E+00	2.23E+00	6.30E-01	5.86E-01	5.60E-01	5.06E-01	5.57E-01	2.18E+00	2.45E+00	2.16E+00	2.50E+00	2.68E+00	--	-	-	-	-	-	--
Lipid-B-P-1140	SQDG(18:1_18:3)	GL	SQDG	860.551	842.521	[M+NH4]+	C45H78O12S	6.22E+00	5.46E+00	5.10E+00	5.22E+00	2.93E+00	3.86E+00	3.27E+00	2.66E+00	2.41E+00	5.39E+00	5.34E+00	7.37E+00	5.17E+00	5.09E+00	5.52E+00	5.63E+00	4.19E+00	5.21E+00	4.04E+00	6.73E+00	5.97E+00	5.29E+00	5.88E+00	6.35E+00	--	-	-	-	-	-	--
Lipid-B-P-1141	SQDG(18:2_18:2)	GL	SQDG	860.556	842.521	[M+NH4]+	C45H78O12S	3.28E+00	2.27E+00	2.52E+00	2.69E+00	4.36E+00	4.07E+00	4.20E+00	3.51E+00	4.02E+00	1.66E+00	1.47E+00	1.89E+00	1.62E+00	1.12E+00	8.00E+00	7.21E+00	6.47E+00	8.83E+00	5.65E+00	2.09E+00	2.14E+00	1.91E+00	2.46E+00	2.07E+00	--	-	-	-	-	-	--
Lipid-B-P-1142	SQDG(16:1_18:4)	GL	SQDG	830.506	812.474	[M+NH4]+	C43H72O12S	1.27E-01	7.90E-02	9.58E-02	8.02E-02	1.78E-01	1.71E-01	1.68E-01	1.54E-01	1.39E-01	5.37E-02	7.30E-02	5.16E-02	7.50E-02	3.00E-02	7.94E-02	7.74E-02	3.16E-02	4.20E-02	9.25E-02	4.73E-02	4.92E-02	8.16E-02	7.67E-02	4.18E-02	--	-	-	-	-	-	--
Lipid-B-P-1145	SQDG(18:2_18:3)	GL	SQDG	858.541	840.506	[M+NH4]+	C45H76O12S	6.76E+00	4.04E+00	5.14E+00	3.98E+00	1.15E+01	9.31E+00	8.10E+00	9.03E+00	7.41E+00	3.85E+00	3.76E+00	5.53E+00	3.89E+00	3.90E+00	1.02E+01	1.19E+01	9.69E+00	9.47E+00	1.01E+01	4.21E+00	5.55E+00	4.43E+00	5.00E+00	5.15E+00	--	-	-	-	-	-	--
Lipid-B-P-1152	DGGA(16:0_18:2)	GL	DGGA	786.573	768.539	[M+NH4]+	C43H76O11	1.78E+01	1.26E+01	1.50E+01	1.57E+01	1.80E+01	1.59E+01	1.64E+01	1.17E+01	1.27E+01	1.08E+01	9.72E+00	1.53E+01	1.01E+01	9.79E+00	2.74E+01	2.68E+01	2.67E+01	2.75E+01	2.38E+01	1.90E+01	1.98E+01	1.77E+01	2.03E+01	2.08E+01	--	-	-	-	-	-	--
Lipid-B-P-1154	DGDG(16:0_16:0)	GL	DGDG	910.647	892.612	[M+NH4]+	C47H88O15	7.41E+00	5.85E+00	6.73E+00	6.55E+00	7.83E+00	6.65E+00	6.73E+00	5.99E+00	5.76E+00	8.47E+00	1.18E+01	1.28E+01	1.29E+01	9.10E+00	3.08E+00	3.27E+00	3.31E+00	3.08E+00	2.73E+00	1.04E+01	1.01E+01	9.32E+00	1.21E+01	1.04E+01	--	-	-	-	-	-	--
Lipid-B-P-1156	DGDG(14:0_18:1)	GL	DGDG	908.631	890.597	[M+NH4]+	C47H86O15	1.05E-01	3.62E-02	3.38E-02	1.07E-01	1.43E-01	7.91E-02	1.28E-01	1.11E-02	2.95E-02	1.92E-02	2.54E-02	1.22E-01	9.56E-02	2.82E-02	1.61E-01	5.47E-02	1.00E-01	7.02E-02	6.32E-02	1.67E-01	1.07E-01	4.45E-02	3.75E-02	2.21E-02	--	-	-	-	-	-	--
Lipid-B-P-1157	DGDG(16:0_18:1)	GL	DGDG	936.662	918.628	[M+NH4]+	C49H90O15	2.00E+01	1.48E+01	1.44E+01	1.54E+01	1.85E+01	1.65E+01	1.53E+01	1.43E+01	1.29E+01	1.98E+01	2.02E+01	2.08E+01	2.00E+01	1.51E+01	1.71E+01	1.84E+01	1.79E+01	1.61E+01	1.32E+01	2.03E+01	2.07E+01	1.78E+01	2.50E+01	2.21E+01	--	-	-	-	-	-	--
Lipid-B-P-1160	DGDG(14:0_18:2)	GL	DGDG	906.615	888.581	[M+NH4]+	C47H84O15	1.93E+00	8.00E-01	2.24E+00	1.55E+00	1.59E+00	1.42E+00	1.39E+00	1.51E+00	1.53E+00	1.76E+00	2.02E+00	2.23E+00	1.47E+00	1.45E+00	1.55E+00	1.72E+00	1.76E+00	1.48E+00	1.23E+00	1.73E+00	1.67E+00	1.45E+00	2.08E+00	2.23E+00	--	-	-	-	-	-	--
Lipid-B-P-1161	DGDG(16:0_16:2)	GL	DGDG	906.615	888.581	[M+NH4]+	C47H84O15	1.14E-01	2.06E-02	1.59E-01	1.01E-01	1.04E-01	1.97E-01	4.19E-02	7.63E-02	3.79E-02	1.10E-01	1.98E-01	1.04E-01	8.66E-02	4.88E-02	9.40E-02	4.60E-02	1.80E-01	5.67E-02	7.49E-02	2.68E-01	5.69E-02	8.52E-02	4.59E-02	1.38E-01	--	-	-	-	-	-	--
Lipid-B-P-1164	DGDG(16:0_18:2)	GL	DGDG	934.647	916.612	[M+NH4]+	C49H88O15	1.33E+02	9.48E+01	9.20E+01	1.23E+02	1.28E+02	1.50E+02	1.49E+02	1.19E+02	1.14E+02	1.28E+02	1.26E+02	1.60E+02	1.07E+02	1.24E+02	1.00E+02	1.06E+02	8.16E+01	9.96E+01	8.28E+01	1.36E+02	1.50E+02	1.27E+02	1.57E+02	1.60E+02	--	-	-	-	-	-	--
Lipid-B-P-1165	DGDG(16:1_18:1)	GL	DGDG	934.647	916.612	[M+NH4]+	C49H88O15	1.52E+00	1.08E+00	1.30E+00	1.26E+00	1.32E-01	3.38E-01	1.70E-01	2.95E-01	1.70E-01	1.16E+00	1.44E+00	1.19E+00	1.28E+00	1.31E+00	1.80E-01	2.48E-01	2.18E-01	2.48E-01	2.32E-01	1.50E+00	9.03E-01	8.45E-01	1.31E+00	7.71E-01	--	-	-	-	-	-	--
Lipid-B-P-1166	DGDG(18:0_18:2)	GL	DGDG	962.678	944.644	[M+NH4]+	C51H92O15	4.32E+01	3.60E+01	3.92E+01	3.62E+01	4.04E+01	4.77E+01	4.19E+01	3.30E+01	3.75E+01	3.52E+01	3.43E+01	4.25E+01	3.86E+01	3.48E+01	5.10E+01	4.54E+01	4.93E+01	5.13E+01	3.66E+01	4.98E+01	4.68E+01	4.51E+01	5.46E+01	5.17E+01	--	-	-	-	-	-	--
Lipid-B-P-1167	DGDG(14:0_18:3)	GL	DGDG	904.6	886.565	[M+NH4]+	C47H82O15	7.06E-01	3.10E-01	5.32E-01	4.40E-01	2.85E-01	2.97E-01	6.54E-01	4.80E-01	7.21E-01	2.93E-01	4.24E-01	4.39E-01	5.36E-01	4.26E-01	4.60E-01	3.38E-01	4.46E-01	3.78E-01	4.08E-01	5.31E-01	6.31E-01	3.19E-01	5.98E-01	3.40E-01	--	-	-	-	-	-	--
Lipid-B-P-1168	DGDG(16:0_16:3)	GL	DGDG	904.6	886.565	[M+NH4]+	C47H82O15	1.55E-01	1.52E-01	2.12E-01	2.60E-01	5.43E-02	9.71E-02	9.02E-02	1.44E-01	3.39E-02	7.64E-02	2.04E-02	1.19E-01	1.41E-01	2.44E-01	1.35E-01	4.21E-02	1.66E-01	5.32E-02	1.00E-01	6.19E-02	7.52E-02	4.03E-02	3.06E-02	1.10E-01	--	-	-	-	-	-	--
Lipid-B-P-1170	DGDG(16:0_18:3)	GL	DGDG	932.631	914.597	[M+NH4]+	C49H86O15	5.26E+01	3.48E+01	4.58E+01	4.36E+01	5.20E+01	4.23E+01	4.08E+01	3.67E+01	4.56E+01	5.14E+01	6.37E+01	6.78E+01	6.21E+01	4.82E+01	3.04E+01	2.64E+01	2.50E+01	2.61E+01	2.46E+01	6.27E+01	6.53E+01	5.20E+01	6.82E+01	6.55E+01	--	-	-	-	-	-	--
Lipid-B-P-1171	DGDG(16:1_18:2)	GL	DGDG	932.631	914.597	[M+NH4]+	C49H86O15	3.04E+00	1.40E+00	2.00E+00	2.02E+00	1.03E+00	5.93E-01	7.50E-01	3.90E-01	4.62E-01	2.48E+00	3.43E+00	2.92E+00	2.64E+00	1.88E+00	7.20E-01	7.16E-01	5.09E-01	4.31E-01	5.78E-01	2.26E+00	2.23E+00	1.67E+00	2.63E+00	2.10E+00	--	-	-	-	-	-	--
Lipid-B-P-1173	DGDG(17:0_18:3)	GL	DGDG	946.647	928.612	[M+NH4]+	C50H88O15	5.36E+00	4.24E+00	4.10E+00	4.34E+00	1.02E+01	7.89E+00	8.85E+00	8.06E+00	7.23E+00	6.00E+00	6.58E+00	6.82E+00	6.21E+00	5.05E+00	4.94E+00	4.07E+00	4.03E+00	4.68E+00	3.46E+00	3.78E+00	3.64E+00	3.52E+00	5.07E+00	4.78E+00	--	-	-	-	-	-	--
Lipid-B-P-1174	DGDG(18:0_18:3)	GL	DGDG	960.662	942.628	[M+NH4]+	C51H90O15	2.96E+01	1.73E+01	2.08E+01	2.40E+01	2.78E+01	2.43E+01	2.71E+01	2.08E+01	2.13E+01	2.06E+01	1.91E+01	2.85E+01	2.37E+01	1.59E+01	2.36E+01	2.29E+01	2.59E+01	2.09E+01	1.65E+01	2.22E+01	2.65E+01	2.33E+01	2.58E+01	2.80E+01	--	-	-	-	-	-	--
Lipid-B-P-1175	DGDG(18:1_18:2)	GL	DGDG	960.662	942.628	[M+NH4]+	C51H90O15	6.16E+00	4.58E+00	5.12E+00	5.58E+00	3.32E+00	4.03E+00	5.00E+00	3.38E+00	2.89E+00	6.08E+00	7.16E+00	8.54E+00	7.36E+00	5.95E+00	4.08E+00	4.25E+00	4.07E+00	3.84E+00	3.48E+00	6.60E+00	5.79E+00	5.96E+00	7.38E+00	7.01E+00	--	-	-	-	-	-	--
Lipid-B-P-1180	DGDG(18:1_18:3)	GL	DGDG	958.647	940.612	[M+NH4]+	C51H88O15	1.45E+01	1.08E+01	1.52E+01	1.41E+01	8.09E+00	9.31E+00	7.35E+00	7.92E+00	6.14E+00	1.53E+01	1.73E+01	2.39E+01	1.95E+01	1.25E+01	8.44E+00	7.33E+00	6.84E+00	6.62E+00	7.45E+00	1.60E+01	1.55E+01	1.55E+01	1.86E+01	1.84E+01	--	-	-	-	-	-	--
Lipid-B-P-1181	DGDG(18:2_18:2)	GL	DGDG	958.647	940.612	[M+NH4]+	C51H88O15	1.16E+01	7.84E+00	9.72E+00	1.01E+01	1.21E+01	9.59E+00	1.20E+01	1.09E+01	1.09E+01	9.83E+00	9.70E+00	1.33E+01	1.08E+01	9.49E+00	1.49E+01	1.08E+01	1.11E+01	1.27E+01	1.11E+01	9.80E+00	9.45E+00	8.64E+00	9.32E+00	1.03E+01	--	LMGL05010015	52922093	-	-	-	--
Lipid-B-P-1186	DGDG(16:2_18:3)	GL	DGDG	928.6	910.565	[M+NH4]+	C49H82O15	2.30E-01	1.37E-01	1.95E-01	3.04E-01	2.39E-01	1.41E-01	1.34E-01	1.75E-01	1.60E-01	1.90E-01	2.17E-01	2.35E-01	2.16E-01	3.78E-01	7.40E-02	1.62E-01	1.03E-01	1.35E-01	9.17E-02	2.06E-01	1.41E-01	1.41E-01	2.52E-01	2.35E-01	--	-	-	-	-	-	--
Lipid-B-P-1190	DGDG(18:2_18:3)	GL	DGDG	956.631	938.597	[M+NH4]+	C51H86O15	1.16E+01	7.38E+00	1.11E+01	1.30E+01	1.90E+01	2.04E+01	1.82E+01	1.63E+01	1.41E+01	8.53E+00	7.65E+00	7.21E+00	7.19E+00	6.45E+00	2.26E+01	2.13E+01	1.85E+01	2.46E+01	2.07E+01	6.54E+00	8.56E+00	6.52E+00	9.44E+00	9.40E+00	--	-	-	-	-	-	--
Lipid-B-P-1194	DGDG(16:1_20:5)	GL	DGDG	954.615	936.581	[M+NH4]+	C51H84O15	8.36E-01	5.56E-01	4.80E-01	1.17E+00	8.13E-01	9.91E-01	7.17E-01	9.36E-01	3.51E-01	6.42E-01	7.01E-01	1.01E+00	7.77E-01	6.45E-01	3.86E-01	7.02E-01	4.09E-01	6.51E-01	5.32E-01	7.35E-01	9.49E-01	9.17E-01	8.34E-01	9.17E-01	--	-	-	-	-	-	--
Lipid-B-P-1195	DGDG(16:2_20:4)	GL	DGDG	954.615	936.581	[M+NH4]+	C51H84O15	2.24E+00	1.63E+00	2.24E+00	2.10E+00	3.09E+00	2.63E+00	2.44E+00	2.52E+00	2.25E+00	3.56E+00	2.07E+00	3.12E+00	3.01E+00	2.65E+00	2.18E+00	1.58E+00	1.80E+00	2.12E+00	2.17E+00	2.59E+00	2.35E+00	2.33E+00	3.06E+00	2.21E+00	--	-	-	-	-	-	--
Lipid-B-P-1196	DGDG(18:3_18:3)	GL	DGDG	954.615	936.581	[M+NH4]+	C51H84O15	2.02E+02	1.42E+02	1.81E+02	1.96E+02	2.17E+02	2.21E+02	1.91E+02	2.02E+02	1.71E+02	1.87E+02	1.70E+02	2.27E+02	2.18E+02	2.01E+02	1.58E+02	1.52E+02	1.48E+02	1.67E+02	1.50E+02	2.10E+02	1.85E+02	1.70E+02	2.33E+02	2.21E+02	--	-	-	-	-	-	--
Lipid-B-P-1213	MGDG(16:0_16:0)	GL	MGDG	775.557	730.559	[M+NH4]+	C41H78O10	1.33E+00	1.08E+00	1.10E+00	1.23E+00	9.26E-01	1.03E+00	6.79E-01	7.34E-01	7.06E-01	1.58E+00	1.70E+00	2.08E+00	1.34E+00	1.24E+00	5.14E-01	6.46E-01	4.87E-01	4.92E-01	5.13E-01	1.48E+00	1.21E+00	1.31E+00	1.40E+00	1.48E+00	--	-	-	-	-	-	--
Lipid-B-P-1215	MGDG(16:0_16:1)	GL	MGDG	773.542	728.544	[M+NH4]+	C41H76O10	1.21E+00	8.38E-01	7.34E-01	8.68E-01	5.76E-01	4.37E-01	5.27E-01	5.09E-01	2.79E-01	1.20E+00	1.07E+00	1.47E+00	1.19E+00	8.18E-01	4.22E-01	4.79E-01	5.92E-01	3.53E-01	3.91E-01	1.16E+00	9.41E-01	9.86E-01	1.01E+00	8.30E-01	--	LMGL05010053	-	-	-	-	--
Lipid-B-P-1217	MGDG(16:0_18:1)	GL	MGDG	801.573	756.575	[M+NH4]+	C43H80O10	3.84E+00	2.62E+00	2.40E+00	2.80E+00	2.27E+00	2.04E+00	1.97E+00	1.80E+00	1.67E+00	2.53E+00	3.04E+00	3.58E+00	2.87E+00	2.88E+00	2.88E+00	2.62E+00	2.63E+00	2.54E+00	2.48E+00	2.93E+00	2.71E+00	2.54E+00	3.00E+00	2.99E+00	--	LMGL05010025	52922103	-	-	-	--
Lipid-B-P-1223	MGDG(16:0_18:2)	GL	MGDG	799.557	754.559	[M+NH4]+	C43H78O10	1.10E+02	8.48E+01	8.80E+01	8.82E+01	7.59E+01	5.52E+01	6.94E+01	6.76E+01	6.08E+01	1.04E+02	1.04E+02	1.21E+02	1.26E+02	1.19E+02	6.52E+01	6.85E+01	7.61E+01	6.66E+01	6.69E+01	1.32E+02	1.41E+02	1.19E+02	1.50E+02	1.35E+02	--	LMGL05010026	52922104	-	-	-	--
Lipid-B-P-1224	MGDG(16:1_18:1)	GL	MGDG	799.557	754.559	[M+NH4]+	C43H78O10	1.19E+00	7.18E-01	7.68E-01	7.46E-01	2.66E-01	2.53E-01	3.17E-01	3.38E-01	2.13E-01	8.02E-01	1.00E+00	1.28E+00	9.60E-01	1.00E+00	2.70E-01	2.25E-01	2.59E-01	3.55E-01	2.07E-01	1.07E+00	1.12E+00	6.90E-01	7.15E-01	8.68E-01	--	-	-	-	-	-	--
Lipid-B-P-1225	MGDG(18:0_18:2)	GL	MGDG	827.588	782.591	[M+NH4]+	C45H82O10	4.88E-01	2.36E-01	2.56E-01	3.44E-01	3.18E-01	3.28E-01	3.33E-01	4.04E-01	3.17E-01	3.47E-01	3.33E-01	3.08E-01	3.62E-01	2.96E-01	3.60E-01	3.55E-01	3.09E-01	4.22E-01	3.19E-01	4.46E-01	4.24E-01	3.36E-01	3.98E-01	4.04E-01	--	LMGL05010022	52922100	-	-	-	--
Lipid-B-P-1226	MGDG(18:1_18:1)	GL	MGDG	827.588	782.591	[M+NH4]+	C45H82O10	1.20E+00	1.14E+00	1.07E+00	1.09E+00	5.31E-01	4.67E-01	4.46E-01	5.29E-01	4.15E-01	1.14E+00	9.77E-01	1.22E+00	1.11E+00	9.25E-01	7.58E-01	7.02E-01	6.23E-01	7.12E-01	6.23E-01	1.00E+00	8.31E-01	7.95E-01	1.05E+00	9.67E-01	--	LMGL05010021	52922099	-	-	-	--
Lipid-B-P-1229	MGDG(16:0_16:3)	GL	MGDG	769.51	724.513	[M+NH4]+	C41H72O10	8.56E+00	6.04E+00	8.34E+00	7.24E+00	8.89E+00	8.28E+00	7.21E+00	8.17E+00	6.28E+00	9.33E+00	9.12E+00	9.76E+00	7.81E+00	7.26E+00	8.70E+00	9.43E+00	8.22E+00	8.57E+00	7.49E+00	7.31E+00	7.70E+00	6.63E+00	8.82E+00	8.57E+00	--	-	-	-	-	-	--
Lipid-B-P-1232	MGDG(16:0_18:3)	GL	MGDG	797.542	752.544	[M+NH4]+	C43H76O10	2.16E+01	1.31E+01	2.02E+01	1.69E+01	1.80E+01	1.44E+01	1.47E+01	1.60E+01	1.41E+01	2.21E+01	2.28E+01	2.61E+01	2.33E+01	1.94E+01	7.80E+00	7.74E+00	7.65E+00	7.96E+00	7.10E+00	1.79E+01	2.09E+01	1.67E+01	2.44E+01	1.83E+01	--	LMGL05010056	-	-	-	-	--
Lipid-B-P-1233	MGDG(16:1_18:2)	GL	MGDG	797.542	752.544	[M+NH4]+	C43H76O10	4.90E+00	4.06E+00	4.20E+00	3.52E+00	1.45E+00	1.23E+00	1.32E+00	1.25E+00	1.19E+00	4.13E+00	5.32E+00	5.85E+00	5.65E+00	4.97E+00	1.03E+00	1.39E+00	1.32E+00	1.41E+00	9.94E-01	5.13E+00	4.42E+00	3.80E+00	4.27E+00	4.14E+00	--	-	-	-	-	-	--
Lipid-B-P-1235	MGDG(18:1_18:2)	GL	MGDG	825.573	780.575	[M+NH4]+	C45H80O10	3.50E+01	2.58E+01	2.92E+01	2.56E+01	1.73E+01	1.67E+01	1.54E+01	1.19E+01	1.35E+01	3.39E+01	3.33E+01	4.05E+01	3.35E+01	3.03E+01	1.68E+01	2.19E+01	1.98E+01	1.52E+01	1.85E+01	2.70E+01	3.22E+01	2.96E+01	2.90E+01	3.11E+01	--	-	-	-	-	-	--
Lipid-B-P-1237	MGDG(16:1_16:3)	GL	MGDG	767.495	722.497	[M+NH4]+	C41H70O10	9.58E-01	1.28E+00	1.11E+00	1.30E+00	1.93E+00	1.81E+00	1.80E+00	1.58E+00	1.28E+00	9.83E-01	1.27E+00	1.93E+00	1.54E+00	1.02E+00	1.53E+00	1.38E+00	1.14E+00	1.36E+00	1.25E+00	9.45E-01	1.07E+00	5.52E-01	1.36E+00	1.16E+00	--	-	-	-	-	-	--
Lipid-B-P-1241	MGDG(16:1_18:3)	GL	MGDG	795.526	750.528	[M+NH4]+	C43H74O10	9.22E+00	3.96E+00	6.94E+00	7.18E+00	2.64E+00	2.12E+00	2.25E+00	2.70E+00	2.25E+00	6.57E+00	8.15E+00	7.79E+00	7.83E+00	5.95E+00	1.62E+00	1.33E+00	1.78E+00	1.69E+00	1.27E+00	6.29E+00	5.79E+00	4.43E+00	7.59E+00	6.51E+00	--	-	-	-	-	-	--
Lipid-B-P-1242	MGDG(16:2_18:2)	GL	MGDG	795.526	750.528	[M+NH4]+	C43H74O10	4.70E-01	2.32E-01	2.92E-01	4.74E-01	5.80E-01	3.50E-01	2.63E-01	2.87E-01	1.01E-01	3.05E-01	1.19E-01	2.35E-01	2.87E-01	3.78E-01	3.70E-01	4.40E-01	2.06E-01	2.42E-01	3.81E-01	4.03E-01	3.12E-01	2.12E-01	3.96E-01	4.55E-01	--	-	-	-	-	-	--
Lipid-B-P-1244	MGDG(17:1_18:3)	GL	MGDG	809.542	764.544	[M+NH4]+	C44H76O10	2.56E-01	5.32E-01	3.08E-01	1.74E-01	3.86E-01	4.51E-01	2.81E-01	4.04E-01	3.39E-01	3.66E-01	1.70E-01	3.75E-01	3.62E-01	2.48E-01	1.61E-01	1.70E-01	2.08E-01	3.19E-01	1.30E-01	3.34E-01	1.75E-01	2.79E-01	3.50E-01	2.37E-01	--	-	-	-	-	-	--
Lipid-B-P-1245	MGDG(16:0_20:4)	GL	MGDG	823.557	778.559	[M+NH4]+	C45H78O10	1.00E-01	1.25E-01	3.96E-02	1.06E-01	9.67E-02	1.40E-01	1.64E-01	5.92E-02	1.03E-01	1.02E-01	1.60E-01	1.42E-01	2.39E-01	6.16E-02	1.57E-01	1.56E-01	1.37E-01	1.39E-01	1.35E-01	1.05E-01	9.49E-02	5.56E-02	5.73E-02	1.91E-01	--	-	-	-	-	-	--
Lipid-B-P-1246	MGDG(18:1_18:3)	GL	MGDG	823.557	778.559	[M+NH4]+	C45H78O10	1.88E+01	1.41E+01	1.53E+01	1.62E+01	1.45E+01	1.49E+01	1.27E+01	1.11E+01	1.02E+01	1.86E+01	1.88E+01	2.13E+01	2.00E+01	1.59E+01	1.35E+01	1.04E+01	1.11E+01	1.18E+01	1.08E+01	1.63E+01	1.69E+01	1.30E+01	1.59E+01	1.60E+01	--	-	-	-	-	-	--
Lipid-B-P-1247	MGDG(18:2_18:2)	GL	MGDG	823.557	778.559	[M+NH4]+	C45H78O10	7.84E+01	7.54E+01	8.24E+01	7.28E+01	9.88E+01	9.67E+01	9.69E+01	8.31E+01	8.17E+01	8.59E+01	1.07E+02	1.05E+02	9.31E+01	8.01E+01	9.70E+01	9.37E+01	8.69E+01	1.05E+02	1.07E+02	8.55E+01	9.35E+01	7.76E+01	8.63E+01	8.57E+01	--	LMGL05010023	52922101	-	-	-	--
Lipid-B-P-1249	MGDG(16:1_16:4)	GL	MGDG	765.479	720.481	[M+NH4]+	C41H68O10	3.28E-01	3.02E-01	2.96E-01	3.08E-01	7.06E-01	6.35E-01	5.96E-01	7.73E-01	6.06E-01	2.61E-01	2.61E-01	3.54E-01	2.76E-01	7.66E-02	3.42E-01	4.19E-01	2.95E-01	4.03E-01	3.91E-01	1.38E-01	3.54E-01	1.64E-01	1.62E-01	1.68E-01	--	-	-	-	-	-	--
Lipid-B-P-1254	MGDG(16:2_18:3)	GL	MGDG	793.51	748.513	[M+NH4]+	C43H72O10	1.10E+00	1.21E+00	1.07E+00	1.13E+00	2.17E+00	2.10E+00	1.61E+00	1.48E+00	1.58E+00	1.21E+00	1.17E+00	1.30E+00	1.23E+00	1.03E+00	1.71E+00	1.33E+00	1.32E+00	2.12E+00	1.58E+00	1.16E+00	1.03E+00	1.16E+00	1.55E+00	1.67E+00	--	-	-	-	-	-	--
Lipid-B-P-1257	MGDG(16:0_20:5)	GL	MGDG	821.542	776.544	[M+NH4]+	C45H76O10	4.04E-01	2.84E-01	2.32E-01	3.00E-01	2.48E-01	3.36E-01	2.73E-01	2.43E-01	1.71E-01	2.82E-01	4.41E-01	4.21E-01	2.47E-01	2.46E-01	3.26E-01	2.29E-01	1.47E-01	1.66E-01	2.07E-01	3.11E-01	6.27E-01	5.24E-01	3.96E-01	3.75E-01	--	-	-	-	-	-	--
Lipid-B-P-1258	MGDG(16:1_20:4)	GL	MGDG	821.542	776.544	[M+NH4]+	C45H76O10	2.26E-01	1.84E-01	1.16E-01	1.90E-01	2.25E-01	2.00E-01	1.76E-01	2.00E-01	3.27E-01	5.92E-02	4.45E-02	1.95E-01	1.59E-01	1.03E-01	1.16E-01	1.70E-01	2.52E-01	1.24E-01	2.53E-01	7.14E-02	7.12E-02	1.82E-01	1.58E-01	8.90E-02	--	-	-	-	-	-	--
Lipid-B-P-1259	MGDG(18:1_18:4)	GL	MGDG	821.542	776.544	[M+NH4]+	C45H76O10	2.04E+00	1.35E+00	1.63E+00	1.83E+00	3.36E+00	2.93E+00	2.83E+00	2.80E+00	2.61E+00	1.14E+00	1.11E+00	1.34E+00	1.14E+00	9.56E-01	2.62E+00	2.77E+00	2.56E+00	2.44E+00	3.29E+00	1.02E+00	1.66E+00	9.88E-01	8.09E-01	1.05E+00	--	-	-	-	-	-	--
Lipid-B-P-1260	MGDG(18:2_18:3)	GL	MGDG	821.542	776.544	[M+NH4]+	C45H76O10	3.26E+01	2.16E+01	3.18E+01	2.92E+01	6.15E+01	4.80E+01	4.60E+01	4.58E+01	4.60E+01	1.63E+01	2.04E+01	2.51E+01	2.07E+01	1.56E+01	4.14E+01	4.27E+01	4.56E+01	4.92E+01	3.93E+01	1.81E+01	2.77E+01	1.85E+01	2.50E+01	2.68E+01	--	LMGL05010024	52922102	-	-	-	--
Lipid-B-P-1263	MGDG(16:2_18:4)	GL	MGDG	791.495	746.497	[M+NH4]+	C43H70O10	9.42E-01	4.42E-01	5.10E-01	6.62E-01	1.18E+00	1.10E+00	1.16E+00	1.14E+00	9.05E-01	3.52E-01	7.71E-01	9.13E-01	6.63E-01	6.47E-01	1.23E+00	8.67E-01	8.88E-01	7.39E-01	6.87E-01	6.39E-01	5.85E-01	1.02E+00	7.27E-01	8.94E-01	--	-	-	-	-	-	--
Lipid-B-P-1264	MGDG(16:3_18:3)	GL	MGDG	791.495	746.497	[M+NH4]+	C43H70O10	1.38E+01	1.17E+01	1.15E+01	1.33E+01	2.31E+01	2.27E+01	1.88E+01	1.98E+01	1.59E+01	1.23E+01	1.44E+01	1.82E+01	1.65E+01	1.11E+01	1.58E+01	1.35E+01	1.30E+01	1.48E+01	1.53E+01	1.31E+01	1.08E+01	1.13E+01	1.34E+01	1.47E+01	--	LMGL05010019	52922097	-	-	-	--
Lipid-B-P-1265	MGDG(18:2_16:4)	GL	MGDG	791.495	746.497	[M+NH4]+	C43H70O10	1.46E+00	1.04E+00	1.08E+00	1.29E+00	2.06E+00	1.72E+00	1.78E+00	2.08E+00	1.62E+00	1.77E+00	1.44E+00	1.51E+00	1.33E+00	1.14E+00	1.43E+00	1.07E+00	9.16E-01	1.33E+00	1.29E+00	1.18E+00	1.36E+00	9.42E-01	1.36E+00	1.45E+00	--	-	-	-	-	-	--
Lipid-B-P-1266	MGDG(17:2_18:4)	GL	MGDG	805.51	760.513	[M+NH4]+	C44H72O10	1.42E-01	4.16E-02	1.35E-01	1.47E-01	1.04E-01	1.16E-01	7.88E-02	1.49E-01	1.09E-02	1.63E-01	1.93E-01	6.82E-02	1.99E-01	6.20E-02	1.30E-01	1.03E-01	1.58E-01	1.92E-02	3.09E-02	1.19E-01	1.42E-01	1.08E-01	1.46E-01	1.05E-01	--	-	-	-	-	-	--
Lipid-B-P-1267	MGDG(16:1_20:5)	GL	MGDG	819.526	774.528	[M+NH4]+	C45H74O10	1.07E+00	1.00E+00	1.09E+00	1.72E+00	1.58E+00	1.43E+00	9.96E-01	8.35E-01	9.57E-01	1.74E+00	1.33E+00	1.89E+00	1.70E+00	9.41E-01	9.54E-01	1.16E+00	1.07E+00	1.27E+00	9.42E-01	1.33E+00	1.45E+00	1.55E+00	2.23E+00	1.40E+00	--	-	-	-	-	-	--
Lipid-B-P-1268	MGDG(18:2_18:4)	GL	MGDG	819.526	774.528	[M+NH4]+	C45H74O10	9.44E+01	6.78E+01	6.62E+01	7.08E+01	7.16E+01	6.70E+01	5.85E+01	5.94E+01	5.98E+01	9.33E+01	8.52E+01	1.16E+02	9.87E+01	8.87E+01	4.76E+01	5.08E+01	6.15E+01	5.53E+01	4.97E+01	1.00E+02	1.09E+02	9.02E+01	1.05E+02	1.09E+02	--	-	-	-	-	-	--
Lipid-B-P-1269	MGDG(18:3_18:3)	GL	MGDG	819.526	774.528	[M+NH4]+	C45H74O10	3.08E+02	2.31E+02	2.38E+02	2.84E+02	2.57E+02	2.58E+02	2.11E+02	2.14E+02	2.40E+02	3.60E+02	2.94E+02	4.05E+02	3.49E+02	2.93E+02	1.66E+02	2.24E+02	2.06E+02	2.02E+02	1.62E+02	3.10E+02	3.55E+02	3.13E+02	3.67E+02	3.48E+02	--	LMGL05010001	5771744	-	-	-	--
Lipid-B-P-1274	MGDG(18:3_18:4)	GL	MGDG	817.51	772.513	[M+NH4]+	C45H72O10	3.54E-01	2.88E-01	3.52E-01	2.46E-01	7.36E-01	4.47E-01	6.17E-01	4.39E-01	4.58E-01	1.69E-01	2.61E-01	2.59E-01	1.99E-01	1.91E-01	1.84E-01	9.84E-02	1.50E-01	2.92E-01	1.38E-01	3.45E-01	2.67E-01	1.90E-01	3.02E-01	1.59E-01	--	LMGL05010014	52922092	-	-	-	--
Lipid-B-P-1285	Coenzyme Q8	PR	CoQ	727.566	780.606	[M+H]+	C53H80O4	6.57E-03	6.42E-03	7.56E-03	5.46E-03	9.18E-03	1.04E-02	8.19E-03	1.17E-02	1.12E-02	5.27E-03	7.63E-03	7.34E-03	7.69E-03	3.64E-03	8.68E-03	6.74E-03	7.87E-03	6.20E-03	7.75E-03	3.87E-03	4.15E-03	3.32E-03	5.48E-03	6.22E-03	C17569	LMPR02010005	5283546	-	-	-	--
Lipid-B-P-1286	Coenzyme Q9	PR	CoQ	795.629	794.621	[M+H]+	C54H82O4	9.68E-02	8.90E-02	1.05E-01	9.91E-02	1.31E-01	1.82E-01	1.50E-01	1.59E-01	1.86E-01	8.47E-02	9.41E-02	1.01E-01	1.16E-01	8.09E-02	1.22E-01	1.19E-01	1.15E-01	1.24E-01	1.16E-01	9.42E-02	6.04E-02	7.54E-02	7.57E-02	7.98E-02	C01967	LMPR02010004	5280473	303-97-9	-	-	--
Lipid-B-P-1287	Coenzyme Q10	PR	CoQ	863.691	862.684	[M+H]+	C59H90O4	1.88E+00	2.11E+00	2.16E+00	2.15E+00	3.64E+00	3.87E+00	3.40E+00	3.79E+00	3.61E+00	2.07E+00	2.13E+00	1.92E+00	2.35E+00	1.66E+00	2.95E+00	2.93E+00	2.81E+00	2.70E+00	2.78E+00	1.80E+00	2.07E+00	1.62E+00	1.76E+00	1.89E+00	C11378	LMPR02010001	5281915	303-98-0	-	-	--
Lipid-B-P-1291	CE(16:0)	ST	CE	642.628	624.585	[M+NH4]+	C43H76O2	3.43E+00	1.98E+00	2.77E+00	2.61E+00	5.34E+00	6.12E+00	5.89E+00	5.39E+00	5.97E+00	8.68E-01	9.10E-01	6.97E-01	8.10E-01	9.44E-01	4.67E+00	4.60E+00	4.53E+00	5.20E+00	5.66E+00	5.69E-01	7.04E-01	1.95E+00	1.29E+00	9.37E-01	C11251	LMST01020005	246520	601-34-3	-	-	--
Lipid-B-P-1300	CE(18:1)	ST	CE	668.644	650.6	[M+NH4]+	C45H78O2	7.05E+00	5.20E+00	5.55E+00	7.45E+00	1.13E+01	1.25E+01	7.66E+00	1.03E+01	1.17E+01	1.33E+00	1.39E+00	7.46E-01	1.13E+00	2.55E+00	1.23E+01	1.06E+01	1.58E+01	1.45E+01	1.42E+01	5.74E-01	1.68E+00	1.33E+00	1.28E+00	9.81E-01	C14641	LMST01020003	5283632	303-43-5	-	-	--
Lipid-B-P-1306	CE(18:2)	ST	CE	666.628	648.585	[M+NH4]+	C45H76O2	1.02E+02	1.13E+02	1.14E+02	1.22E+02	2.44E+02	3.16E+02	2.33E+02	3.23E+02	2.90E+02	1.29E+01	1.46E+01	1.15E+01	1.16E+01	8.76E+00	2.81E+02	2.89E+02	2.73E+02	3.06E+02	2.57E+02	7.72E+00	1.00E+01	1.13E+01	1.16E+01	1.31E+01	C15441	LMST01020008	5287939	604-33-1	-	-	--
Lipid-B-P-1310	CE(18:3)	ST	CE	664.613	646.569	[M+NH4]+	C45H74O2	4.48E+01	4.65E+01	4.61E+01	5.25E+01	1.11E+02	1.29E+02	1.09E+02	1.25E+02	1.19E+02	2.90E+00	2.39E+00	3.47E+00	3.96E+00	2.51E+00	6.55E+01	6.94E+01	8.40E+01	9.19E+01	7.59E+01	1.66E+00	2.39E+00	2.97E+00	1.92E+00	1.13E+00	C02530	LMST01020009	6436907	-	-	-	ko00100
Lipid-B-P-0769	TG(16:0_16:1_18:4)	GL	TG	842.724	824.689	[M+NH4]+	C53H92O6	5.72E-02	4.27E-02	2.06E-01	1.22E-01	1.17E-01	9.83E-02	1.33E-01	4.53E-02	1.53E-01	9.09E-02	1.48E-01	2.10E-01	3.43E-01	9.14E-02	1.39E-02	2.13E-02	1.78E-01	6.25E-02	2.12E-01	2.07E-01	1.86E-01	1.38E-01	8.94E-02	3.42E-02	C00422	LMGL03015708	56939490	-	-	-	ko00561,ko01100
Lipid-B-P-1078	DGTS(18:1_22:6)	GL	DGTS	810.624	809.617	[M+H]+	C50H83NO7	6.38E-02	3.08E-02	8.64E-02	4.78E-02	8.85E-02	1.09E-01	7.69E-02	7.32E-02	9.31E-02	5.33E-02	3.19E-02	8.58E-02	3.93E-02	1.12E-01	9.10E-02	5.96E-02	1.26E-01	8.89E-02	1.06E-01	6.85E-02	N/A	4.11E-02	8.23E-02	6.22E-02	--	-	-	-	-	-	--
Lipid-B-P-1162	DGDG(16:1_16:1)	GL	DGDG	906.615	888.581	[M+NH4]+	C47H84O15	2.75E-01	5.33E-02	1.72E-01	2.23E-01	6.65E-03	9.37E-03	1.89E-02	5.53E-03	2.50E-02	2.08E-01	1.42E-01	1.69E-01	8.12E-02	1.31E-01	6.04E-03	1.73E-02	2.96E-03	6.80E-03	N/A	1.36E-02	6.68E-02	3.70E-02	7.92E-02	7.96E-02	--	-	-	-	-	-	--
Lipid-B-P-0353	DG(18:1_20:0)	GL	DG	668.619	650.585	[M+NH4]+	C41H78O5	7.75E-01	4.70E-01	5.50E-01	7.20E-01	N/A	N/A	2.26E-02	1.42E-02	3.89E-02	1.93E+00	2.01E+00	2.21E+00	2.38E+00	1.70E+00	4.70E-02	4.12E-02	7.38E-02	5.72E-02	4.44E-02	6.95E-01	8.24E-01	7.18E-01	7.03E-01	1.02E+00	C00641	LMGL02010081	9543747	-	-	-	ko00561,ko00562,ko00564,ko01100,ko01110,ko04070
Lipid-B-P-1050	DGTS(16:1_18:4)	GL	DGTS	730.562	729.554	[M+H]+	C44H75NO7	2.70E-01	1.38E-01	3.34E-01	1.11E-01	N/A	6.25E-02	6.25E-02	N/A	2.21E-02	1.45E-01	1.38E-01	1.85E-01	2.14E-01	1.70E-01	5.94E-03	2.93E-02	6.55E-02	3.15E-02	1.54E-02	7.26E-02	6.63E-02	1.70E-01	2.42E-01	1.63E-01	--	-	-	-	-	-	--
Lipid-B-P-0512	TG(16:0_16:0_26:0)	GL	TG	964.927	946.893	[M+NH4]+	C61H118O6	1.16E-01	9.24E-02	9.18E-02	8.10E-02	3.36E-02	4.12E-02	N/A	N/A	N/A	2.12E-01	2.35E-01	2.34E-01	2.14E-01	2.55E-01	2.90E-02	5.88E-02	4.55E-02	4.32E-02	3.20E-02	1.41E-01	1.97E-01	1.67E-01	1.93E-01	1.95E-01	C00422	-	-	-	-	-	ko00561,ko01100
Lipid-B-P-0333	DG(20:0_18:0)	GL	DG	670.635	652.601	[M+NH4]+	C41H80O5	5.70E-01	4.17E-01	6.60E-01	6.45E-01	N/A	N/A	N/A	N/A	3.36E-02	1.68E+00	1.25E+00	1.79E+00	1.43E+00	1.06E+00	4.72E-02	2.16E-02	2.73E-02	3.11E-02	4.93E-02	6.17E-01	6.68E-01	5.40E-01	6.83E-01	6.12E-01	C00641	LMGL02010008	3246949	-	-	-	ko00561,ko00562,ko00564,ko01100,ko01110,ko04070
Lipid-B-P-0619	TG(24:0_18:1_18:1)	GL	TG	988.927	970.893	[M+NH4]+	C63H118O6	6.12E-01	5.80E-01	5.95E-01	5.48E-01	N/A	N/A	5.43E-02	N/A	N/A	1.72E+00	1.71E+00	1.55E+00	1.75E+00	1.90E+00	5.79E-02	7.62E-02	8.18E-02	1.09E-01	8.94E-02	1.37E+00	1.25E+00	1.25E+00	1.36E+00	1.22E+00	C00422	-	131758067	-	-	-	ko00561,ko01100
Lipid-B-P-0392	DG(18:2_22:1)	GL	DG	692.619	674.585	[M+NH4]+	C43H78O5	6.25E-02	6.00E-02	7.25E-02	4.83E-02	N/A	N/A	3.51E-02	2.30E-02	2.86E-02	1.59E-01	1.85E-01	1.88E-01	1.90E-01	1.30E-01	5.85E-03	N/A	2.07E-02	N/A	N/A	6.51E-02	9.60E-02	8.76E-02	9.90E-02	7.67E-02	C00641	LMGL02010180	9543845	-	-	-	ko00561,ko00562,ko00564,ko01100,ko01110,ko04070
Lipid-B-P-0551	TG(16:0_20:0_20:1)	GL	TG	934.88	916.846	[M+NH4]+	C59H112O6	1.83E+00	1.36E+00	1.64E+00	1.42E+00	N/A	N/A	N/A	N/A	N/A	5.03E+00	5.20E+00	5.06E+00	4.91E+00	5.36E+00	8.64E-02	6.46E-02	8.00E-02	7.56E-02	7.54E-02	2.04E+00	1.89E+00	1.87E+00	1.92E+00	2.12E+00	C00422	LMGL03010383	9544346	-	-	-	ko00561,ko01100
Lipid-B-P-0682	TG(24:0_18:1_18:2)	GL	TG	986.912	968.877	[M+NH4]+	C63H116O6	9.66E-01	8.22E-01	8.58E-01	7.44E-01	N/A	N/A	N/A	N/A	N/A	2.36E+00	2.49E+00	2.24E+00	2.39E+00	2.34E+00	1.31E-01	1.58E-01	1.40E-01	1.48E-01	1.28E-01	2.08E+00	1.88E+00	1.86E+00	1.80E+00	1.90E+00	C00422	-	131758073	-	-	-	ko00561,ko01100
Lipid-B-N-0153	PC(18:2_22:1)	GP	PC	884.638	839.64	[M+H]+	C48H90NO8P	4.49E-01	2.83E-01	3.65E-01	4.73E-01	N/A	N/A	N/A	N/A	N/A	3.55E-01	3.10E-01	3.48E-01	3.26E-01	4.34E-01	N/A	1.69E-01	1.23E-01	9.02E-02	1.20E-01	3.74E-01	4.17E-01	3.21E-01	3.43E-01	2.96E-01	C00157	LMGP01011637	52922753	-	-	-	ko00564,ko00590,ko00591,ko00592,ko01100,ko01110
Lipid-B-N-0167	PC(18:2_16:3)	GP	PC	796.513	751.515	[M+H]+	C42H74NO8P	4.23E+00	3.89E+00	4.91E+00	5.35E+00	8.32E+00	9.84E+00	7.11E+00	1.11E+01	1.13E+01	3.80E+00	4.07E+00	3.70E+00	4.00E+00	3.03E+00	6.67E+00	9.44E+00	8.13E+00	5.62E+00	9.26E+00	2.95E+00	N/A	2.52E+00	N/A	N/A	C00157	-	-	-	-	-	ko00564,ko00590,ko00591,ko00592,ko01100,ko01110
Lipid-B-P-0340	DG(24:0_24:0)	GL	DG	810.792	792.757	[M+NH4]+	C51H100O5	1.94E-01	1.16E-01	1.76E-01	2.05E-01	N/A	N/A	N/A	N/A	1.54E-02	7.21E-02	7.76E-02	7.81E-02	7.58E-02	8.14E-02	2.21E-02	4.51E-02	N/A	N/A	2.10E-02	1.24E-01	1.22E-01	9.07E-02	9.02E-02	7.04E-02	C00641	-	-	-	-	-	ko00561,ko00562,ko00564,ko01100,ko01110,ko04070
Lipid-B-P-0346	DG(16:1_18:0)	GL	DG	612.557	594.522	[M+NH4]+	C37H70O5	4.95E-02	3.00E-02	3.19E-02	4.27E-02	N/A	N/A	N/A	N/A	8.38E-03	8.74E-02	8.74E-02	8.50E-02	9.51E-02	6.21E-02	3.18E-02	N/A	N/A	3.51E-02	2.75E-02	4.15E-02	5.83E-02	3.31E-02	3.36E-02	5.15E-02	C00641	LMGL02010023	9543691	-	-	-	ko00561,ko00562,ko00564,ko01100,ko01110,ko04070
Lipid-B-P-0511	TG(16:0_18:0_24:0)	GL	TG	964.927	946.893	[M+NH4]+	C61H118O6	2.60E-01	2.68E-01	2.50E-01	1.99E-01	N/A	N/A	N/A	1.31E-02	2.25E-02	6.38E-01	6.17E-01	5.57E-01	6.23E-01	7.70E-01	2.17E-02	N/A	N/A	1.74E-02	N/A	4.43E-01	4.79E-01	4.44E-01	4.78E-01	4.09E-01	C00422	-	131755013	-	-	-	ko00561,ko01100
Lipid-B-P-0339	DG(22:0_26:0)	GL	DG	810.792	792.757	[M+NH4]+	C51H100O5	1.22E-01	7.75E-02	1.00E-01	1.45E-01	N/A	N/A	N/A	N/A	N/A	5.79E-02	7.03E-02	1.13E-01	6.96E-02	4.66E-02	N/A	1.21E-02	N/A	1.84E-02	1.47E-02	1.33E-01	7.44E-02	6.97E-02	9.48E-02	6.41E-02	C00641	-	-	-	-	-	ko00561,ko00562,ko00564,ko01100,ko01110,ko04070
Lipid-B-P-0615	TG(18:2_20:0_20:0)	GL	TG	960.896	942.862	[M+NH4]+	C61H114O6	1.80E+00	1.74E+00	1.84E+00	1.69E+00	N/A	N/A	N/A	N/A	N/A	7.14E+00	7.57E+00	6.70E+00	6.98E+00	8.20E+00	N/A	N/A	2.39E-02	2.65E-02	1.98E-02	3.24E+00	3.02E+00	3.10E+00	3.13E+00	3.26E+00	C00422	LMGL03010717	25240382	-	-	-	ko00561,ko01100
Lipid-B-P-0553	TG(15:0_24:0_18:1)	GL	TG	948.896	930.862	[M+NH4]+	C60H114O6	1.72E-01	2.43E-01	9.18E-02	1.07E-01	9.43E-02	6.37E-02	N/A	1.03E-01	N/A	9.28E-01	7.01E-01	9.72E-01	6.06E-01	1.09E+00	N/A	N/A	7.21E-02	N/A	N/A	3.83E-01	1.75E-01	2.32E-01	1.88E-01	1.82E-01	C00422	-	131754270	-	-	-	ko00561,ko01100
Lipid-B-P-0556	TG(16:0_20:1_22:0)	GL	TG	962.912	944.877	[M+NH4]+	C61H116O6	5.11E+00	3.93E+00	4.24E+00	4.11E+00	N/A	N/A	N/A	N/A	N/A	1.41E+01	1.41E+01	1.33E+01	1.33E+01	1.50E+01	N/A	6.34E-02	N/A	N/A	N/A	5.85E+00	5.84E+00	6.01E+00	5.65E+00	6.29E+00	C00422	LMGL03010823	9544784	-	-	-	ko00561,ko01100
Lipid-B-P-0677	TG(18:2_20:0_20:1)	GL	TG	958.88	940.846	[M+NH4]+	C61H112O6	7.98E-01	7.20E-01	6.90E-01	6.30E-01	N/A	N/A	N/A	6.35E-02	N/A	2.20E+00	1.88E+00	1.92E+00	2.51E+00	2.56E+00	N/A	N/A	N/A	N/A	N/A	9.67E-01	8.26E-01	7.43E-01	7.19E-01	6.00E-01	C00422	LMGL03010788	9544749	-	-	-	ko00561,ko01100
Lipid-B-P-0095	Cer(t18:1/24:1(2OH))	SP	Cert	680.615	679.611	[M+H]+	C42H81NO5	1.79E-02	1.83E-02	1.90E-02	1.61E-02	N/A	N/A	N/A	N/A	N/A	1.98E-02	2.56E-02	1.55E-02	2.12E-02	2.44E-02	N/A	N/A	N/A	N/A	N/A	2.23E-02	3.74E-02	2.94E-02	2.75E-02	2.85E-02	C00195	-	-	-	-	-	ko00600,ko01100
Lipid-B-P-0352	DG(16:0_22:1)	GL	DG	668.619	650.585	[M+NH4]+	C41H78O5	2.72E-01	2.06E-01	3.27E-01	3.12E-01	N/A	N/A	N/A	N/A	N/A	6.05E-01	7.19E-01	8.30E-01	7.06E-01	5.37E-01	N/A	N/A	N/A	N/A	N/A	2.48E-01	3.10E-01	2.58E-01	2.81E-01	2.83E-01	C00641	LMGL02010106	9543772	-	-	-	ko00561,ko00562,ko00564,ko01100,ko01110,ko04070
Lipid-B-P-0552	TG(18:0_18:0_20:1)	GL	TG	934.88	916.846	[M+NH4]+	C59H112O6	4.89E-01	4.60E-01	4.28E-01	3.51E-01	N/A	N/A	N/A	N/A	N/A	1.39E+00	1.58E+00	1.47E+00	1.37E+00	1.36E+00	N/A	N/A	N/A	N/A	N/A	6.60E-01	5.87E-01	4.57E-01	7.69E-01	6.06E-01	C00422	LMGL03010388	9544351	-	-	-	ko00561,ko01100
Lipid-B-P-0559	TG(18:0_24:0_18:1)	GL	TG	990.943	972.908	[M+NH4]+	C63H120O6	2.20E-01	1.66E-01	1.86E-01	1.72E-01	N/A	N/A	N/A	N/A	N/A	5.87E-01	4.19E-01	4.52E-01	5.51E-01	4.98E-01	N/A	N/A	N/A	N/A	N/A	2.38E-01	3.08E-01	3.73E-01	2.96E-01	3.81E-01	C00422	-	-	-	-	-	ko00561,ko01100
Lipid-B-P-0560	TG(20:0_24:0_18:1)	GL	TG	1018.97	1000.94	[M+NH4]+	C65H124O6	1.59E+00	1.30E+00	1.55E+00	1.40E+00	N/A	N/A	N/A	N/A	N/A	3.02E+00	3.18E+00	2.99E+00	3.60E+00	3.85E+00	N/A	N/A	N/A	N/A	N/A	1.87E+00	1.60E+00	1.76E+00	1.51E+00	1.42E+00	C00422	-	-	-	-	-	ko00561,ko01100
Lipid-B-P-0614	TG(18:1_20:0_20:1)	GL	TG	960.896	942.862	[M+NH4]+	C61H114O6	5.81E-01	4.29E-01	4.83E-01	4.90E-01	N/A	N/A	N/A	N/A	N/A	2.01E+00	2.12E+00	1.67E+00	2.00E+00	1.91E+00	N/A	N/A	N/A	N/A	N/A	5.90E-01	4.67E-01	3.84E-01	4.52E-01	6.06E-01	C00422	LMGL03010720	9544681	-	-	-	ko00561,ko01100
Lipid-B-P-0620	TG(18:0_20:1_22:1)	GL	TG	988.927	970.893	[M+NH4]+	C63H118O6	5.23E-01	4.13E-01	4.57E-01	3.43E-01	N/A	N/A	N/A	N/A	N/A	1.76E+00	1.74E+00	1.55E+00	1.64E+00	1.59E+00	N/A	N/A	N/A	N/A	N/A	7.06E-01	6.33E-01	6.21E-01	7.57E-01	6.82E-01	C00422	LMGL03011272	9545233	-	-	-	ko00561,ko01100
Lipid-B-P-0621	TG(24:0_18:1_20:1)	GL	TG	1016.96	998.924	[M+NH4]+	C65H122O6	2.40E-01	1.85E-01	2.14E-01	1.93E-01	N/A	N/A	N/A	N/A	N/A	7.07E-01	6.02E-01	6.11E-01	6.18E-01	6.76E-01	N/A	N/A	N/A	N/A	N/A	2.85E-01	2.60E-01	3.16E-01	3.43E-01	3.00E-01	C00422	-	131758069	-	-	-	ko00561,ko01100
Lipid-B-P-0622	TG(26:0_18:1_18:1)	GL	TG	1016.96	998.924	[M+NH4]+	C65H122O6	1.05E-01	1.18E-01	1.03E-01	1.19E-01	N/A	N/A	N/A	N/A	N/A	3.54E-01	3.13E-01	3.05E-01	3.11E-01	3.63E-01	N/A	N/A	N/A	N/A	N/A	1.92E-01	1.72E-01	1.64E-01	1.62E-01	1.58E-01	C00422	-	-	-	-	-	ko00561,ko01100
Lipid-B-P-0623	TG(28:0_18:1_18:1)	GL	TG	1044.99	1026.96	[M+NH4]+	C67H126O6	2.19E-02	2.05E-02	2.23E-02	2.29E-02	N/A	N/A	N/A	N/A	N/A	5.49E-02	6.20E-02	5.69E-02	2.97E-02	6.67E-02	N/A	N/A	N/A	N/A	N/A	3.76E-02	4.70E-02	3.62E-02	3.60E-02	4.63E-02	C00422	-	-	-	-	-	ko00561,ko01100
Lipid-B-P-0683	TG(18:1_22:0_20:2)	GL	TG	986.912	968.877	[M+NH4]+	C63H116O6	2.12E+00	1.86E+00	1.96E+00	2.17E+00	N/A	N/A	N/A	N/A	N/A	6.69E+00	7.01E+00	5.82E+00	6.73E+00	6.82E+00	N/A	N/A	N/A	N/A	N/A	2.85E+00	2.98E+00	2.96E+00	3.30E+00	3.22E+00	C00422	LMGL03011338	9545299	-	-	-	ko00561,ko01100
Lipid-B-P-0684	TG(20:1_20:1_20:1)	GL	TG	986.912	968.877	[M+NH4]+	C63H116O6	3.36E-01	3.08E-01	3.42E-01	2.76E-01	N/A	N/A	N/A	N/A	N/A	1.37E+00	1.65E+00	1.67E+00	1.58E+00	1.65E+00	N/A	N/A	N/A	N/A	N/A	6.85E-01	5.25E-01	5.52E-01	7.44E-01	6.06E-01	C00422	LMGL03011156	9545117	-	-	-	ko00561,ko01100
Lipid-B-P-0685	TG(18:2_20:1_22:0)	GL	TG	986.912	968.877	[M+NH4]+	C63H116O6	2.01E+00	1.60E+00	1.60E+00	1.60E+00	N/A	N/A	N/A	N/A	N/A	7.26E+00	7.69E+00	7.77E+00	7.61E+00	7.95E+00	N/A	N/A	N/A	N/A	N/A	3.94E+00	3.33E+00	3.64E+00	3.33E+00	3.58E+00	C00422	LMGL03011339	25240389	-	-	-	ko00561,ko01100
Lipid-B-P-0686	TG(18:3_20:0_22:0)	GL	TG	986.912	968.877	[M+NH4]+	C63H116O6	1.64E+00	1.28E+00	1.42E+00	1.48E+00	N/A	N/A	N/A	N/A	N/A	5.87E+00	5.49E+00	4.81E+00	5.09E+00	5.43E+00	N/A	N/A	N/A	N/A	N/A	2.45E+00	2.38E+00	2.34E+00	2.14E+00	2.09E+00	C00422	LMGL03011340	9545301	-	-	-	ko00561,ko01100
Lipid-B-P-0687	TG(18:1_18:2_26:0)	GL	TG	1014.94	996.908	[M+NH4]+	C65H120O6	7.86E-02	5.76E-02	6.60E-02	4.60E-02	N/A	N/A	N/A	N/A	N/A	3.01E-01	2.25E-01	2.29E-01	1.74E-01	2.12E-01	N/A	N/A	N/A	N/A	N/A	1.68E-01	1.77E-01	1.33E-01	1.64E-01	2.05E-01	C00422	-	-	-	-	-	ko00561,ko01100
Lipid-B-P-0751	TG(18:3_20:0_22:1)	GL	TG	984.896	966.862	[M+NH4]+	C63H114O6	3.48E-01	3.45E-01	3.83E-01	3.49E-01	N/A	N/A	N/A	N/A	N/A	9.73E-01	1.02E+00	1.25E+00	1.13E+00	1.51E+00	N/A	N/A	N/A	N/A	N/A	7.41E-01	5.70E-01	4.02E-01	6.25E-01	5.54E-01	C00422	LMGL03011425	9545386	-	-	-	ko00561,ko01100
Lipid-B-P-0752	TG(20:1_20:1_20:2)	GL	TG	984.896	966.862	[M+NH4]+	C63H114O6	2.17E-01	2.17E-01	2.30E-01	2.32E-01	N/A	N/A	N/A	N/A	N/A	8.08E-01	7.88E-01	7.23E-01	6.42E-01	6.89E-01	N/A	N/A	N/A	N/A	N/A	3.51E-01	3.05E-01	2.64E-01	3.00E-01	2.81E-01	C00422	LMGL03011235	9545196	-	-	-	ko00561,ko01100
Lipid-B-P-0680	TG(18:0_20:1_20:2)	GL	TG	958.88	940.846	[M+NH4]+	C61H112O6	3.30E-01	2.08E-01	2.61E-01	2.69E-01	N/A	N/A	N/A	N/A	N/A	1.19E+00	1.41E+00	1.24E+00	1.20E+00	1.48E+00	N/A	N/A	N/A	N/A	N/A	4.22E-01	4.44E-01	3.94E-01	4.00E-01	4.20E-01	C00422	LMGL03010791	9544752	-	-	-	ko00561,ko01100
Lipid-B-N-0059	LPG(16:3)	GP	LPG	481.257	482.264	[M-H]-	C22H43O9P	6.93E-03	3.25E-03	7.02E-03	9.64E-03	4.71E-02	1.04E-01	6.22E-02	5.91E-02	6.86E-02	5.08E-03	6.59E-03	3.59E-03	N/A	N/A	1.19E-01	6.32E-02	3.69E-02	8.46E-02	1.26E-01	5.93E-03	3.96E-03	N/A	N/A	N/A	--	-	-	-	-	-	--
Lipid-B-P-0601	TG(18:0_18:1_20:1)	GL	TG	932.865	914.83	[M+NH4]+	C59H110O6	1.09E-01	1.06E-01	1.22E-01	1.21E-01	N/A	N/A	N/A	N/A	N/A	5.48E-01	3.40E-01	3.55E-01	4.22E-01	2.70E-01	N/A	5.28E-02	N/A	N/A	N/A	N/A	1.35E-01	2.67E-01	1.06E-01	N/A	C00422	LMGL03010434	25240375	-	-	-	ko00561,ko01100
Lipid-B-P-0916	TG(16:0_20:4_20:5)	GL	TG	918.755	900.721	[M+NH4]+	C59H96O6	4.45E-01	4.09E-01	5.50E-01	5.57E-01	8.91E-01	1.36E+00	1.03E+00	1.07E+00	8.91E-01	3.20E-01	N/A	N/A	N/A	N/A	8.58E-01	6.34E-01	5.67E-01	6.62E-01	6.38E-01	N/A	N/A	N/A	N/A	N/A	C00422	LMGL03010877	9544838	-	-	-	ko00561,ko01100
Lipid-B-P-0198	LPC(20:5)	GP	LPC	542.325	541.317	[M+H]+	C28H48NO7P	7.08E-02	7.13E-02	1.06E-01	4.05E-02	1.26E+00	5.07E-01	N/A	N/A	N/A	N/A	N/A	N/A	N/A	N/A	N/A	N/A	N/A	N/A	N/A	N/A	N/A	N/A	N/A	N/A	C04230	LMGP01050050	11757087	-	-	-	ko00564
Lipid-B-N-0356	PI(16:0_16:2)	GP	PI	805.487	806.495	[M-H]-	C41H75O13P	N/A	N/A	N/A	N/A	N/A	N/A	N/A	N/A	N/A	N/A	N/A	N/A	N/A	N/A	N/A	7.07E-03	3.52E-03	N/A	N/A	N/A	N/A	N/A	N/A	N/A	--	-	-	-	-	-	--
Lipid-B-N-0249	PE(18:1_16:3)	GP	PE	710.476	711.484	[M-H]-	C39H70NO8P	N/A	N/A	N/A	N/A	N/A	N/A	N/A	N/A	N/A	N/A	N/A	N/A	N/A	N/A	N/A	N/A	N/A	N/A	N/A	N/A	N/A	N/A	N/A	N/A	C00350	-	-	-	-	-	ko00563,ko00564,ko01100,ko01110,ko04136
Lipid-B-N-0415	PS(17:0_16:1)	GP	PS	746.497	747.505	[M-H]-	C39H74NO10P	N/A	N/A	N/A	N/A	N/A	N/A	N/A	N/A	N/A	N/A	N/A	N/A	N/A	N/A	1.18E-02	N/A	N/A	N/A	N/A	N/A	N/A	N/A	N/A	N/A	C02737	LMGP03010230	52925340	-	-	-	ko00260,ko00564,ko01100,ko01110
