# Supplementary material for: Autophagy-mediated degradation of integumentary tapetum is critical for embryo pattern formation
Source: Nat Commun. 2024 Mar 27;15:2676. doi: 10.1038/s41467-024-46902-8 (PMC10973531; doi:10.1038/s41467-024-46902-8)
Supplement: Supplementary file 9 — Source Data [file 41467_2024_46902_MOESM9_ESM.xlsx]

## Sheet: Fig. 2
	Fig. 2c				Fig. 2e				Fig. 2g			Fig. 2h				Fig. 2j
					Anti-ATG8 labeled autophagosomes (number per cell)				GFP-ATG8 labeled autophagosomes (number per cell)							WT		atg5-1		atg5-2		atg5-4		atg7-1		atg7-2		atg7-3		proATG5:ATG5-GFP/atg5-2 Line 1		proATG5:ATG5-GFP/atg5-2 Line 2
					WT	atg5-2			WT	atg5-2						Number of aborted seeds	Number of normal seeds	Number of aborted seeds	Number of normal seeds	Number of aborted seeds	Number of normal seeds	Number of aborted seeds	Number of normal seeds	Number of aborted seeds	Number of normal seeds	Number of aborted seeds	Number of normal seeds	Number of aborted seeds	Number of normal seeds	Number of aborted seeds	Number of normal seeds	Number of aborted seeds	Number of normal seeds
					5	1			5	1
					5	1			6	1
					4	1			8	1					Ovary 1	90	2047	551	1302	549	1343	640	1231	549	1403	689	1290	595	1318	84	1905	70	2073
					5	0			8	1					Ovary 2	83	1997	635	1294	612	1375	537	1385	557	1546	587	1366	637	1482	75	1945	100	1966
					4	1			6	0					Ovary 3	86	2177	622	1530	632	1274	589	1367	559	1335	565	1327	572	1378	93	1958	87	1877
					6	0			4	2					Ovary 4	74	1830	658	1276	561	1533	565	1442	697	1381	761	1477	548	1351	71	2112	86	2162
					6	1			6	1					Ave	83.25	2012.75	616.5	1350.5	588.5	1381.25	582.75	1356.25	590.5	1416.25	650.5	1365	588	1382.25	80.75	1980	85.75	2019.5
					7	1			5	2					S.D.	6.80074	143.523	46.1339	120.16	39.8372	109.594	43.6835	89.4106	71.1313	91.0215	91.351	80.8579	37.8858	70.8819	9.81071	90.8442	12.2848	124.281
					5	0			4	0
					5	0			5	0
					7	2			5	1
					6	2			4	1
					6	0			4	0
					5	0			4	1
					4	2			6	1
					5	2			4	0
					4	1			5	1
					4	0			4	0
					5	2			4	1
					5	2			5	0
					7	0			5	1
					6	0			5	1
					5	1			5	0
					4	0			5	1
					6	1			5	0
					4	1			4	0
					6	0			7	1
					6	0			6	0
					5	2			6	1
					6	2			4	1
				Ave	5.26667	0.866667		Ave	5.13333	0.7
				S.D.	0.944433	0.819307		S.D.	1.13664	0.595963

## Sheet: Fig. 3
	Fig. 3b									Fig. 3d									Fig. 3e
	Integumentary tapetum width (μm) toluidine blue staining									Integumentary tapetum width (μm) mPS-PI staining									Embryo types in atg5-2
	WT				atg5-2					WT				atg5-2						Number	Percentage
	0 DAP	2 DAP	4 DAP	6 DAP	0 DAP	2 DAP	4 DAP	6 DAP		0 DAP	2 DAP	4 DAP	6 DAP	0 DAP	2 DAP	4 DAP	6 DAP		Normal	61	0.61
	8.949	10.6162	11.95	9.07883	10.82	10.4617	18.1088	17.8697		11.353	11.4284	15.8495	14.2653	11.3373	12.048	22.1514	30.109		Type Ⅰ	8	0.08
	10.759	10.3063	10.7514	9.32067	9.997	9.6818	16.487	20.552		11.0255	11.9997	14.956	12.937	12.2852	11.9512	25.227	34.743		Type Ⅱ	18	0.18
	10.8775	10.518	11.9225	9.39317	10.5425	10.0195	18.4245	23.0163		10.0793	11.4983	16.127	13.009	12.2217	10.242	17.825	28.56		Type Ⅲ	13	0.13
	9.86533	9.0155	11.089	10.2548	10.696	9.94767	20.3357	21.8922		9.796	13.0093	14.5548	12.524	11.1733	12.3217	18.243	19.388
	8.948	8.902	11.3072	10.185	8.58967	10.7105	20.5798	22.1865		12.3305	10.4978	16.635	13.862	11.7453	12.0722	19.198	23.4643
	9.809	9.3966	11.2978	8.87583	9.715	8.9695	13.0463	19.7563		11.0812	12.3876	15.555	12.421	11.9338	13.172	21.337	19.633
	10.0295	9.6435	12.0785	8.4795	10.315	9.92667	19.2787	17.9637		12.1815	11.5587	15.551	13.4045	12.327	12.805	20.937	20.48
	8.673	9.88067	11.806	8.9415	9.00883	10.2912	16.6655	19.68		11.2542	11.2555	16.363	13.5103	10.6318	12.4473	16.8543	24.25
	10.402	8.8195	10.1092	9.201	9.47533	8.80937	15.0405	24.0555		11.8077	12.31	15.0475	13.0947	10.8001	12.867	19.1498	20.424
	8.7865	9.63975	11.918	9.6748	9.376	8.978	16.8446	19.7298		12.0126	11.4632	16.47	15.141	11.9256	14.7663	18.106	20.2338
	9.203	9.061	10.1625	10.0524	8.69187	8.954	16.4475	20.7225		11.8435	11.2923	14.5838	15.7555	12.0254	13.8022	19.761	24.7393
	8.215	10.4086	11.1793	9.72767	9.362	8.7182	17.47	21.704		11.314	10.4233	16.533	14.6137	11.3012	12.2227	21.7702	24.0938
	8.92433	9.37917	11.1728	8.4715	8.949	10.2724	14.6937	19.3564		11.5033	11.8392	16.026	14.1033	11.9202	12.9075	19.47	33.806
	10.837	10.0405	11.3023	8.957	9.3744	9.92817	15.4211	23.395		11.484	13.4312	15.834	14.36	11.5	14.4458	17.7116	27.424
	9.911	9.0935	11.804	8.72557	9.4745	9.44167	16.0745	20.4352		11.9262	13.0449	13.424	14.6937	12.17	12.0625	20.3576	26.856
	9.58467	10.043			10.135	9.09175				11.516	12.1892	16.3158	14.007	10.923	13.6394	19.5012	26.675
	9.03	9.786			8.819	9.84775				10.1645	10.1499	14.48	11.277	12.443	11.7159	17.7389	30.949
	9.298	9.234			8.3938	10.2477				9.1362	12.4243	16.2635	14.2423	11.3416	13.9527	19.3855	30.779
Ave	9.56121	9.65465	11.3234	9.28928	9.54083	9.6832	16.9945	20.821		12.8845	13.4827	15.9055	13.4748	12.5593	10.9353	21.349	26.603
S.D.	0.798365	0.578566	0.620376	0.583475	0.74185	0.626269	2.09519	1.86271		13.0028	12.6356	14.921	13.3397	13.1641	11.8915	17.8193	29.818
										12.781	12.7852	15.69	12.6455	12.1858	11.5616	20.5798	32.224
										12.274	13.5536	15.7747	10.5953	12.9619	11.0915	21.0432	23.159
										11.7826	12.9462	16.101	14.1437	11.3135	12.9628	22.508	23.1644
										11.9162	12.7019	16.1205	11.4462	11.7344	11.6677	19.819	30.248
										12.7605	10.977	15.6262	13.6867	10.3374	11.0418	20.053	23.0442
										13.231	13.1436	14.809	12.5495	10.5223	13.2634	19.0132	25.1157
										11.357	13.4828	15.6155	10.26	10.848	11.7667	21.3711	30.665
										12.0998	12.4784	15.385	14.7215	11.7272	13.4997	20.1622	26.766
										12.1555	10.5586	16.4462	13.707	10.1156	12.444	21.403	33.4237
										11.688	13.381	15.3853	12.007	11.851	13.32	21.3268	21.182
									Ave	11.6581	12.1443	15.6116	13.3266	11.6442	12.4962	20.0391	26.4007
									S.D.	0.946342	1.01864	0.747282	1.2997	0.756687	1.06816	1.78833	4.54235

## Sheet: Fig. 4
Fig. 4b
		WT			atg5-2			atg7-1
		Number of integumentary tapetum with TUNEL signals	Number of total ovules/seeds	Percentage of integumentary tapetum with TUNEL signals	Number of integumentary tapetum with TUNEL signals	Number of total ovules/seeds	Percentage of integumentary tapetum with TUNEL signals	Number of integumentary tapetum with TUNEL signals	Number of total ovules/seeds	Percentage of integumentary tapetum with TUNEL signals
0 DAP	Replicate 1	0	30	0	0	30	0	0	30	0
	Replicate 2	0	30	0	0	30	0	0	30	0
	Replicate 3	0	30	0	0	30	0	0	30	0
2 DAP	Replicate 1	0	30	0	0	30	0	0	30	0
	Replicate 2	0	30	0	0	30	0	0	30	0
	Replicate 3	0	30	0	0	30	0	0	30	0
4 DAP	Replicate 1	14	30	0.466667	6	30	0.2	9	30	0.3
	Replicate 2	17	30	0.566667	6	30	0.2	10	30	0.333333
	Replicate 3	16	30	0.533333	7	30	0.233333	8	30	0.266667
5 DAP	Replicate 1	27	30	0.9	19	30	0.633333	17	30	0.566667
	Replicate 2	29	30	0.966667	20	30	0.666667	19	30	0.633333
	Replicate 3	29	30	0.966667	18	30	0.6	17	30	0.566667
	Fig. 4d
		Proteolytic activity (AFU per min per ng protein)
		WT				atg5-2
		2 DAP	4 DAP	6 DAP	8 DAP	2 DAP	4 DAP	6 DAP	8 DAP
	Replicate 1	10.7288	10.5103	58.0591	98.1351	8.9807	9.351	42.6431	74.2913
	Replicate 2	10.5355	10.0335	75.0714	133.737	9.6749	9.0849	52.0735	89.484
	Replicate 3	11.2154	10.6946	79.1363	136.828	10.8352	9.9283	53.5426	94.1201
	Replicate 4	10.5647	11.6797	87.3338	149.865	12.2897	10.165	51.5046	79.0411
	Ave	10.7611	10.7295	74.9001	129.641	10.4451	9.6323	49.941	84.2341
	S.D.	0.31459	0.691993	12.3314	22.1364	1.44826	0.500054	4.94042	9.14915

## Sheet: Fig. 5
	Fig. 5c				Fig. 5e									Fig. 5g
	Integumentary tapetum width (μm)				Percentage of embryos at 4 DAP									WT		atg5-2		proTPE8:ATG5-GFP/atg5-2 Line 1		proTPE8:ATG5-GFP/atg5-2 Line 2
						WT		atg5-2		proTPE8:ATG5-GFP/atg5-2
	WT	atg5-2	proTPE8:ATG5-GFP/atg5-2			Replicate 1	Replicate 2	Replicate 1	Replicate 2	Replicate 1	Replicate 2			Number of aborted seeds	Number of normal seeds	Number of aborted seeds	Number of normal seeds	Number of aborted seeds	Number of normal seeds	Number of aborted seeds	Number of normal seeds
					normal embryo	0.95	0.96	0.62	0.58	0.8	0.78
	15.2337	20.633	15.3627		abnormal embryo	0.05	0.04	0.38	0.42	0.2	0.22
	14.9575	20.276	17.376										Ovary 1	90	2047	549	1343	310	1698	303	1633
	14.61	18.757	17.5437										Ovary 2	83	1997	612	1375	361	1764	400	1666
	15.683	19.038	16.9943										Ovary 3	86	2177	632	1274	420	1631	367	1610
	15.508	18.705	17.6503										Ovary 4	74	1830	561	1533	392	1886	418	1830
	14.806	16.172	16.254										Ave	83.25	2012.75	588.5	1381.25	370.75	1744.75	372	1684.75
	15.7233	19.006	15.6223										S.D.	6.80074	143.523	39.8372	109.594	47.1266	108.7	50.6162	99.5234
	16.1365	19.44	16.5773
	15.3583	20.503	18.4837
	15.2417	16.971	18.3193
	16.2703	17.538	16.093
	14.7173	19.883	14.764
	14.75	18.537	15.9397
	16.853	19.611	18.0913
	16.278	18.1368	16.1733
	17.3543	24.375	16.9
	16.6227	19.405	18.1627
	14.42	16.938	17.739
	16.0283	15.555	18.1147
	14.45	22.339	17.717
	15.8267	19.171	16.0625
	14.46	21.604	16.902
	16.0185	23.463	16.065
	16.2365	19.426	17.003
	14.6343	15.6837	17.0097
	15.6075	21.311	15.75
	14.45	23.197	17.563
	16.0983	18.924	17.563
	15.6343	17.508	17.371
	15.2173	17.771	17.917
Ave	15.5062	19.3292	16.9695
S.D.	0.787472	2.20451	0.97399

## Sheet: Fig. 7b
Fig. 7b
Content of lipid subclasses (nmol/g)
Sample_ID	Group	all	TG	DG	PC	PE	FFA	PI	LPC	LPE
WT-0 DAP-1	WT-0 DAP	11589.7	1930.28	966.379	1650.41	1588.61	722.727	220.988	610.676	12.7314
WT-0 DAP-2	WT-0 DAP	11556.4	2010.4	901.472	1642.15	1603.24	617.623	370.397	558.022	13.194
WT-0 DAP-3	WT-0 DAP	11495.3	2020.38	900.23	1536.11	1608.84	820	254.995	585.524	13.045
WT-0 DAP-4	WT-0 DAP	11208.4	2062.72	860.502	1443.83	1573.74	681.854	244.236	634.551	13.2878
WT-0 DAP-5	WT-0 DAP	11558.6	2039.42	793.228	1677.32	1610.86	836.006	329.256	563.748	12.4588
WT-4 DAP-1	WT-4 DAP	11312.9	2121.27	993.067	1471.94	1697.5	566.2	646.395	467.126	11.2423
WT-4 DAP-2	WT-4 DAP	11306.7	2060.78	1043.8	1493.36	1719.19	547.28	689.953	467.815	11.2709
WT-4 DAP-3	WT-4 DAP	11279.4	2044.59	1271.59	1360.4	1569.65	613.923	190.324	463.28	10.5429
WT-4 DAP-4	WT-4 DAP	11129.5	2144.68	1006.68	1386.25	1635.11	564.083	478.379	503.816	13.0108
WT-4 DAP-5	WT-4 DAP	11322.8	2344.39	888.175	1583.7	1693.62	604.768	613.787	440.019	11.1826
atg5-2-0 DAP-1	atg5-2-0 DAP	13337.5	2401.93	1168.96	2025.23	2002.42	654.623	326.946	873.736	17.2912
atg5-2-0 DAP-2	atg5-2-0 DAP	13947.8	2507.99	1128.72	2031.62	1934.52	696.382	811.296	878.504	16.6216
atg5-2-0 DAP-3	atg5-2-0 DAP	12987.5	2188.41	1143.07	2004.5	1924.12	645.15	331.86	918.937	18.4162
atg5-2-0 DAP-4	atg5-2-0 DAP	14065.1	2203.68	1190.48	1968.23	2012.05	661.817	1065.19	914.964	18.7666
atg5-2-0 DAP-5	atg5-2-0 DAP	13339.1	2280.47	1027.8	2154.63	1975.16	663.472	609.376	884.341	17.7517
atg5-2-4 DAP-1	atg5-2-4 DAP	12229.2	2115.7	1044.98	1584.32	1739.53	683.705	460.974	869.492	22.5081
atg5-2-4 DAP-2	atg5-2-4 DAP	11816.2	1963.68	1092.07	1597.36	1547.68	596.131	368.65	837.846	21.7062
atg5-2-4 DAP-3	atg5-2-4 DAP	11314.7	1891.12	953.39	1471.06	1504.75	667.688	429.769	837.046	21.7996
atg5-2-4 DAP-4	atg5-2-4 DAP	12624.9	2000.89	1142.4	1665.99	1826.55	609.442	489.901	828.049	21.1136
atg5-2-4 DAP-5	atg5-2-4 DAP	12099.1	1944.69	1075.78	1383.84	1721.55	718.407	514.444	780.731	23.181
mean(group WT-0 DAP)	N/A	11482.5	2012.8	884.43	1589.96	1597.06	735.642	283.974	591.035	12.9435
mean(group WT-4 DAP)	N/A	11270.5	2143.4	1040.66	1459.13	1663.02	579.251	523.768	468.411	11.4498
mean(group atg5-2-0 DAP)	N/A	13535.7	2316.67	1131.84	2036.87	1969.65	664.289	628.936	894.097	17.7695
mean(group atg5-2-4 DAP)	N/A	12018.5	1983.28	1061.72	1542.16	1668.01	655.074	452.748	830.632	22.0616

## Sheet: Fig. 7c
Differential lipids between WT and atg5-2 ovules
Index	Formula	Compounds	Class I	Class II	lipidmaps ID	WT-0 DAP-1	WT-0 DAP-2	WT-0 DAP-3	WT-0 DAP-4	WT-0 DAP-5	atg5-2-0 DAP-1	atg5-2-0 DAP-2	atg5-2-0 DAP-3	atg5-2-0 DAP-4	atg5-2-0 DAP-5	VIP	Pvalue	Fold_Change	Log2FC	Type
Lipid-B-P-0001	C18H39NO3	PhytoSph(d18:0)	SP	SPH	LMSP01030001	0.0736	0.0793	0.0692	0.0759	0.0676	0.048	0.0528	0.048	0.059	0.0656	1.17	0.00274	0.748	-0.419	insig
Lipid-B-P-0002	C18H37NO3	PhytoSph(d18:1)	SP	SPH	LMSP01030002	0.0706	0.0639	0.055	0.0734	0.0514	0.0482	0.0462	0.0607	0.0489	0.047	0.938	0.0416	0.798	-0.325	insig
Lipid-B-P-0003	C16H31NO3	PhytoSph(d16:2)	SP	SPH	-	0.00893	0.0086	0.0085	0.00812	0.0101	0.00498	0.00526	0.00497	0.00576	0.00288	1.21	0.00024	0.539	-0.891	insig
Lipid-B-P-0005	C18H39NO2	SPH(d18:0)	SP	SPH	LMSP01020001	0.134	0.126	0.0992	0.121	0.12	0.0708	0.0757	0.0753	0.0723	0.0574	1.3	0.000211	0.586	-0.772	insig
Lipid-B-P-0006	C16H33NO2	SPH(d16:1)	SP	SPH	LMSP01040008	2.68	2.45	3.44	3.42	3.77	2.62	3.88	3.42	3.13	3.25	0.18	0.746	1.03	0.0489	insig
Lipid-B-P-0008	C18H35NO2	SPH(d18:2)	SP	SPH	LMSP01080010	0.248	0.241	0.294	0.256	0.247	0.199	0.223	0.238	0.227	0.232	1	0.023	0.87	-0.201	insig
Lipid-B-P-0010	C34H69NO4	Cer(d18:0/16:0(2OH))	SP	Cer	LMSP02020029	0.00833	0.00617	0.00697	0.0121	0.0146	0.000278	0.00165	0.00391	0.00375	0.00447	0.979	0.00921	0.292	-1.78	insig
Lipid-B-P-0014	C42H85NO4	Cer(d18:0/24:0(2OH))	SP	Cer	LMSP02020033	0.0125	0.0125	0.0158	0.0146	0.0187	0.0171	0.0151	0.0137	0.0184	0.0158	0.435	0.42	1.08	0.112	insig
Lipid-B-P-0015	C40H79NO4	Cer(d18:0/22:1(2OH))	SP	Cer	-	0.0222	0.0286	0.0242	0.0274	0.0286	0.0474	0.0416	0.0508	0.0471	0.0551	1.32	9.61e-05	1.85	0.885	insig
Lipid-B-P-0019	C34H69NO3	Cer(d18:0/16:0)	SP	Cer	LMSP02020001	0.0774	0.0717	0.0871	0.0821	0.0756	0.0343	0.0345	0.0332	0.0468	0.0308	1.33	4.07e-06	0.456	-1.13	down
Lipid-B-P-0022	C40H81NO3	Cer(d18:0/22:0)	SP	Cer	LMSP02020010	0.00944	0.0109	0.0119	0.0112	0.0107	0.0113	0.00709	0.0112	0.0118	0.00886	0.41	0.454	0.927	-0.109	insig
Lipid-B-P-0027	C34H67NO3	Cer(d18:1/16:0)	SP	Cer	LMSP02010004	0.0945	0.114	0.128	0.0819	0.13	0.105	0.11	0.115	0.109	0.105	0.0301	0.92	0.991	-0.0135	insig
Lipid-B-P-0029	C36H71NO3	Cer(d18:1/18:0)	SP	Cer	LMSP02010006	0.0181	0.016	0.0124	0.0162	0.0235	0.011	0.0164	0.0121	0.0205	0.0208	0.223	0.701	0.937	-0.0942	insig
Lipid-B-P-0031	C38H75NO3	Cer(d18:1/20:0)	SP	Cer	LMSP02010007	0.00564	0.00484	0.00578	0.00691	0.0054	0.00559	0.00503	0.00545	0.00825	0.00636	0.289	0.547	1.07	0.103	insig
Lipid-B-P-0032	C39H77NO3	Cer(d18:1/21:0)	SP	Cer	-	0.00719	0.00886	0.00459	0.00886	0.0107	0.0127	0.00467	0.00549	0.00994	0.00401	0.274	0.738	0.914	-0.129	insig
Lipid-B-P-0033	C40H79NO3	Cer(d18:1/22:0)	SP	Cer	LMSP02010008	0.092	0.114	0.0931	0.101	0.12	0.123	0.115	0.114	0.125	0.143	0.944	0.0326	1.19	0.253	insig
Lipid-B-P-0034	C41H81NO3	Cer(d18:1/23:0)	SP	Cer	LMSP02010021	0.0558	0.0602	0.0621	0.065	0.0499	0.0393	0.0271	0.0431	0.0478	0.0341	1.14	0.00229	0.653	-0.614	insig
Lipid-B-P-0035	C42H83NO3	Cer(d18:1/24:0)	SP	Cer	LMSP02010012	0.168	0.172	0.182	0.216	0.187	0.215	0.207	0.18	0.167	0.141	0.129	0.86	0.984	-0.0228	insig
Lipid-B-P-0039	C34H65NO3	Cer(d18:1/16:1)	SP	Cer	-	0.99	0.914	1.07	1.13	1.1	1.65	1.34	1.5	1.78	1.66	1.28	0.000706	1.52	0.606	insig
Lipid-B-P-0040	C36H69NO3	Cer(d18:1/18:1)	SP	Cer	LMSP02010003	0.0506	0.0443	0.061	0.0436	0.0475	0.0468	0.0159	0.0337	0.0234	0.0398	0.909	0.032	0.646	-0.63	insig
Lipid-B-P-0041	C38H73NO3	Cer(d18:1/20:1)	SP	Cer	-	0.0131	0.0101	0.00691	0.0122	0.00667	0.00603	0.013	0.00942	0.00805	0.00884	0.182	0.685	0.925	-0.113	insig
Lipid-B-P-0043	C42H81NO3	Cer(d18:1/24:1)	SP	Cer	LMSP02010009	0.456	0.496	0.526	0.485	0.512	0.55	0.473	0.464	0.539	0.512	0.277	0.567	1.03	0.036	insig
Lipid-B-P-0044	C44H85NO3	Cer(d18:1/26:1)	SP	Cer	LMSP02010010	0.146	0.121	0.151	0.158	0.138	0.139	0.121	0.112	0.167	0.148	0.257	0.649	0.961	-0.0568	insig
Lipid-B-P-0053	C34H65NO3	Cer(d18:2/16:0)	SP	Cer	LMSP02010024	0.34	0.357	0.408	0.366	0.358	0.452	0.417	0.478	0.428	0.443	1.21	0.0011	1.21	0.278	insig
Lipid-B-P-0056	C38H73NO3	Cer(d18:2/20:0)	SP	Cer	LMSP02010026	0.0152	0.00298	0.00817	0.00808	0.0132	0.0126	0.0105	0.0121	0.0121	0.0115	0.543	0.367	1.23	0.301	insig
Lipid-B-P-0058	C40H77NO3	Cer(d18:2/22:0)	SP	Cer	LMSP02010029	0.09	0.0956	0.0988	0.108	0.106	0.153	0.128	0.134	0.136	0.147	1.29	0.000155	1.4	0.485	insig
Lipid-B-P-0059	C41H79NO3	Cer(d18:2/23:0)	SP	Cer	LMSP02010030	0.069	0.0679	0.0848	0.0872	0.0767	0.0782	0.0662	0.0794	0.0701	0.0791	0.236	0.616	0.967	-0.0478	insig
Lipid-B-P-0060	C42H81NO3	Cer(d18:2/24:0)	SP	Cer	-	0.373	0.392	0.399	0.345	0.405	0.458	0.436	0.462	0.478	0.47	1.24	0.0006	1.2	0.268	insig
Lipid-B-P-0061	C44H85NO3	Cer(d18:2/26:0)	SP	Cer	-	0.284	0.392	0.407	0.416	0.371	0.372	0.339	0.355	0.426	0.411	0.138	0.82	1.02	0.026	insig
Lipid-B-P-0062	C34H63NO3	Cer(d18:2/16:1)	SP	Cer	-	180	171	173	158	198	143	126	135	152	155	1.14	0.00411	0.808	-0.307	insig
Lipid-B-P-0063	C36H67NO3	Cer(d18:2/18:1)	SP	Cer	LMSP02010025	4.15	4.5	5.67	5	5.31	3.52	3.2	3.38	3.66	3.88	1.21	0.00421	0.716	-0.482	insig
Lipid-B-P-0064	C38H71NO3	Cer(d18:2/20:1)	SP	Cer	LMSP02010027	1.05	1.02	1.38	1.03	1.18	1.09	0.969	0.874	0.976	0.996	0.819	0.0948	0.867	-0.206	insig
Lipid-B-P-0065	C40H75NO3	Cer(d18:2/22:1)	SP	Cer	-	8.36	7.62	9.49	8.63	9.27	9.88	8.81	9.13	10.1	10.5	0.849	0.058	1.12	0.161	insig
Lipid-B-P-0068	C36H63NO3	Cer(d18:2/18:3)	SP	Cer	-	0.0625	0.0828	0.0843	0.0857	0.0466	0.032	0.0355	0.0332	0.0426	0.0341	1.23	0.00742	0.491	-1.03	down
Lipid-B-P-0069	C44H79NO3	Cer(d18:2/26:3)	SP	Cer	-	0.00354	0.00238	0.00469	0.00509	0.00502	0.00308	0.00358	0.00393	0.00535	0.0035	0.123	0.705	0.938	-0.0919	insig
Lipid-B-P-0070	C40H81NO5	Cer(t16:0/24:0(2OH))	SP	Cert	-	0.00771	0.00548	0.00654	0.00959	0.00345	0.00643	0.00483	0.00568	0.00436	0.00674	0.286	0.435	0.855	-0.226	insig
Lipid-B-P-0071	C41H83NO5	Cer(t17:0/24:0(2OH))	SP	Cert	-	0.0342	0.0357	0.0305	0.0273	0.0401	0.0215	0.0228	0.0196	0.0212	0.0166	1.25	0.00189	0.607	-0.721	insig
Lipid-B-P-0072	C34H69NO5	Cer(t18:0/16:0(2OH))	SP	Cert	LMSP02030015	0.142	0.118	0.151	0.129	0.133	0.0652	0.0315	0.0609	0.0665	0.0522	1.27	1.61e-05	0.41	-1.29	down
Lipid-B-P-0073	C36H73NO5	Cer(t18:0/18:0(2OH))	SP	Cert	LMSP02030016	0.291	0.278	0.285	0.349	0.349	0.316	0.291	0.295	0.324	0.343	0.114	0.865	1.01	0.0151	insig
Lipid-B-P-0074	C38H77NO5	Cer(t18:0/20:0(2OH))	SP	Cert	LMSP02030017	0.0884	0.0836	0.0768	0.0817	0.083	0.0544	0.0369	0.0443	0.0502	0.0515	1.3	4e-05	0.574	-0.802	insig
Lipid-B-P-0075	C39H79NO5	Cer(t18:0/21:0(2OH))	SP	Cert	LMSP02030066	0.127	0.128	0.12	0.126	0.133	0.0637	0.0506	0.0598	0.0641	0.061	1.37	3.88e-08	0.471	-1.09	down
Lipid-B-P-0076	C40H81NO5	Cer(t18:0/22:0(2OH))	SP	Cert	LMSP02030018	1.65	1.58	1.77	1.76	1.74	1.57	1.19	1.39	1.39	1.5	1.1	0.00668	0.829	-0.27	insig
Lipid-B-P-0077	C41H83NO5	Cer(t18:0/23:0(2OH))	SP	Cert	LMSP02030067	0.955	0.905	0.995	0.933	0.966	0.61	0.51	0.555	0.583	0.672	1.34	1.68e-05	0.616	-0.699	insig
Lipid-B-P-0078	C42H85NO5	Cer(t18:0/24:0(2OH))	SP	Cert	LMSP02030002	3.89	4.29	4.33	4.38	4.16	3.96	3.07	3.67	3.77	3.56	1.05	0.0112	0.857	-0.223	insig
Lipid-B-P-0079	C43H87NO5	Cer(t18:0/25:0(2OH))	SP	Cert	LMSP02030068	0.716	0.574	0.511	0.526	0.588	0.419	0.292	0.325	0.407	0.367	1.22	0.00143	0.62	-0.689	insig
Lipid-B-P-0080	C44H89NO5	Cer(t18:0/26:0(2OH))	SP	Cert	LMSP02030003	0.405	0.404	0.394	0.341	0.462	0.37	0.285	0.294	0.349	0.342	0.987	0.0209	0.818	-0.289	insig
Lipid-B-P-0083	C44H87NO5	Cer(t18:0/26:1(2OH))	SP	Cert	-	0.00496	0.00606	0.0067	0.00419	0.00763	0.00402	0.00609	0.00313	0.00834	0.00772	0.119	0.969	0.992	-0.0116	insig
Lipid-B-P-0084	C44H89NO5	Cer(t20:0/24:0(2OH))	SP	Cert	LMSP02030023	0.0203	0.0118	0.0253	0.0226	0.0155	0.0285	0.0268	0.0176	0.0142	0.0202	0.301	0.537	1.12	0.168	insig
Lipid-B-P-0085	C34H67NO5	Cer(t18:1/16:0(2OH))	SP	Cert	LMSP02010193	0.313	0.348	0.439	0.332	0.381	0.19	0.135	0.121	0.168	0.177	1.31	0.000136	0.436	-1.2	down
Lipid-B-P-0086	C36H71NO5	Cer(t18:1/18:0(2OH))	SP	Cert	LMSP02010191	0.0452	0.0501	0.0415	0.0468	0.0607	0.0245	0.0286	0.0259	0.0183	0.0305	1.26	0.000604	0.523	-0.936	insig
Lipid-B-P-0087	C38H75NO5	Cer(t18:1/20:0(2OH))	SP	Cert	LMSP02010189	0.333	0.343	0.39	0.353	0.417	0.242	0.182	0.195	0.238	0.201	1.31	7.39e-05	0.577	-0.794	insig
Lipid-B-P-0088	C40H79NO5	Cer(t18:1/22:0(2OH))	SP	Cert	LMSP02010187	3.24	2.88	3.22	2.97	3.45	2.78	2.21	2.35	2.47	2.75	1.15	0.00276	0.796	-0.328	insig
Lipid-B-P-0089	C41H81NO5	Cer(t18:1/23:0(2OH))	SP	Cert	LMSP02010186	0.698	0.682	0.797	0.683	0.759	0.424	0.361	0.367	0.413	0.395	1.36	1.27e-05	0.542	-0.885	insig
Lipid-B-P-0091	C43H85NO5	Cer(t18:1/25:0(2OH))	SP	Cert	LMSP02010184	1.46	1.48	1.91	1.65	1.45	1.04	0.853	0.991	0.995	1.08	1.29	0.00116	0.625	-0.677	insig
Lipid-B-P-0092	C44H87NO5	Cer(t18:1/26:0(2OH))	SP	Cert	LMSP02010179	1.99	2.07	2.31	2.12	2.34	1.77	1.49	1.56	1.83	1.45	1.22	0.000694	0.748	-0.419	insig
Lipid-B-P-0093	C45H89NO5	Cer(t18:1/27:0(2OH))	SP	Cert	LMSP02010180	0.169	0.156	0.161	0.163	0.162	0.0742	0.0386	0.062	0.0893	0.0778	1.26	0.000249	0.422	-1.25	down
Lipid-B-P-0098	C41H83NO4	Cer(t17:0/24:0)	SP	Cert	-	0.27	0.262	0.298	0.305	0.312	0.295	0.239	0.263	0.282	0.317	0.311	0.553	0.964	-0.0527	insig
Lipid-B-P-0102	C34H69NO4	Cer(t18:0/16:0)	SP	Cert	LMSP02030001	0.0666	0.113	0.0826	0.099	0.108	0.057	0.0428	0.057	0.0564	0.0608	1.18	0.00783	0.583	-0.778	insig
Lipid-B-P-0103	C36H73NO4	Cer(t18:0/18:0)	SP	Cert	LMSP02030006	0.0309	0.0224	0.0258	0.0322	0.0347	0.019	0.0158	0.0175	0.0192	0.0134	1.22	0.00303	0.582	-0.781	insig
Lipid-B-P-0104	C40H81NO4	Cer(t18:0/22:0)	SP	Cert	LMSP02030008	2.05	1.95	2.16	2.17	2.21	2.39	1.99	2.3	2.35	2.48	0.788	0.0873	1.09	0.127	insig
Lipid-B-P-0105	C42H85NO4	Cer(t18:0/24:0)	SP	Cert	LMSP02030004	3.15	3.09	3.33	3.47	3.76	3.42	2.78	2.94	3.14	3.52	0.505	0.311	0.941	-0.0883	insig
Lipid-B-P-0106	C44H89NO4	Cer(t18:0/26:0)	SP	Cert	LMSP02030005	0.422	0.42	0.452	0.58	0.608	0.483	0.399	0.433	0.5	0.544	0.22	0.623	0.95	-0.0735	insig
Lipid-B-P-0110	C42H83NO4	Cer(t18:1/24:0)	SP	Cert	LMSP02010140	3.96	3.83	3.79	4.27	4.12	3.13	2.64	2.84	3.28	3.27	1.25	0.000376	0.758	-0.399	insig
Lipid-B-P-0111	C44H87NO4	Cer(t18:1/26:0)	SP	Cert	LMSP02010138	0.616	0.578	0.673	0.604	0.739	0.441	0.408	0.436	0.513	0.541	1.18	0.00193	0.729	-0.457	insig
Lipid-B-P-0112	C40H77NO10	HexCer(t18:1/16:0(2OH))	SP	HexCer	LMSP05010042	0.0841	0.105	0.0782	0.119	0.0839	0.0482	0.0744	0.044	0.0869	0.0608	0.977	0.0233	0.667	-0.584	insig
Lipid-B-P-0113	C44H85NO10	HexCer(t18:1/20:0(2OH))	SP	HexCer	LMSP05010044	0.0657	0.0694	0.0635	0.0579	0.0717	0.0427	0.0421	0.0444	0.0636	0.0524	1.08	0.0112	0.747	-0.421	insig
Lipid-B-P-0114	C46H89NO10	HexCer(t18:1/22:0(2OH))	SP	HexCer	LMSP05010045	0.721	0.673	0.606	0.741	0.628	0.822	0.721	0.711	0.818	0.822	0.988	0.0204	1.16	0.209	insig
Lipid-B-P-0115	C47H91NO10	HexCer(t18:1/23:0(2OH))	SP	HexCer	-	0.142	0.149	0.152	0.126	0.134	0.116	0.109	0.11	0.11	0.119	1.25	0.00223	0.802	-0.319	insig
Lipid-B-P-0116	C48H93NO10	HexCer(t18:1/24:0(2OH))	SP	HexCer	LMSP05010058	0.805	0.714	0.728	0.728	0.735	0.924	0.763	0.824	0.902	0.8	1.01	0.0263	1.14	0.183	insig
Lipid-B-P-0117	C50H97NO10	HexCer(t18:1/26:0(2OH))	SP	HexCer	LMSP05010047	0.519	0.435	0.443	0.375	0.418	0.399	0.347	0.383	0.578	0.525	0.0244	0.874	1.02	0.0272	insig
Lipid-B-P-0127	C40H75NO9	HexCer(d16:2/18:0(2OH))	SP	HexCer	LMSP0501AA78	0.154	0.0894	0.0914	0.128	0.154	0.144	0.125	0.192	0.182	0.116	0.612	0.208	1.23	0.3	insig
Lipid-B-P-0130	C48H91NO9	HexCer(d16:2/26:0(2OH))	SP	HexCer	-	0.0116	0.00797	0.00918	0.012	0.00477	0.0213	0.015	0.0157	0.0137	0.0224	1.08	0.00573	1.93	0.95	insig
Lipid-B-P-0139	C40H77NO8	HexCer(d16:1/18:0)	SP	HexCer	LMSP0501AA49	0.0344	0.022	0.0455	0.0421	0.0316	0.0648	0.0511	0.0437	0.0369	0.0521	0.869	0.048	1.42	0.501	insig
Lipid-B-P-0146	C40H77NO8	HexCer(d18:1/16:0)	SP	HexCer	LMSP0501AA03	0.349	0.335	0.368	0.334	0.426	0.408	0.376	0.387	0.449	0.504	0.862	0.0671	1.17	0.229	insig
Lipid-B-P-0153	C48H93NO8	HexCer(d18:1/24:0)	SP	HexCer	LMSP0501AA09	0.018	0.0191	0.027	0.0215	0.0169	0.0256	0.023	0.0181	0.0276	0.0277	0.668	0.16	1.19	0.253	insig
Lipid-B-P-0156	C40H75NO8	HexCer(d18:1/16:1)	SP	HexCer	-	9.13	7.6	7.54	7.92	7.48	9.89	9.09	8.93	10.8	11.1	1.13	0.00674	1.26	0.329	insig
Lipid-B-P-0157	C42H79NO8	HexCer(d18:1/18:1)	SP	HexCer	LMSP0501AA27	0.0581	0.0644	0.0605	0.0649	0.0635	0.0472	0.0631	0.0508	0.0265	0.0594	0.734	0.114	0.793	-0.335	insig
Lipid-B-P-0158	C44H83NO8	HexCer(d18:1/20:1)	SP	HexCer	-	0.0148	0.00754	0.0077	0.0127	0.009	0.017	0.0104	0.00648	0.00768	0.0153	0.135	0.697	1.1	0.136	insig
Lipid-B-P-0159	C46H87NO8	HexCer(d18:1/22:1)	SP	HexCer	-	0.0642	0.0558	0.058	0.0536	0.0481	0.097	0.0838	0.0814	0.0953	0.0923	1.31	3.8e-05	1.61	0.685	insig
Lipid-B-P-0160	C48H91NO8	HexCer(d18:1/24:1)	SP	HexCer	LMSP0501AA08	0.238	0.233	0.225	0.249	0.203	0.288	0.219	0.291	0.304	0.309	0.982	0.0274	1.23	0.3	insig
Lipid-B-P-0162	C40H75NO8	HexCer(d18:2/16:0)	SP	HexCer	LMSP0501AA33	21.9	22.8	21.8	21.3	22	26.9	25.6	25.6	30.1	27.9	1.28	0.00229	1.24	0.312	insig
Lipid-B-P-0163	C42H79NO8	HexCer(d18:2/18:0)	SP	HexCer	-	0.626	0.596	0.567	0.609	0.634	0.65	0.657	0.664	0.706	0.691	1.15	0.00316	1.11	0.152	insig
Lipid-B-P-0164	C44H83NO8	HexCer(d18:2/20:0)	SP	HexCer	LMSP0501AA34	0.147	0.0896	0.103	0.111	0.102	0.113	0.152	0.141	0.166	0.16	0.96	0.0276	1.33	0.408	insig
Lipid-B-P-0165	C46H87NO8	HexCer(d18:2/22:0)	SP	HexCer	LMSP0501AA37	0.798	0.693	0.692	0.713	0.738	1.2	1.03	1.09	1.2	1.23	1.34	6.73e-05	1.58	0.661	insig
Lipid-B-P-0166	C48H91NO8	HexCer(d18:2/24:0)	SP	HexCer	-	2.99	2.74	2.8	2.84	2.79	4.44	3.9	4.15	4.57	4.19	1.36	8.88e-05	1.5	0.585	insig
Lipid-B-P-0167	C48H89NO8	HexCer(d18:2/24:1)	SP	HexCer	-	48.6	42.1	43.5	43.5	44.7	71.2	64.2	66.6	72.1	64.3	1.35	8.62e-06	1.52	0.605	insig
Lipid-B-P-0169	C22H46NO7P	LPC(14:0)	GP	LPC	LMGP01050012	0.508	0.527	0.435	0.533	0.474	1.15	1.02	1.1	1.05	1.08	1.37	5.98e-08	2.18	1.12	up
Lipid-B-P-0170	C23H48NO7P	LPC(15:0)	GP	LPC	LMGP01050016	0.547	0.524	0.546	0.588	0.508	0.562	0.568	0.531	0.558	0.576	0.497	0.329	1.03	0.0431	insig
Lipid-B-P-0171	C24H50NO7P	LPC(16:0)	GP	LPC	LMGP01050018	104	89.9	100	105	96.3	177	176	184	176	180	1.37	1.16e-07	1.8	0.851	insig
Lipid-B-P-0172	C25H52NO7P	LPC(17:0)	GP	LPC	LMGP01050024	1.28	1.28	1.36	1.4	1.31	2.12	2.1	2.17	2.13	2.1	1.38	4e-08	1.6	0.676	insig
Lipid-B-P-0173	C26H54NO7P	LPC(18:0)	GP	LPC	LMGP01050026	7.64	7.21	7.67	8.08	7.88	20.6	21.8	21	22.6	22.3	1.38	3.31e-07	2.82	1.49	up
Lipid-B-P-0174	C27H56NO7P	LPC(19:0)	GP	LPC	LMGP01050041	0.679	0.653	0.611	0.672	0.684	0.741	0.786	0.792	0.808	0.801	1.28	0.000113	1.19	0.251	insig
Lipid-B-P-0175	C28H58NO7P	LPC(20:0)	GP	LPC	LMGP01050045	0.122	0.0965	0.159	0.159	0.178	0.674	0.51	0.616	0.574	0.593	1.35	4.46e-06	4.15	2.05	up
Lipid-B-P-0176	C30H62NO7P	LPC(22:0)	GP	LPC	LMGP01050053	0.24	0.0951	0.155	0.281	0.124	1	0.98	0.847	0.836	0.796	1.31	1.28e-06	4.98	2.32	up
Lipid-B-P-0177	C32H66NO7P	LPC(24:0)	GP	LPC	LMGP01050057	0.146	0.0905	0.211	0.188	0.307	0.55	0.469	0.57	0.47	0.503	1.22	0.000177	2.72	1.44	up
Lipid-B-P-0180	C23H46NO7P	LPC(15:1)	GP	LPC	LMGP01050125	0.217	0.255	0.248	0.201	0.286	0.229	0.303	0.154	0.263	0.278	0.0114	0.907	1.02	0.0216	insig
Lipid-B-P-0181	C24H48NO7P	LPC(16:1)	GP	LPC	LMGP01050021	2.11	2.28	2.25	2.63	1.99	3.88	3.71	4.06	4.09	3.85	1.34	4.86e-06	1.74	0.8	insig
Lipid-B-P-0183	C26H52NO7P	LPC(18:1)	GP	LPC	LMGP01050029	7.79	7.47	7.95	8.83	7.95	20.1	21.8	21.1	21.7	22	1.38	9.07e-09	2.67	1.42	up
Lipid-B-P-0184	C27H54NO7P	LPC(19:1)	GP	LPC	LMGP01050130	1.15	1.16	1.17	1.23	1.27	1.2	1.51	1.59	1.36	1.3	0.945	0.0515	1.16	0.214	insig
Lipid-B-P-0185	C28H56NO7P	LPC(20:1)	GP	LPC	LMGP01050047	0.24	0.267	0.296	0.327	0.289	0.539	0.517	0.529	0.512	0.54	1.35	1.55e-05	1.86	0.894	insig
Lipid-B-P-0189	C26H50NO7P	LPC(18:2)	GP	LPC	LMGP01050034	328	326	321	358	321	515	521	539	541	516	1.37	3.61e-08	1.59	0.671	insig
Lipid-B-P-0190	C28H54NO7P	LPC(20:2)	GP	LPC	LMGP01050132	0.532	0.479	0.591	0.583	0.537	0.728	0.752	0.736	0.767	0.662	1.27	0.000144	1.34	0.422	insig
Lipid-B-P-0193	C26H48NO7P	LPC(18:3)	GP	LPC	LMGP01050038	154	119	141	146	122	128	125	139	140	131	0.222	0.616	0.971	-0.042	insig
Lipid-B-P-0194	C28H52NO7P	LPC(20:3)	GP	LPC	LMGP01050133	0.089	0.0728	0.104	0.106	0.07	0.1	0.0989	0.107	0.0861	0.087	0.443	0.417	1.08	0.116	insig
Lipid-B-P-0201	C21H44NO7P	LPE(16:0)	GP	LPE	LMGP02050002	3.19	3.45	3.27	3.21	3.19	5.39	5.19	5.69	5.8	5.55	1.38	2.84e-06	1.69	0.759	insig
Lipid-B-P-0202	C22H46NO7P	LPE(17:0)	GP	LPE	LMGP02050030	0.094	0.103	0.0946	0.105	0.0906	0.0792	0.0771	0.0858	0.0942	0.0805	1.07	0.00945	0.855	-0.226	insig
Lipid-B-P-0203	C23H48NO7P	LPE(18:0)	GP	LPE	LMGP02050001	0.254	0.232	0.237	0.252	0.263	0.458	0.458	0.48	0.491	0.519	1.37	2.17e-06	1.94	0.958	insig
Lipid-B-P-0204	C25H52NO7P	LPE(20:0)	GP	LPE	LMGP02050045	0.0803	0.0821	0.101	0.101	0.11	0.2	0.177	0.188	0.182	0.23	1.33	5.49e-05	2.06	1.04	up
Lipid-B-P-0205	C27H56NO7P	LPE(22:0)	GP	LPE	LMGP02050054	0.0671	0.04	0.0877	0.0483	0.0571	0.282	0.227	0.319	0.307	0.213	1.33	0.000208	4.49	2.17	up
Lipid-B-P-0207	C21H42NO7P	LPE(16:1)	GP	LPE	LMGP02050037	0.0248	0.03	0.0439	0.039	0.0404	0.0562	0.0589	0.0661	0.0529	0.0448	1.1	0.0037	1.56	0.646	insig
Lipid-B-P-0209	C23H46NO7P	LPE(18:1)	GP	LPE	LMGP02050004	0.184	0.162	0.144	0.2	0.151	0.353	0.335	0.373	0.405	0.357	1.35	1.94e-06	2.17	1.12	up
Lipid-B-P-0210	C25H50NO7P	LPE(20:1)	GP	LPE	LMGP02050020	0.0141	0.0133	0.0116	0.0145	0.00796	0.0262	0.025	0.0205	0.0277	0.0272	1.26	7.78e-05	2.06	1.05	up
Lipid-B-P-0214	C23H44NO7P	LPE(18:2)	GP	LPE	LMGP02050011	7.21	7.59	7.43	7.67	6.91	9.01	8.58	9.46	9.79	9.18	1.3	0.000138	1.25	0.322	insig
Lipid-B-P-0215	C25H48NO7P	LPE(20:2)	GP	LPE	LMGP02050021	0.0085	0.00785	0.0126	0.0132	0.00776	0.0152	0.0164	0.0189	0.0119	0.0132	1.01	0.0173	1.52	0.6	insig
Lipid-B-P-0218	C23H42NO7P	LPE(18:3)	GP	LPE	LMGP02050042	1.6	1.49	1.61	1.63	1.63	1.43	1.47	1.72	1.61	1.54	0.336	0.533	0.976	-0.035	insig
Lipid-B-P-0319	C27H52O5	DG(8:0_16:0)	GL	DG	-	0.129	0.145	0.113	0.124	0.0632	0.128	0.132	0.103	0.157	0.11	0.354	0.519	1.1	0.136	insig
Lipid-B-P-0322	C33H64O5	DG(14:0_16:0)	GL	DG	LMGL02010378	0.102	0.116	0.115	0.0942	0.11	0.117	0.109	0.121	0.129	0.0682	0.0387	0.925	1.01	0.0151	insig
Lipid-B-P-0323	C35H68O5	DG(16:0_16:0)	GL	DG	LMGL02010001	5.29	4.93	6.35	5.12	4.94	5.12	6.11	5.5	5.8	4.96	0.262	0.63	1.03	0.0453	insig
Lipid-B-P-0324	C35H68O5	DG(14:0_18:0)	GL	DG	LMGL02010383	0.119	0.083	0.0797	0.0811	0.0592	0.108	0.0912	0.0835	0.0699	0.0716	0.0599	0.978	1	0.0059	insig
Lipid-B-P-0325	C37H72O5	DG(16:0_18:0)	GL	DG	LMGL02010020	8.78	8.19	10.3	9.08	9.23	8.5	7.81	8.91	10.8	7.06	0.383	0.499	0.944	-0.0834	insig
Lipid-B-P-0326	C37H72O5	DG(14:0_20:0)	GL	DG	LMGL02010388	0.145	0.15	0.122	0.138	0.12	0.152	0.0742	0.142	0.141	0.112	0.377	0.51	0.919	-0.121	insig
Lipid-B-P-0328	C39H76O5	DG(18:0_18:0)	GL	DG	LMGL02010002	4.59	4.5	5.1	4.05	3.79	5.35	4.51	4.73	5.83	3.92	0.509	0.289	1.1	0.144	insig
Lipid-B-P-0329	C39H76O5	DG(16:0_20:0)	GL	DG	LMGL02010042	0.0975	0.083	0.075	0.0888	0.0406	0.137	0.154	0.0941	0.132	0.0551	0.672	0.112	1.49	0.574	insig
Lipid-B-P-0330	C39H76O5	DG(14:0_22:0)	GL	DG	LMGL02010395	0.133	0.041	0.099	0.0704	0.177	0.13	0.159	0.14	0.155	0.117	0.679	0.208	1.35	0.432	insig
Lipid-B-P-0333	C41H80O5	DG(20:0_18:0)	GL	DG	LMGL02010008	N/A	N/A	N/A	N/A	0.0336	0.0472	0.0216	0.0273	0.0311	0.0493	1.13	N/A	1.05	0.0708	insig
Lipid-B-P-0335	C43H84O5	DG(16:0_24:0)	GL	DG	-	0.241	0.25	0.289	0.176	0.229	0.231	0.204	0.212	0.266	0.203	0.264	0.544	0.941	-0.0871	insig
Lipid-B-P-0336	C45H88O5	DG(20:0_22:0)	GL	DG	LMGL02010200	0.0636	0.0779	0.0693	0.05	0.0373	0.101	0.0553	0.138	0.083	0.089	0.854	0.0685	1.57	0.647	insig
Lipid-B-P-0337	C47H92O5	DG(22:0_22:0)	GL	DG	LMGL02010258	0.237	0.191	0.236	0.193	0.188	0.405	0.393	0.412	0.433	0.384	1.35	1.43e-06	1.94	0.957	insig
Lipid-B-P-0338	C49H96O5	DG(22:0_24:0)	GL	DG	-	0.145	0.106	0.128	0.128	0.127	0.156	0.202	0.218	0.259	0.203	1.21	0.00552	1.64	0.713	insig
Lipid-B-P-0339	C51H100O5	DG(22:0_26:0)	GL	DG	-	N/A	N/A	N/A	N/A	N/A	N/A	0.0121	N/A	0.0184	0.0147	0.908	N/A	N/A	N/A	insig
Lipid-B-P-0340	C51H100O5	DG(24:0_24:0)	GL	DG	-	N/A	N/A	N/A	N/A	0.0154	0.0221	0.0451	N/A	N/A	0.021	0.612	N/A	1.91	0.933	insig
Lipid-B-P-0341	C33H62O5	DG(14:0_16:1)	GL	DG	LMGL02010379	0.28	0.258	0.324	0.246	0.213	0.188	0.272	0.176	0.31	0.178	0.584	0.275	0.85	-0.234	insig
Lipid-B-P-0342	C35H66O5	DG(14:0_18:1)	GL	DG	LMGL02010384	0.0509	0.0688	0.0682	0.0621	0.0587	0.115	0.106	0.158	0.102	0.0972	1.26	0.00606	1.87	0.906	insig
Lipid-B-P-0343	C35H66O5	DG(16:0_16:1)	GL	DG	LMGL02010010	0.611	0.587	0.547	0.524	0.495	0.78	0.863	0.84	0.867	0.566	1.12	0.012	1.42	0.502	insig
Lipid-B-P-0344	C36H68O5	DG(16:0_17:1)	GL	DG	-	0.0825	0.0678	0.0489	0.0453	0.0444	0.109	0.0834	0.11	0.109	0.0977	1.17	0.00178	1.76	0.819	insig
Lipid-B-P-0345	C36H68O5	DG(15:0_18:1)	GL	DG	-	0.0563	0.0632	0.0436	0.0424	0.0332	0.0765	0.079	0.0585	0.0741	0.075	1.08	0.00621	1.52	0.605	insig
Lipid-B-P-0346	C37H70O5	DG(16:1_18:0)	GL	DG	LMGL02010023	N/A	N/A	N/A	N/A	0.00838	0.0318	N/A	N/A	0.0351	0.0275	0.671	N/A	3.76	1.91	insig
Lipid-B-P-0347	C37H70O5	DG(16:0_18:1)	GL	DG	LMGL02010006	9.41	8.45	8.54	7.28	6.82	22.7	22.9	21.2	21.2	21.3	1.37	2.27e-08	2.7	1.43	up
Lipid-B-P-0350	C39H74O5	DG(16:0_20:1)	GL	DG	LMGL02010048	0.0835	0.0996	0.106	0.099	0.0592	0.123	0.124	0.0982	0.118	0.107	0.867	0.0425	1.27	0.35	insig
Lipid-B-P-0351	C39H74O5	DG(18:0_18:1)	GL	DG	LMGL02010043	0.478	0.386	0.453	0.38	0.349	1.1	1.08	1.22	1.14	0.924	1.36	1.87e-05	2.67	1.42	up
Lipid-B-P-0353	C41H78O5	DG(18:1_20:0)	GL	DG	LMGL02010081	N/A	N/A	0.0226	0.0142	0.0389	0.047	0.0412	0.0738	0.0572	0.0444	0.862	0.0362	2.09	1.07	insig
Lipid-B-P-0354	C43H82O5	DG(18:1_22:0)	GL	DG	-	0.0408	0.0304	0.0381	0.0284	0.0337	0.058	0.103	0.112	0.0704	0.114	1.26	0.00663	2.67	1.42	up
Lipid-B-P-0355	C45H86O5	DG(18:1_24:0)	GL	DG	-	0.0236	0.0195	0.00589	0.0207	0.00657	0.0367	0.0425	0.0302	0.018	0.0376	0.947	0.014	2.17	1.11	insig
Lipid-B-P-0356	C35H64O5	DG(14:0_18:2)	GL	DG	LMGL02010385	0.747	0.794	0.651	0.665	0.687	1.39	1.19	1.38	1.36	0.986	1.3	0.00115	1.78	0.832	insig
Lipid-B-P-0357	C35H64O5	DG(16:0_16:2)	GL	DG	-	0.0597	0.0541	0.0615	0.0519	0.0352	0.0575	0.0727	0.0646	0.0403	0.0443	0.185	0.667	1.07	0.0914	insig
Lipid-B-P-0358	C35H64O5	DG(16:1_16:1)	GL	DG	LMGL02010011	0.0529	0.0579	0.0708	0.0282	0.0457	0.0637	0.0327	0.0481	0.0276	0.0278	0.518	0.297	0.783	-0.354	insig
Lipid-B-P-0359	C36H66O5	DG(15:0_18:2)	GL	DG	LMGL02010433	1.08	0.905	1.05	1.11	0.863	0.86	0.8	0.916	0.982	0.73	0.842	0.0606	0.855	-0.226	insig
Lipid-B-P-0360	C37H68O5	DG(16:1_18:1)	GL	DG	LMGL02010026	0.202	0.141	0.165	0.229	0.214	0.267	0.318	0.306	0.268	0.266	1.16	0.00189	1.5	0.585	insig
Lipid-B-P-0361	C37H68O5	DG(16:0_18:2)	GL	DG	LMGL02010027	334	310	304	306	275	441	455	423	459	430	1.34	5.07e-06	1.45	0.532	insig
Lipid-B-P-0362	C38H70O5	DG(17:1_18:1)	GL	DG	-	0.0626	0.0759	0.0745	0.0563	0.0637	0.0655	0.0592	0.0718	0.0783	0.0662	0.168	0.756	1.02	0.0339	insig
Lipid-B-P-0363	C38H70O5	DG(17:0_18:2)	GL	DG	LMGL02010034	2.58	2.25	2.26	1.94	1.55	3.31	3.12	2.96	3.27	2.96	1.18	0.00246	1.48	0.563	insig
Lipid-B-P-0364	C39H72O5	DG(16:0_20:2)	GL	DG	LMGL02010055	0.0331	0.0278	0.0405	0.0356	0.0379	0.0279	0.0374	0.0391	0.0405	0.0326	0.0693	0.876	1.01	0.0209	insig
Lipid-B-P-0365	C39H72O5	DG(18:0_18:2)	GL	DG	LMGL02010050	14.4	12.4	12.6	13.1	9.93	41.8	41.5	39	39.2	35.3	1.37	3.6e-07	3.16	1.66	up
Lipid-B-P-0366	C39H72O5	DG(18:1_18:1)	GL	DG	LMGL02010049	1.4	1.21	1.3	1.24	1.08	2.9	3.01	3.16	3.1	2.95	1.37	8.1e-09	2.42	1.28	up
Lipid-B-P-0367	C41H76O5	DG(18:1_20:1)	GL	DG	LMGL02010090	0.0302	0.0428	0.0169	0.0197	0.0176	0.058	0.0558	0.059	0.0741	0.0551	1.21	0.000624	2.37	1.25	up
Lipid-B-P-0368	C43H80O5	DG(18:2_22:0)	GL	DG	LMGL02010168	0.742	0.381	0.518	0.553	0.517	1.1	0.703	0.875	1.11	0.938	1.15	0.0034	1.74	0.803	insig
Lipid-B-P-0370	C44H82O5	DG(18:2_23:0)	GL	DG	-	0.413	0.294	0.301	0.156	0.279	0.259	0.216	0.211	0.244	0.193	0.563	0.196	0.778	-0.362	insig
Lipid-B-P-0371	C45H84O5	DG(18:2_24:0)	GL	DG	-	0.353	0.387	0.308	0.255	0.204	0.615	0.621	0.677	0.599	0.493	1.24	0.000156	1.99	0.996	insig
Lipid-B-P-0372	C46H86O5	DG(18:2_25:0)	GL	DG	-	0.185	0.089	0.099	0.0976	0.116	0.153	0.133	0.119	0.185	0.194	0.782	0.124	1.33	0.416	insig
Lipid-B-P-0374	C35H62O5	DG(14:0_18:3)	GL	DG	-	0.185	0.117	0.121	0.085	0.106	0.117	0.161	0.0992	0.118	0.111	0.0219	0.932	0.986	-0.0208	insig
Lipid-B-P-0377	C36H64O5	DG(15:0_18:3)	GL	DG	LMGL02010434	1.31	1.16	1.1	1.01	0.978	0.77	0.645	0.677	0.53	0.556	1.28	0.000261	0.572	-0.807	insig
Lipid-B-P-0378	C37H66O5	DG(16:1_18:2)	GL	DG	LMGL02010031	3.06	2.92	3.44	2.91	2.58	5.5	5.33	5.39	5.11	4.45	1.33	2.4e-05	1.73	0.791	insig
Lipid-B-P-0379	C37H66O5	DG(16:0_18:3)	GL	DG	LMGL02010032	84.9	84	84.4	86.4	67.7	67.5	74.2	65.6	71.4	57.1	1.01	0.0139	0.824	-0.279	insig
Lipid-B-P-0380	C37H66O5	DG(16:2_18:1)	GL	DG	-	0.109	0.0627	0.0651	0.0477	0.0567	0.107	0.133	0.124	0.0825	0.088	0.983	0.0288	1.56	0.645	insig
Lipid-B-P-0381	C38H68O5	DG(17:1_18:2)	GL	DG	-	0.326	0.375	0.321	0.301	0.321	0.417	0.39	0.454	0.411	0.37	1.17	0.0028	1.24	0.314	insig
Lipid-B-P-0382	C38H68O5	DG(17:0_18:3)	GL	DG	LMGL02010040	5.87	5.36	5.57	5.68	4.92	2.59	2.76	2.81	2.77	2.43	1.37	8.96e-06	0.488	-1.04	down
Lipid-B-P-0383	C39H70O5	DG(16:1_20:2)	GL	DG	LMGL02010061	0.0835	0.0627	0.0625	0.0699	0.0627	0.164	0.139	0.146	0.129	0.107	1.3	0.000793	2.01	1.01	up
Lipid-B-P-0384	C39H70O5	DG(16:0_20:3)	GL	DG	LMGL02010062	0.0771	0.0541	0.0453	0.033	0.0388	0.0431	0.0355	0.0359	0.0403	0.0307	0.683	0.183	0.747	-0.42	insig
Lipid-B-P-0385	C39H70O5	DG(18:1_18:2)	GL	DG	LMGL02010056	30.9	28	25.7	26.8	23.4	53.5	52.9	52.9	59.9	46.5	1.35	2.49e-05	1.97	0.978	insig
Lipid-B-P-0386	C39H70O5	DG(14:1_22:2)	GL	DG	LMGL02010421	0.168	0.168	0.131	0.146	0.146	0.302	0.298	0.328	0.331	0.276	1.35	3.72e-06	2.02	1.02	up
Lipid-B-P-0387	C39H70O5	DG(18:0_18:3)	GL	DG	LMGL02010057	5.05	4.71	4.45	4.48	3.83	6.45	6.69	6.21	6.36	6	1.29	0.000148	1.41	0.493	insig
Lipid-B-P-0388	C40H72O5	DG(19:1_18:2)	GL	DG	-	2.19	2.06	1.97	1.85	1.65	1.88	2.08	1.94	1.93	1.76	0.103	0.792	0.985	-0.0217	insig
Lipid-B-P-0389	C41H74O5	DG(18:2_20:1)	GL	DG	LMGL02010099	0.534	0.492	0.472	0.483	0.415	1.03	0.941	0.941	0.977	0.866	1.36	1.79e-06	1.99	0.99	insig
Lipid-B-P-0391	C41H74O5	DG(18:3_22:0)	GL	DG	LMGL02010484	0.211	0.199	0.178	0.188	0.164	0.179	0.205	0.223	0.197	0.186	0.424	0.397	1.05	0.0752	insig
Lipid-B-P-0392	C43H78O5	DG(18:2_22:1)	GL	DG	LMGL02010180	N/A	N/A	0.0351	0.023	0.0286	0.00585	N/A	0.0207	N/A	N/A	0.401	N/A	0.46	-1.12	insig
Lipid-B-P-0393	C44H80O5	DG(18:3_23:0)	GL	DG	-	0.0699	0.088	0.0714	0.0563	0.0823	0.0321	0.0474	0.0356	0.0285	0.0769	1	0.026	0.6	-0.738	insig
Lipid-B-P-0394	C45H82O5	DG(18:3_24:0)	GL	DG	-	0.066	0.0658	0.0604	0.101	0.0496	0.0374	0.0669	0.0901	0.133	0.0691	0.186	0.572	1.16	0.21	insig
Lipid-B-P-0398	C37H64O5	DG(16:1_18:3)	GL	DG	LMGL02010035	1.28	1.16	1.08	1.02	0.858	0.775	0.902	0.809	0.804	0.701	1.11	0.012	0.739	-0.436	insig
Lipid-B-P-0400	C37H64O5	DG(16:2_18:2)	GL	DG	-	0.115	0.0774	0.147	0.0854	0.108	0.103	0.134	0.0774	0.0914	0.124	0.00145	0.969	0.994	-0.0088	insig
Lipid-B-P-0402	C39H68O5	DG(16:0_20:4)	GL	DG	LMGL02010070	0.318	0.294	0.282	0.269	0.225	0.32	0.327	0.331	0.318	0.264	0.707	0.123	1.12	0.167	insig
Lipid-B-P-0403	C39H68O5	DG(18:2_18:2)	GL	DG	LMGL02010063	310	299	285	262	267	384	322	376	372	294	1.05	0.018	1.23	0.296	insig
Lipid-B-P-0404	C39H68O5	DG(16:1_20:3)	GL	DG	-	1.07	1.09	1.08	0.995	0.993	1.25	1.32	1.34	1.29	1.14	1.23	0.00121	1.21	0.279	insig
Lipid-B-P-0405	C39H68O5	DG(18:1_18:3)	GL	DG	LMGL02010064	31.8	29.9	30.4	27.1	25.4	35.1	33.9	37.2	36.8	29.4	1.01	0.0166	1.19	0.253	insig
Lipid-B-P-0406	C41H72O5	DG(18:1_20:3)	GL	DG	LMGL02010110	0.031	0.0312	0.0225	0.028	0.0244	0.0278	0.022	0.0308	0.0272	0.0288	0.00198	0.977	0.998	-0.0036	insig
Lipid-B-P-0408	C41H72O5	DG(18:2_20:2)	GL	DG	LMGL02010109	0.448	0.356	0.416	0.354	0.294	0.387	0.433	0.44	0.492	0.444	0.817	0.0782	1.18	0.233	insig
Lipid-B-P-0416	C39H66O5	DG(18:2_18:3)	GL	DG	LMGL02010071	80.5	67.8	81.2	68.9	61.2	57.5	61.1	62.6	62	58.5	1.01	0.0383	0.839	-0.254	insig
Lipid-B-P-0417	C39H66O5	DG(16:1_20:4)	GL	DG	LMGL02010077	0.563	0.473	0.594	0.51	0.366	0.358	0.46	0.399	0.426	0.4	0.814	0.0814	0.816	-0.294	insig
Lipid-B-P-0420	C41H70O5	DG(18:2_20:3)	GL	DG	LMGL02010120	0.143	0.104	0.106	0.129	0.0938	0.084	0.0795	0.0723	0.11	0.0914	0.941	0.0397	0.759	-0.398	insig
Lipid-B-P-0428	C39H64O5	DG(18:3_18:3)	GL	DG	LMGL02010079	15.2	11.5	12.4	13	10.5	6.85	7.44	6.28	6.41	5.29	1.31	0.000572	0.516	-0.953	insig
Lipid-B-P-0429	C39H64O5	DG(18:2_18:4)	GL	DG	LMGL02010505	2.44	1.92	1.91	1.74	1.61	1.03	1.09	1.05	1.02	0.817	1.3	0.00179	0.522	-0.939	insig
Lipid-B-P-0455	C17H34O4	MG(14:0)	GL	MG	-	1.04	0.576	0.61	0.505	0.509	1.21	0.887	0.509	0.338	0.662	0.102	0.699	1.11	0.155	insig
Lipid-B-P-0457	C19H38O4	MG(16:0)	GL	MG	LMGL01010001	155	137	159	146	149	144	166	146	165	135	0.123	0.785	1.01	0.0198	insig
Lipid-B-P-0458	C21H42O4	MG(18:0)	GL	MG	LMGL01010003	192	161	221	187	220	190	235	219	231	210	0.647	0.176	1.11	0.145	insig
Lipid-B-P-0463	C21H40O4	MG(18:1)	GL	MG	LMGL01010004	3.71	2.6	3.3	3.25	3.58	3.39	3.86	3.08	3.93	3.97	0.593	0.207	1.11	0.149	insig
Lipid-B-P-0465	C21H38O4	MG(18:2)	GL	MG	LMGL01010006	41	35.5	40.1	39.9	38.1	31	34.1	32.5	31.1	30.7	1.26	0.00052	0.819	-0.288	insig
Lipid-B-P-0468	C21H38O4	MG(18:3)	GL	MG	LMGL01010006	31.1	27.4	32.7	31.9	30	15.1	18.7	16.3	16.7	15	1.35	3.31e-06	0.534	-0.906	insig
Lipid-B-P-0480	C47H90O6	TG(14:0_14:0_16:0)	GL	TG	LMGL03012756	0.87	1.2	0.525	0.813	0.81	1.18	1.08	0.919	1.23	0.696	0.55	0.258	1.21	0.276	insig
Lipid-B-P-0483	C48H92O6	TG(14:0_15:0_16:0)	GL	TG	LMGL03014167	1.68	1.72	1.72	1.9	1.49	1.18	2.14	1.87	1.71	1.8	0.0269	0.834	1.02	0.0314	insig
Lipid-B-P-0484	C49H94O6	TG(14:0_16:0_16:0)	GL	TG	LMGL03012786	2.94	3.31	3.69	2.26	2.36	2.58	3.35	2.56	3.21	3.74	0.266	0.628	1.06	0.0862	insig
Lipid-B-P-0485	C50H96O6	TG(15:0_16:0_16:0)	GL	TG	LMGL03012900	2.94	2.42	1.9	2.34	2.92	3.21	2.1	3.15	2.22	2.62	0.239	0.617	1.06	0.0873	insig
Lipid-B-P-0486	C50H96O6	TG(14:0_16:0_17:0)	GL	TG	LMGL03014222	0.763	1.54	0.806	0.641	1.31	1.3	0.925	0.824	1.54	1.13	0.363	0.563	1.13	0.176	insig
Lipid-B-P-0487	C51H98O6	TG(16:0_16:0_16:0)	GL	TG	LMGL03010001	10.3	11.3	10.1	8.52	11.7	9.88	9.82	8.96	9.81	9.3	0.603	0.206	0.918	-0.124	insig
Lipid-B-P-0488	C51H98O6	TG(14:0_16:0_18:0)	GL	TG	LMGL03014225	1.32	1.01	0.981	1.01	0.951	0.84	1.07	1.3	0.882	1.18	0.0364	0.994	0.999	-0.0012	insig
Lipid-B-P-0490	C52H100O6	TG(16:0_16:0_17:0)	GL	TG	LMGL03010019	2.41	1.94	2.08	1.2	1.98	2.02	1.72	1.88	1.98	1.75	0.0131	0.813	0.973	-0.0393	insig
Lipid-B-P-0492	C53H102O6	TG(16:0_16:0_18:0)	GL	TG	LMGL03010004	12.2	13.5	10.3	12.3	11.4	12.4	12.7	10.3	10.8	9.49	0.458	0.36	0.933	-0.1	insig
Lipid-B-P-0495	C55H106O6	TG(16:0_18:0_18:0)	GL	TG	LMGL03010069	11.3	11.5	8.81	10.2	10.4	10.9	10.5	8.58	9.17	8.53	0.572	0.234	0.915	-0.129	insig
Lipid-B-P-0496	C55H106O6	TG(16:0_16:0_20:0)	GL	TG	LMGL03010080	4.72	4.61	3.72	4.11	4.18	4.56	4.1	4.21	4.03	3.92	0.212	0.642	0.976	-0.0352	insig
Lipid-B-P-0499	C56H108O6	TG(17:0_17:0_19:0)	GL	TG	LMGL03010130	0.242	0.271	0.268	0.263	0.24	0.293	0.279	0.253	0.261	0.259	0.564	0.245	1.05	0.0685	insig
Lipid-B-P-0500	C57H110O6	TG(18:0_18:0_18:0)	GL	TG	LMGL03010002	2.23	2.63	1.75	1.83	2.07	2.38	1.94	1.74	1.89	1.59	0.442	0.376	0.908	-0.139	insig
Lipid-B-P-0501	C57H110O6	TG(16:0_18:0_20:0)	GL	TG	LMGL03010175	0.0728	0.107	0.0844	0.0786	0.0921	0.0438	0.0733	0.0617	0.0731	0.0603	1	0.0158	0.718	-0.478	insig
Lipid-B-P-0502	C57H110O6	TG(14:0_18:0_22:0)	GL	TG	LMGL03014355	0.0757	0.162	0.0725	0.108	0.142	0.181	0.16	0.105	0.11	0.183	0.645	0.183	1.32	0.4	insig
Lipid-B-P-0503	C57H110O6	TG(16:0_16:0_22:0)	GL	TG	LMGL03010249	0.0833	0.0719	0.128	0.128	0.115	0.119	0.126	0.201	0.111	0.22	0.805	0.0983	1.48	0.563	insig
Lipid-B-P-0504	C58H112O6	TG(15:0_16:0_24:0)	GL	TG	-	0.0996	0.124	0.124	0.0979	0.0807	0.0612	0.161	0.0733	0.107	0.0691	0.399	0.604	0.894	-0.161	insig
Lipid-B-P-0506	C59H114O6	TG(16:0_18:0_22:0)	GL	TG	LMGL03010459	0.0482	0.0619	0.0554	0.0466	0.0801	0.0732	0.0565	0.0341	0.0788	0.0725	0.144	0.666	1.08	0.109	insig
Lipid-B-P-0507	C59H114O6	TG(16:0_16:0_24:0)	GL	TG	-	0.126	0.0564	0.0944	0.0845	0.0795	0.126	0.122	0.118	0.108	0.129	0.939	0.0422	1.37	0.454	insig
Lipid-B-P-0508	C59H114O6	TG(16:0_20:0_20:0)	GL	TG	LMGL03010335	0.0218	0.0407	0.0258	0.0361	0.0241	0.0348	0.0393	0.0388	0.0381	0.0374	0.845	0.0951	1.27	0.344	insig
Lipid-B-P-0509	C60H116O6	TG(16:0_18:0_23:0)	GL	TG	-	0.0346	0.03	0.0712	0.0623	0.0526	0.078	0.0265	0.0629	0.0681	0.0532	0.253	0.54	1.15	0.202	insig
Lipid-B-P-0512	C61H118O6	TG(16:0_16:0_26:0)	GL	TG	-	0.0336	0.0412	N/A	N/A	N/A	0.029	0.0588	0.0455	0.0432	0.032	0.92	N/A	1.11	0.157	insig
Lipid-B-P-0513	C63H122O6	TG(18:0_20:0_22:0)	GL	TG	LMGL03011114	0.0257	0.0397	0.0374	0.0348	0.0322	0.0536	0.0687	0.069	0.0718	0.0812	1.29	0.000405	2.03	1.02	up
Lipid-B-P-0517	C47H88O6	TG(12:0_16:0_16:1)	GL	TG	LMGL03013322	0.728	0.704	0.956	0.565	0.662	0.714	1.03	0.26	0.687	1.02	0.116	0.911	1.03	0.0358	insig
Lipid-B-P-0519	C47H88O6	TG(14:0_14:0_16:1)	GL	TG	LMGL03012757	0.256	0.233	0.316	0.384	0.279	0.312	0.361	0.473	0.318	0.4	0.82	0.0822	1.27	0.345	insig
Lipid-B-P-0523	C49H92O6	TG(14:0_16:0_16:1)	GL	TG	LMGL03014221	1.99	3.18	3.98	2.78	3.97	3.23	3.71	1.51	2.75	2.91	0.31	0.515	0.888	-0.172	insig
Lipid-B-P-0525	C49H92O6	TG(14:0_14:0_18:1)	GL	TG	LMGL03012762	0.85	0.88	0.981	0.848	0.674	0.795	0.78	0.336	0.917	1.12	0.298	0.698	0.933	-0.0999	insig
Lipid-B-P-0526	C50H94O6	TG(15:0_16:0_16:1)	GL	TG	LMGL03015005	3.21	2.62	2.46	1.68	3.03	3.05	2.93	3.1	2.14	1.93	0.0544	0.938	1.01	0.0162	insig
Lipid-B-P-0529	C51H96O6	TG(16:0_16:0_16:1)	GL	TG	LMGL03010017	1.95	2.35	1.93	1.53	2.15	2.41	1.54	1.93	1.58	2.07	0.193	0.728	0.962	-0.0566	insig
Lipid-B-P-0530	C51H96O6	TG(14:0_16:0_18:1)	GL	TG	LMGL03014226	0.821	1.01	1.52	1.25	1.6	1.4	1.27	2.02	1.36	1.37	0.573	0.264	1.19	0.256	insig
Lipid-B-P-0531	C52H98O6	TG(15:0_16:0_18:1)	GL	TG	LMGL03015010	0.757	0.765	1.08	0.786	0.397	0.972	1.15	0.751	0.895	0.859	0.595	0.232	1.22	0.288	insig
Lipid-B-P-0532	C52H98O6	TG(16:0_16:0_17:1)	GL	TG	LMGL03010022	0.833	0.938	1.11	0.871	0.717	0.894	0.928	0.898	1.01	0.395	0.307	0.603	0.922	-0.117	insig
Lipid-B-P-0534	C53H100O6	TG(16:0_16:0_18:1)	GL	TG	LMGL03010005	6.81	7.95	7.75	7.57	6.68	8.1	7.8	6.35	8.82	6.44	0.0953	0.795	1.02	0.0287	insig
Lipid-B-P-0535	C54H102O6	TG(16:0_17:0_18:1)	GL	TG	LMGL03010051	1.16	1.16	1.01	1.06	1.04	1.16	1.13	1.17	0.687	0.87	0.421	0.457	0.925	-0.113	insig
Lipid-B-P-0536	C55H104O6	TG(16:0_18:0_18:1)	GL	TG	LMGL03010085	2.33	2.41	2.06	2.67	2.73	2.84	3.47	3.4	3.76	3.24	1.18	0.00184	1.37	0.454	insig
Lipid-B-P-0537	C55H104O6	TG(16:0_16:1_20:0)	GL	TG	LMGL03010095	0.217	0.185	0.213	0.11	0.169	0.133	0.139	0.175	0.186	0.136	0.43	0.306	0.861	-0.216	insig
Lipid-B-P-0541	C57H108O6	TG(18:0_18:0_18:1)	GL	TG	LMGL03010188	0.217	0.248	0.159	0.25	0.189	0.312	0.314	0.285	0.251	0.274	1.05	0.00957	1.35	0.434	insig
Lipid-B-P-0542	C57H108O6	TG(16:0_20:0_18:1)	GL	TG	-	0.239	0.417	0.273	0.355	0.255	0.517	0.413	0.401	0.426	0.511	1.07	0.00969	1.47	0.559	insig
Lipid-B-P-0544	C57H108O6	TG(16:0_18:1_20:0)	GL	TG	LMGL03010201	0.288	0.376	0.335	0.418	0.399	0.498	0.64	0.377	0.562	0.638	1.05	0.0176	1.49	0.58	insig
Lipid-B-P-0547	C59H112O6	TG(18:0_18:1_20:0)	GL	TG	LMGL03010382	0.165	0.122	0.274	0.0932	0.117	0.423	0.31	0.274	0.332	0.394	1.16	0.00201	2.24	1.17	up
Lipid-B-P-0548	C59H112O6	TG(16:0_18:1_22:0)	GL	TG	LMGL03010511	0.226	0.0771	0.117	0.116	0.125	0.358	0.325	0.241	0.367	0.214	1.16	0.00317	2.28	1.19	up
Lipid-B-P-0551	C59H112O6	TG(16:0_20:0_20:1)	GL	TG	LMGL03010383	N/A	N/A	N/A	N/A	N/A	0.0864	0.0646	0.08	0.0756	0.0754	1.39	N/A	N/A	N/A	insig
Lipid-B-P-0553	C60H114O6	TG(15:0_24:0_18:1)	GL	TG	-	0.0943	0.0637	N/A	0.103	N/A	N/A	N/A	0.0721	N/A	N/A	0.578	N/A	0.83	-0.27	insig
Lipid-B-P-0555	C61H116O6	TG(16:0_24:0_18:1)	GL	TG	-	0.0242	0.0479	0.0517	0.0588	0.05	0.108	0.132	0.126	0.129	0.108	1.26	1.45e-05	2.59	1.37	up
Lipid-B-P-0570	C51H94O6	TG(16:0_16:1_16:1)	GL	TG	LMGL03014227	1.65	1.48	1.82	1.65	1.97	2.07	2.52	2.43	2.27	2.09	1.18	0.00187	1.33	0.409	insig
Lipid-B-P-0571	C51H94O6	TG(14:0_16:0_18:2)	GL	TG	LMGL03014251	1.19	0.619	0.411	0.862	0.873	1.82	1.22	1.22	1.33	1.23	1.02	0.0114	1.73	0.788	insig
Lipid-B-P-0572	C51H94O6	TG(14:0_16:1_18:1)	GL	TG	-	1.14	0.789	0.963	0.617	0.771	0.464	0.925	0.885	0.59	1.08	0.272	0.659	0.923	-0.116	insig
Lipid-B-P-0576	C52H96O6	TG(15:0_16:0_18:2)	GL	TG	LMGL03015011	0.908	0.85	1.05	1.17	0.825	0.822	0.663	0.653	0.826	0.673	1.05	0.0193	0.758	-0.4	insig
Lipid-B-P-0577	C52H96O6	TG(13:0_18:1_18:1)	GL	TG	LMGL03012732	0.282	0.334	0.338	0.437	0.24	0.285	0.314	0.3	0.555	0.194	0.0688	0.96	1.01	0.0159	insig
Lipid-B-P-0581	C53H98O6	TG(16:0_16:1_18:1)	GL	TG	LMGL03010043	2.11	1.81	2.44	2.45	2.76	2.6	2.24	2.58	2.45	2.69	0.512	0.324	1.08	0.117	insig
Lipid-B-P-0582	C53H98O6	TG(14:0_16:1_20:1)	GL	TG	LMGL03014259	2.81	1.89	2.54	2.16	2.34	3.2	2.82	3.21	2.8	2.79	1.04	0.0132	1.26	0.338	insig
Lipid-B-P-0583	C53H98O6	TG(16:0_16:0_18:2)	GL	TG	LMGL03010044	16.2	17.5	18.4	17.9	16.9	19	22.3	20.9	18.8	20.3	1.13	0.00713	1.17	0.223	insig
Lipid-B-P-0584	C54H100O6	TG(16:0_17:1_18:1)	GL	TG	-	1.01	1.39	1.36	0.693	1.21	1.1	1.16	1.04	1.52	1.4	0.367	0.501	1.1	0.136	insig
Lipid-B-P-0585	C54H100O6	TG(16:0_17:0_18:2)	GL	TG	LMGL03010063	2.79	3	2.59	2.97	2.44	2.43	2.81	2.47	2.75	2.33	0.623	0.191	0.926	-0.111	insig
Lipid-B-P-0586	C55H102O6	TG(16:0_18:1_18:1)	GL	TG	LMGL03010100	1.01	1.06	1.38	1.33	1.21	1.46	1.54	1.4	1.33	1.51	0.996	0.0229	1.21	0.276	insig
Lipid-B-P-0587	C55H102O6	TG(16:0_18:0_18:2)	GL	TG	LMGL03010104	6.46	6.06	6.31	7.05	6.14	9.24	10.5	9.59	9.2	10.1	1.35	9.86e-06	1.52	0.602	insig
Lipid-B-P-0588	C55H102O6	TG(16:0_16:0_20:2)	GL	TG	LMGL03010115	1.09	1.02	1.08	1.18	0.897	1.68	1.62	1.57	1.53	1.67	1.32	2.26e-05	1.53	0.618	insig
Lipid-B-P-0591	C57H106O6	TG(18:0_18:1_18:1)	GL	TG	LMGL03010217	0.264	0.215	0.31	0.232	0.263	0.324	0.272	0.204	0.287	0.261	0.223	0.633	1.05	0.069	insig
Lipid-B-P-0592	C57H106O6	TG(16:0_18:1_20:1)	GL	TG	LMGL03010234	1.66	1.36	1.61	1.61	1.7	2.34	2.18	1.51	2.26	1.78	0.914	0.053	1.27	0.344	insig
Lipid-B-P-0595	C57H106O6	TG(16:0_18:2_20:0)	GL	TG	LMGL03010230	2.52	2.42	2.59	2.45	2.82	3.23	3.46	3.4	3.28	3.71	1.31	6.19e-05	1.33	0.415	insig
Lipid-B-P-0597	C57H106O6	TG(18:0_18:0_18:2)	GL	TG	LMGL03010220	0.967	0.986	0.897	1.12	1.09	1.72	1.85	1.58	1.54	1.49	1.32	0.000113	1.62	0.694	insig
Lipid-B-P-0600	C58H108O6	TG(16:0_21:0_18:2)	GL	TG	-	0.254	0.235	0.156	0.191	0.143	0.328	0.153	0.231	0.226	0.229	0.482	0.319	1.19	0.254	insig
Lipid-B-P-0602	C59H110O6	TG(18:0_18:2_20:0)	GL	TG	LMGL03010427	0.253	0.262	0.374	0.323	0.201	0.537	0.541	0.516	0.476	0.438	1.22	0.000513	1.78	0.828	insig
Lipid-B-P-0604	C59H110O6	TG(16:0_18:2_22:0)	GL	TG	LMGL03010568	0.722	0.747	0.9	0.839	0.831	1.81	2.11	1.61	1.64	1.8	1.35	0.000125	2.22	1.15	up
Lipid-B-P-0606	C59H110O6	TG(18:1_18:1_20:0)	GL	TG	LMGL03010428	0.0638	0.0813	0.12	0.0539	0.0662	0.0834	0.172	0.0928	0.136	0.0844	0.781	0.126	1.47	0.56	insig
Lipid-B-P-0607	C59H110O6	TG(18:0_18:0_20:2)	GL	TG	LMGL03010440	0.0815	0.0643	0.0747	0.0399	0.0701	0.128	0.156	0.136	0.173	0.159	1.26	6.18e-05	2.27	1.18	up
Lipid-B-P-0609	C60H112O6	TG(16:0_23:0_18:2)	GL	TG	-	0.483	0.469	0.474	0.468	0.324	0.606	0.611	0.481	0.521	0.621	0.969	0.0167	1.28	0.356	insig
Lipid-B-P-0610	C61H114O6	TG(22:0_18:1_18:1)	GL	TG	-	0.129	0.0795	0.0484	0.0682	0.0632	0.185	0.18	0.348	0.145	0.163	1.16	0.0223	2.63	1.4	up
Lipid-B-P-0611	C61H114O6	TG(18:0_22:0_18:2)	GL	TG	-	0.171	0.177	0.169	0.187	0.174	0.447	0.428	0.503	0.445	0.486	1.38	1.71e-05	2.63	1.4	up
Lipid-B-P-0613	C61H114O6	TG(16:0_24:0_18:2)	GL	TG	-	0.328	0.297	0.225	0.266	0.34	0.69	0.563	0.696	0.681	0.894	1.32	0.000664	2.42	1.28	up
Lipid-B-P-0615	C61H114O6	TG(18:2_20:0_20:0)	GL	TG	LMGL03010717	N/A	N/A	N/A	N/A	N/A	N/A	N/A	0.0239	0.0265	0.0198	0.907	N/A	N/A	N/A	insig
Lipid-B-P-0616	C61H114O6	TG(18:0_20:0_20:2)	GL	TG	LMGL03010725	0.0216	0.0601	0.0424	0.0126	0.0333	0.14	0.128	0.0411	0.0813	0.122	1.05	0.0159	3.02	1.59	up
Lipid-B-P-0619	C63H118O6	TG(24:0_18:1_18:1)	GL	TG	-	N/A	N/A	0.0543	N/A	N/A	0.0579	0.0762	0.0818	0.109	0.0894	1.16	N/A	1.53	0.61	insig
Lipid-B-P-0624	C67H126O6	TG(22:0_24:0_18:2)	GL	TG	-	0.0629	0.0656	0.0606	0.0711	0.0723	0.17	0.185	0.165	0.145	0.182	1.37	4.93e-05	2.55	1.35	up
Lipid-B-P-0625	C69H130O6	TG(24:0_24:0_18:2)	GL	TG	-	0.0151	0.0135	0.017	0.0101	0.00861	0.0414	0.0442	0.0277	0.0264	0.0431	1.26	0.0021	2.84	1.51	up
Lipid-B-P-0635	C51H92O6	TG(14:0_16:1_18:2)	GL	TG	LMGL03014252	1.64	0.85	1.09	0.81	1.13	0.786	0.791	1.11	1.05	1.33	0.219	0.631	0.918	-0.123	insig
Lipid-B-P-0641	C53H96O6	TG(16:1_16:1_18:1)	GL	TG	-	1.78	1.83	1.72	1.43	1.71	2.39	2.14	2.48	2.74	2.39	1.26	0.000414	1.43	0.519	insig
Lipid-B-P-0642	C53H96O6	TG(16:0_16:1_18:2)	GL	TG	LMGL03010053	3.02	3.03	3.17	3.37	3.27	5.03	6.05	5.5	6.68	5.74	1.35	0.00045	1.83	0.871	insig
Lipid-B-P-0644	C53H96O6	TG(16:0_16:0_18:3)	GL	TG	LMGL03010054	9.43	11	9.38	9.44	9.27	5.66	5.57	6.35	5.68	6.62	1.34	2.94e-05	0.616	-0.699	insig
Lipid-B-P-0645	C53H96O6	TG(14:0_18:1_18:2)	GL	TG	LMGL03014362	0.517	0.331	0.451	0.449	0.503	1.36	1.2	1.13	0.996	1.46	1.33	0.000259	2.73	1.45	up
Lipid-B-P-0651	C55H100O6	TG(16:0_18:1_18:2)	GL	TG	LMGL03010121	2.98	4.01	3.53	3.61	3.86	8.52	8.73	9.1	7.82	9.34	1.36	8.96e-07	2.42	1.27	up
Lipid-B-P-0652	C55H100O6	TG(16:1_18:1_18:1)	GL	TG	LMGL03010118	0.687	0.605	0.499	0.769	0.801	1.47	1.27	1.5	0.901	1.31	1.22	0.00209	1.92	0.941	insig
Lipid-B-P-0654	C55H100O6	TG(16:0_18:0_18:3)	GL	TG	LMGL03010125	2.25	2.39	2.37	2.32	1.99	2.28	3.29	2.26	2.27	2.47	0.547	0.287	1.11	0.152	insig
Lipid-B-P-0655	C56H102O6	TG(17:0_18:1_18:2)	GL	TG	LMGL03010164	3.27	3.33	3.12	3.39	3	4.85	4.48	4	4.16	4.3	1.3	0.000489	1.35	0.435	insig
Lipid-B-P-0657	C57H104O6	TG(18:1_18:1_18:1)	GL	TG	LMGL03010250	0.85	0.872	0.985	1.05	0.867	1.22	1.1	1.14	1.04	1.19	1.15	0.00307	1.23	0.299	insig
Lipid-B-P-0658	C57H104O6	TG(18:0_18:1_18:2)	GL	TG	LMGL03010252	2.71	2.79	2.66	3.08	2.63	6.3	8.03	6.84	6.23	6.85	1.37	0.000123	2.47	1.3	up
Lipid-B-P-0659	C57H104O6	TG(16:0_18:1_20:2)	GL	TG	LMGL03010271	0.646	0.898	0.719	0.711	0.771	0.504	0.418	0.58	0.447	0.495	1.23	0.00139	0.653	-0.615	insig
Lipid-B-P-0660	C57H104O6	TG(18:0_18:0_18:3)	GL	TG	LMGL03010256	1.37	1.54	1.23	1.87	1.04	3.18	3.52	3.39	3.53	3.48	1.32	2.13e-05	2.42	1.28	up
Lipid-B-P-0661	C57H104O6	TG(16:0_18:2_20:1)	GL	TG	LMGL03010267	0.552	0.518	0.308	0.483	0.353	0.648	0.556	0.672	0.662	0.586	1.02	0.0149	1.41	0.495	insig
Lipid-B-P-0662	C57H104O6	TG(20:0_18:1_18:2)	GL	TG	-	1.63	1.38	1.42	1.4	1.08	0.78	0.925	0.959	1.03	1.11	1.14	0.00524	0.694	-0.527	insig
Lipid-B-P-0663	C57H104O6	TG(16:0_18:3_20:0)	GL	TG	LMGL03010262	1.04	1.06	0.95	1.14	1.04	0.672	0.745	0.745	0.725	0.812	1.31	5.69e-05	0.709	-0.495	insig
Lipid-B-P-0666	C59H108O6	TG(18:1_18:2_20:0)	GL	TG	LMGL03010478	0.543	0.643	0.619	0.501	0.614	1.26	1.05	1.06	1.11	1.03	1.34	2.14e-05	1.88	0.913	insig
Lipid-B-P-0669	C59H108O6	TG(16:0_18:3_22:0)	GL	TG	LMGL03010627	0.521	0.656	0.526	0.542	0.571	0.81	0.704	0.647	0.578	0.766	1	0.0258	1.25	0.316	insig
Lipid-B-P-0671	C59H108O6	TG(16:0_18:2_22:1)	GL	TG	LMGL03010632	0.462	0.376	0.499	0.576	0.589	0.566	0.479	0.526	0.419	0.406	0.182	0.68	0.958	-0.0627	insig
Lipid-B-P-0672	C59H108O6	TG(18:0_18:3_20:0)	GL	TG	LMGL03010477	0.774	0.819	0.819	0.676	0.867	1.42	1.33	1.78	1.46	1.46	1.33	0.000248	1.88	0.913	insig
Lipid-B-P-0674	C61H112O6	TG(18:1_18:2_22:0)	GL	TG	LMGL03010969	0.37	0.436	0.351	0.476	0.28	0.912	1.08	0.818	0.838	0.876	1.31	2.84e-05	2.36	1.24	up
Lipid-B-P-0675	C61H112O6	TG(18:1_18:1_22:1)	GL	TG	LMGL03010976	0.0678	0.031	0.0691	0.0545	0.0545	0.218	0.245	0.165	0.159	0.25	1.3	0.000724	3.74	1.9	up
Lipid-B-P-0678	C61H112O6	TG(18:3_20:0_20:0)	GL	TG	LMGL03010785	0.183	0.166	0.0975	0.168	0.0765	0.263	0.246	0.315	0.305	0.212	1.11	0.00195	1.94	0.957	insig
Lipid-B-P-0682	C63H116O6	TG(24:0_18:1_18:2)	GL	TG	-	N/A	N/A	N/A	N/A	N/A	0.131	0.158	0.14	0.148	0.128	1.39	N/A	N/A	N/A	insig
Lipid-B-P-0704	C53H94O6	TG(14:0_18:2_18:2)	GL	TG	LMGL03012793	2.66	2.92	3.02	2.78	3.11	7.68	8.5	7.02	7	7.08	1.37	4.01e-05	2.57	1.36	up
Lipid-B-P-0705	C53H94O6	TG(16:1_16:1_18:2)	GL	TG	LMGL03010064	0.626	0.692	0.584	0.827	0.903	0.867	1.02	0.553	0.778	1.17	0.512	0.257	1.21	0.273	insig
Lipid-B-P-0706	C53H94O6	TG(16:0_16:1_18:3)	GL	TG	LMGL03010065	0.996	1.2	1.2	1.11	1.28	1.04	1.47	1.38	0.92	1.09	0.0341	0.851	1.02	0.0283	insig
Lipid-B-P-0711	C53H94O6	TG(16:1_16:2_18:1)	GL	TG	-	0.0978	0.0825	0.136	0.343	0.199	0.24	0.286	0.204	0.377	0.284	0.846	0.0986	1.62	0.697	insig
Lipid-B-P-0712	C53H94O6	TG(16:0_16:2_18:2)	GL	TG	-	6.46	7.1	8.12	7.28	6.74	20.1	22.4	22.9	17.6	18.6	1.37	0.000106	2.85	1.51	up
Lipid-B-P-0713	C54H96O6	TG(15:0_18:2_18:2)	GL	TG	LMGL03012907	3.06	2.73	2.99	2.94	3.25	2.83	3.14	2.92	2.67	2.7	0.539	0.271	0.953	-0.0701	insig
Lipid-B-P-0716	C55H98O6	TG(16:0_18:2_18:2)	GL	TG	LMGL03010141	121	110	105	121	117	206	235	185	200	211	1.35	0.000104	1.81	0.853	insig
Lipid-B-P-0717	C55H98O6	TG(16:0_18:1_18:3)	GL	TG	LMGL03010145	15.8	14.6	16.6	13.7	16	26.6	25.3	22.4	19	24.4	1.26	0.00198	1.54	0.618	insig
Lipid-B-P-0720	C56H100O6	TG(17:0_18:2_18:2)	GL	TG	LMGL03010189	22.8	21.5	23.8	21.6	19.7	21.5	21.9	20.9	20.5	19.2	0.56	0.241	0.951	-0.0719	insig
Lipid-B-P-0721	C57H102O6	TG(18:1_18:1_18:2)	GL	TG	LMGL03010288	1.88	1.74	1.62	1.86	1.67	4.38	3.72	3.88	3.91	3.97	1.38	2.82e-06	2.27	1.18	up
Lipid-B-P-0723	C57H102O6	TG(16:0_18:2_20:2)	GL	TG	LMGL03010307	0.212	0.294	0.212	0.294	0.133	0.331	0.432	0.335	0.193	0.356	0.765	0.0762	1.44	0.525	insig
Lipid-B-P-0725	C57H102O6	TG(18:0_18:1_18:3)	GL	TG	LMGL03010291	1.63	1.21	1.4	1.41	1.37	2.49	3.16	3.1	2.57	2.78	1.34	0.0001	2.01	1.01	up
Lipid-B-P-0726	C58H104O6	TG(18:1_19:1_18:2)	GL	TG	-	0.92	1.02	1.32	1.07	0.783	1.33	1.52	1.64	1.34	1.47	1.12	0.00462	1.43	0.514	insig
Lipid-B-P-0727	C59H106O6	TG(16:0_18:3_22:1)	GL	TG	LMGL03010695	0.47	0.487	0.471	0.403	0.431	0.462	0.53	0.431	0.55	0.565	0.739	0.114	1.12	0.166	insig
Lipid-B-P-0729	C59H106O6	TG(18:1_18:3_20:0)	GL	TG	LMGL03010532	3.6	3.83	3.76	3.69	4.16	6.24	6.4	6.29	5.89	5.98	1.37	1.28e-07	1.62	0.694	insig
Lipid-B-P-0731	C59H106O6	TG(18:0_18:3_20:1)	GL	TG	LMGL03010537	0.323	0.311	0.341	0.407	0.32	0.696	0.867	0.769	0.662	0.662	1.34	0.000163	2.15	1.1	up
Lipid-B-P-0734	C59H106O6	TG(20:0_18:2_18:2)	GL	TG	-	2.1	2.07	1.9	1.72	1.64	3	3.2	3.24	3.43	2.8	1.32	2.65e-05	1.66	0.732	insig
Lipid-B-P-0735	C60H108O6	TG(18:2_21:0_18:2)	GL	TG	-	0.215	0.157	0.185	0.197	0.222	0.252	0.317	0.298	0.258	0.351	1.19	0.00287	1.51	0.597	insig
Lipid-B-P-0738	C61H110O6	TG(18:1_18:3_22:0)	GL	TG	LMGL03011041	2.21	2.06	1.88	1.97	1.96	4.47	5.54	4.53	4.52	4.67	1.37	8.21e-05	2.35	1.23	up
Lipid-B-P-0739	C61H110O6	TG(18:2_18:2_22:0)	GL	TG	LMGL03011042	0.885	0.962	0.884	0.891	0.765	1.99	2.06	2.17	2.03	2.11	1.38	3.84e-09	2.36	1.24	up
Lipid-B-P-0741	C61H110O6	TG(18:3_20:0_20:1)	GL	TG	LMGL03010858	0.142	0.169	0.129	0.22	0.182	0.293	0.248	0.305	0.312	0.459	1.19	0.00869	1.92	0.941	insig
Lipid-B-P-0744	C61H110O6	TG(18:1_20:1_20:2)	GL	TG	LMGL03010861	0.161	0.166	0.13	0.11	0.065	0.214	0.29	0.311	0.296	0.306	1.18	0.000275	2.24	1.17	up
Lipid-B-P-0746	C62H112O6	TG(23:0_18:2_18:2)	GL	TG	-	0.687	0.643	0.534	0.454	0.765	1.04	0.896	0.666	0.737	0.638	0.788	0.0959	1.29	0.367	insig
Lipid-B-P-0753	C63H114O6	TG(18:1_24:0_18:3)	GL	TG	-	0.417	0.32	0.431	0.277	0.278	0.636	0.704	0.855	1.08	0.928	1.28	0.00179	2.44	1.29	up
Lipid-B-P-0754	C63H114O6	TG(18:2_24:0_18:2)	GL	TG	-	0.149	0.128	0.149	0.154	0.226	0.309	0.284	0.421	0.34	0.29	1.26	0.000873	2.04	1.03	up
Lipid-B-P-0755	C64H116O6	TG(25:0_18:2_18:2)	GL	TG	-	0.076	0.0604	0.0525	0.0469	0.0355	0.0789	0.0483	0.0424	0.0444	0.0577	0.0211	0.992	1	0.0026	insig
Lipid-B-P-0766	C53H92O6	TG(14:0_18:2_18:3)	GL	TG	LMGL03014382	4.15	3.73	3.16	3.96	3.96	7.62	6.63	7.57	7.69	7.2	1.35	9.57e-07	1.94	0.954	insig
Lipid-B-P-0767	C53H92O6	TG(14:1_18:2_18:2)	GL	TG	LMGL03012851	0.418	0.389	0.232	0.464	0.391	1.4	1.09	1.25	0.939	1.03	1.31	0.000194	3.01	1.59	up
Lipid-B-P-0769	C53H92O6	TG(16:0_16:1_18:4)	GL	TG	LMGL03015708	0.117	0.0983	0.133	0.0453	0.153	0.0139	0.0213	0.178	0.0625	0.212	0.434	0.802	0.892	-0.165	insig
Lipid-B-P-0770	C53H92O6	TG(14:0_14:0_22:5)	GL	TG	LMGL03012781	1.18	1.05	1.13	1.23	0.972	2.31	2.46	1.85	2.03	2.45	1.33	0.000302	1.99	0.996	insig
Lipid-B-P-0775	C54H94O6	TG(15:0_18:2_18:3)	GL	TG	LMGL03015166	5.08	5.37	5.86	5.27	5.88	4.38	4.12	4.09	3.66	3.89	1.3	0.000125	0.734	-0.446	insig
Lipid-B-P-0776	C54H94O6	TG(15:1_18:2_18:2)	GL	TG	LMGL03012961	2.65	3.02	3.79	3.5	3.17	2.9	3.6	3.25	2.43	2.27	0.507	0.322	0.896	-0.159	insig
Lipid-B-P-0777	C54H94O6	TG(13:0_16:0_22:5)	GL	TG	LMGL03013810	0.331	0.271	0.593	0.516	0.557	0.63	0.519	0.337	0.349	0.392	0.00608	0.927	0.982	-0.0259	insig
Lipid-B-P-0779	C55H96O6	TG(16:1_18:2_18:2)	GL	TG	-	15.4	15.7	15.8	13.1	15	23.5	29.2	30.5	27.6	23.9	1.33	0.000492	1.8	0.845	insig
Lipid-B-P-0780	C55H96O6	TG(16:0_18:2_18:3)	GL	TG	LMGL03010167	122	114	121	111	124	137	151	153	141	135	1.24	0.000793	1.21	0.273	insig
Lipid-B-P-0781	C55H96O6	TG(14:0_16:0_22:5)	GL	TG	LMGL03014245	3.34	3.16	2.62	3.48	2.94	3.93	3.06	2.76	3.16	3.15	0.201	0.682	1.03	0.048	insig
Lipid-B-P-0782	C55H96O6	TG(16:3_18:1_18:1)	GL	TG	-	2.07	1.84	1.76	1.64	1.88	2.48	2.78	2.28	2.79	2.17	1.2	0.00335	1.36	0.446	insig
Lipid-B-P-0783	C55H96O6	TG(14:0_18:1_20:4)	GL	TG	LMGL03014372	0.199	0.226	0.08	0.0996	0.0423	0.158	0.174	0.15	0.132	0.139	0.475	0.589	1.16	0.218	insig
Lipid-B-P-0784	C55H96O6	TG(16:0_18:1_18:4)	GL	TG	LMGL03015728	2.93	1.89	3.04	3.19	3.2	2.61	3.38	2.52	2.86	2.61	0.0299	0.857	0.981	-0.0277	insig
Lipid-B-P-0786	C56H98O6	TG(17:1_18:2_18:2)	GL	TG	-	2.22	2.2	2.06	2.23	2.7	2.22	2.54	2.41	1.85	2.44	0.0275	0.934	1.01	0.0088	insig
Lipid-B-P-0787	C56H98O6	TG(17:1_18:1_18:3)	GL	TG	LMGL03010223	0.71	1.06	1.01	1.49	1.04	1.36	0.978	1.22	1.1	1.07	0.356	0.566	1.08	0.111	insig
Lipid-B-P-0789	C56H98O6	TG(17:0_18:2_18:3)	GL	TG	LMGL03010222	20.6	18.5	20.8	19.8	20.4	11.1	13.6	11.5	11.7	12.1	1.35	1.03e-06	0.6	-0.738	insig
Lipid-B-P-0790	C57H100O6	TG(18:1_18:2_18:2)	GL	TG	LMGL03010327	11.8	11.4	12.3	10.7	10.8	23.8	26.4	23	25.6	24.2	1.38	1.75e-06	2.15	1.11	up
Lipid-B-P-0792	C57H100O6	TG(18:0_18:2_18:3)	GL	TG	LMGL03010329	17.1	15.8	15.8	18.6	17.4	29.3	31.5	28.3	29.2	28.6	1.37	2.11e-07	1.74	0.798	insig
Lipid-B-P-0793	C57H100O6	TG(16:0_18:3_20:2)	GL	TG	LMGL03010346	0.228	0.335	0.429	0.245	0.277	0.596	0.704	0.474	0.409	0.615	1.14	0.00494	1.85	0.886	insig
Lipid-B-P-0795	C57H100O6	TG(18:1_18:1_18:3)	GL	TG	LMGL03010330	7.54	8.59	8.81	7.49	7.86	17.1	19.8	17.6	18.1	17.8	1.37	7.61e-07	2.24	1.16	up
Lipid-B-P-0796	C58H102O6	TG(17:0_18:1_20:4)	GL	TG	LMGL03010448	1.35	1.2	1.49	1.78	1.73	1.15	1.19	1.32	1.07	1.37	0.891	0.0587	0.809	-0.306	insig
Lipid-B-P-0797	C58H102O6	TG(19:1_18:2_18:2)	GL	TG	-	8.79	8.86	8.84	10.5	8.25	8.22	9.17	8.61	8.76	9.14	0.297	0.545	0.97	-0.0433	insig
Lipid-B-P-0798	C59H104O6	TG(18:1_18:2_20:2)	GL	TG	LMGL03010602	0.368	0.24	0.229	0.262	0.316	0.507	0.558	0.617	0.522	0.506	1.29	6.75e-05	1.91	0.937	insig
Lipid-B-P-0799	C59H104O6	TG(18:0_18:3_20:2)	GL	TG	LMGL03010601	0.251	0.239	0.34	0.269	0.335	0.42	0.487	0.442	0.427	0.487	1.25	0.000341	1.58	0.66	insig
Lipid-B-P-0800	C59H104O6	TG(18:2_18:2_20:1)	GL	TG	LMGL03010596	1.38	1.44	1.23	1.5	1.45	2.37	2.51	2.42	2.35	2.21	1.36	4.69e-07	1.69	0.76	insig
Lipid-B-P-0801	C59H104O6	TG(18:2_18:3_20:0)	GL	TG	LMGL03010591	2.5	2.53	2.34	2.8	2.18	2	2.93	2.29	2.46	2.76	0.00707	0.932	1.01	0.0101	insig
Lipid-B-P-0802	C59H104O6	TG(18:1_18:3_20:1)	GL	TG	LMGL03010595	2.12	2.23	2.19	2.43	2.4	4.11	4.48	4.04	4.07	3.99	1.37	4.18e-07	1.82	0.863	insig
Lipid-B-P-0804	C61H108O6	TG(18:2_18:2_22:1)	GL	TG	LMGL03011124	0.249	0.349	0.35	0.399	0.376	0.381	0.48	0.418	0.356	0.441	0.794	0.0703	1.2	0.269	insig
Lipid-B-P-0806	C61H108O6	TG(18:2_18:3_22:0)	GL	TG	LMGL03011116	1.68	1.62	1.58	1.6	1.5	2.21	2.22	2.21	2.25	2.24	1.37	1.02e-05	1.4	0.481	insig
Lipid-B-P-0809	C61H108O6	TG(18:3_20:1_20:1)	GL	TG	LMGL03010929	0.868	0.741	0.925	0.944	0.729	0.96	1.08	1.31	0.882	0.946	0.877	0.065	1.23	0.3	insig
Lipid-B-P-0810	C63H112O6	TG(22:1_18:2_20:2)	GL	TG	-	0.281	0.182	0.251	0.253	0.154	0.298	0.285	0.322	0.301	0.322	0.986	0.025	1.36	0.445	insig
Lipid-B-P-0813	C63H112O6	TG(24:0_18:2_18:3)	GL	TG	-	0.528	0.576	0.426	0.567	0.65	0.78	0.797	0.812	0.706	0.783	1.19	0.0016	1.41	0.497	insig
Lipid-B-P-0820	C53H90O6	TG(14:0_14:0_22:6)	GL	TG	LMGL03012782	0.393	0.452	0.325	0.312	0.26	0.306	0.375	0.4	0.286	0.319	0.0962	0.788	0.968	-0.0469	insig
Lipid-B-P-0821	C53H90O6	TG(14:0_18:3_18:3)	GL	TG	LMGL03012794	1.05	1.19	1.13	1.13	1.11	1.22	1.06	1.09	1.07	1.16	0.0504	0.941	0.997	-0.0038	insig
Lipid-B-P-0823	C54H92O6	TG(15:0_18:3_18:3)	GL	TG	LMGL03012908	1.71	1.72	1.92	1.61	1.5	0.702	0.963	0.702	0.829	1.19	1.26	0.000149	0.519	-0.947	insig
Lipid-B-P-0824	C55H94O6	TG(16:0_16:1_20:5)	GL	TG	LMGL03010215	21.1	27.9	23.1	28	24.3	14.8	13.7	13.7	14.2	16.1	1.32	0.000881	0.582	-0.78	insig
Lipid-B-P-0825	C55H94O6	TG(16:0_18:2_18:4)	GL	TG	-	2.4	2.66	2.49	2.28	2.84	2.21	2.06	1.53	1.73	1.65	1.15	0.00297	0.725	-0.465	insig
Lipid-B-P-0826	C55H94O6	TG(14:0_16:0_22:6)	GL	TG	LMGL03014246	0.555	0.379	0.572	0.341	0.497	0.642	0.722	0.539	0.534	0.513	0.796	0.0842	1.26	0.331	insig
Lipid-B-P-0827	C55H94O6	TG(14:0_18:1_20:5)	GL	TG	LMGL03014373	0.658	0.527	0.58	0.362	0.632	0.894	0.472	0.678	0.87	0.54	0.579	0.209	1.25	0.323	insig
Lipid-B-P-0828	C55H94O6	TG(16:1_16:1_20:4)	GL	TG	LMGL03010214	6.75	8.35	6.91	7.25	6.56	8.7	8.5	8.15	9.39	8.79	1.14	0.00484	1.22	0.281	insig
Lipid-B-P-0829	C55H94O6	TG(16:0_18:3_18:3)	GL	TG	LMGL03010192	30.3	33.1	30.6	34.4	36.4	28.6	24.4	27.9	25.1	26.8	1.19	0.00254	0.806	-0.311	insig
Lipid-B-P-0830	C55H94O6	TG(16:2_18:1_18:3)	GL	TG	-	1.61	2.02	1.88	1.82	1.8	3.01	1.93	2.44	2.68	1.98	0.984	0.045	1.32	0.399	insig
Lipid-B-P-0832	C56H96O6	TG(17:0_18:3_18:3)	GL	TG	LMGL03010253	6.55	6.8	5.62	5.56	6.56	2.73	2.86	3.01	2.65	2.84	1.37	0.000113	0.453	-1.14	down
Lipid-B-P-0833	C57H98O6	TG(18:1_18:2_18:3)	GL	TG	LMGL03010373	115	85.6	106	96.7	116	164	161	147	156	151	1.28	0.000181	1.5	0.583	insig
Lipid-B-P-0835	C57H98O6	TG(18:2_18:2_18:2)	GL	TG	LMGL03010371	53.8	52	57.1	55	54.8	91.4	102	85.3	93.9	85.9	1.36	0.000128	1.68	0.75	insig
Lipid-B-P-0836	C57H98O6	TG(16:0_18:0_20:6)	GL	TG	-	0.617	0.765	1.01	1.2	0.789	1.24	1.29	0.971	1.2	1.39	0.956	0.0272	1.39	0.478	insig
Lipid-B-P-0837	C57H98O6	TG(18:1_18:1_18:4)	GL	TG	LMGL03013030	59.1	57.1	52.5	63.5	67.1	87	94	87.6	93.9	92.3	1.33	2.42e-05	1.52	0.604	insig
Lipid-B-P-0838	C57H98O6	TG(18:0_18:3_18:3)	GL	TG	LMGL03010372	2.11	2.97	3.14	2.6	2.64	2.25	2.53	1.8	1.7	3.28	0.564	0.297	0.859	-0.22	insig
Lipid-B-P-0839	C58H100O6	TG(17:2_19:2_19:2)	GL	TG	-	1.59	2.09	1.62	1.64	1.57	0.75	1.27	1.01	0.901	0.92	1.24	0.000528	0.571	-0.809	insig
Lipid-B-P-0841	C59H102O6	TG(18:2_18:2_20:2)	GL	TG	-	2.24	2.3	2.2	2.64	2.64	2.9	2.79	2.49	2.37	2.43	0.602	0.217	1.08	0.112	insig
Lipid-B-P-0842	C59H102O6	TG(18:3_18:3_20:0)	GL	TG	LMGL03010653	0.827	0.995	1	0.775	0.674	0.524	0.546	0.525	0.514	0.385	1.23	0.00274	0.584	-0.777	insig
Lipid-B-P-0843	C59H102O6	TG(18:1_18:3_20:2)	GL	TG	LMGL03010662	0.42	0.295	0.303	0.204	0.327	0.419	0.29	0.288	0.293	0.209	0.0915	0.842	0.968	-0.0469	insig
Lipid-B-P-0844	C59H102O6	TG(18:2_18:3_20:1)	GL	TG	LMGL03010657	1.93	2.27	1.86	2.52	3.16	2.45	2.24	2.3	3.26	2.17	0.257	0.668	1.06	0.0822	insig
Lipid-B-P-0846	C61H106O6	TG(18:3_18:3_22:0)	GL	TG	LMGL03011191	0.554	0.368	0.376	0.42	0.571	0.324	0.303	0.255	0.307	0.393	1.02	0.0284	0.691	-0.534	insig
Lipid-B-P-0859	C55H92O6	TG(16:1_16:1_20:5)	GL	TG	LMGL03010247	1.85	2.06	1.85	2.21	1.85	1.67	1.46	1.52	1.46	1.66	1.21	0.00231	0.791	-0.338	insig
Lipid-B-P-0862	C55H92O6	TG(16:0_18:3_18:4)	GL	TG	LMGL03015736	0.35	0.174	0.44	0.232	0.438	0.342	0.104	0.299	0.426	0.621	0.00874	0.762	1.1	0.133	insig
Lipid-B-P-0865	C55H92O6	TG(16:1_18:3_18:3)	GL	TG	LMGL03010221	4.75	4.89	5.34	5.36	5.27	3.54	3.96	4.09	4.22	3.48	1.26	0.000219	0.754	-0.408	insig
Lipid-B-P-0869	C57H96O6	TG(18:2_18:2_18:3)	GL	TG	LMGL03010420	600	643	631	699	650	798	815	660	630	749	0.832	0.0817	1.13	0.18	insig
Lipid-B-P-0870	C57H96O6	TG(18:1_18:2_18:4)	GL	TG	-	48.3	50.3	52.5	51.7	58.6	58.4	52.7	55.7	51.2	59.2	0.604	0.215	1.06	0.0843	insig
Lipid-B-P-0874	C59H100O6	TG(20:1_18:3_18:3)	GL	TG	-	0.58	0.716	0.725	0.693	0.638	0.187	0.39	0.333	0.487	0.469	1.09	0.00286	0.557	-0.846	insig
Lipid-B-P-0875	C59H100O6	TG(18:3_18:3_20:1)	GL	TG	LMGL03010722	1.12	1.31	1.33	1.06	1.15	0.969	1.12	1.06	1.04	1.04	0.934	0.0493	0.876	-0.191	insig
Lipid-B-P-0876	C59H100O6	TG(18:2_18:3_20:2)	GL	TG	LMGL03010727	2.85	3.34	2.71	2.35	3.09	2.06	2.57	2.68	1.39	2.15	0.871	0.0417	0.756	-0.403	insig
Lipid-B-P-0889	C55H90O6	TG(14:0_18:3_20:5)	GL	TG	-	0.996	1.29	2.17	1.49	1.78	1.12	1.48	1.33	1.29	0.824	0.61	0.192	0.781	-0.357	insig
Lipid-B-P-0892	C55H90O6	TG(16:2_18:3_18:3)	GL	TG	-	0.798	0.558	0.291	0.555	0.71	0.176	0.265	0.348	0.27	0.323	1.07	0.0207	0.475	-1.07	down
Lipid-B-P-0893	C55H90O6	TG(18:2_16:3_18:3)	GL	TG	-	0.745	0.513	0.831	0.629	0.999	0.564	0.663	0.355	0.415	0.443	0.943	0.0384	0.656	-0.607	insig
Lipid-B-P-0896	C56H92O6	TG(17:2_17:3_19:3)	GL	TG	-	1.84	1.94	2.27	1.96	2.13	0.762	0.797	0.763	0.983	0.998	1.35	4.43e-06	0.424	-1.24	down
Lipid-B-P-0897	C57H94O6	TG(18:2_18:3_18:3)	GL	TG	LMGL03010471	271	331	334	317	304	261	271	228	256	213	1.13	0.00329	0.79	-0.341	insig
Lipid-B-P-0899	C57H94O6	TG(16:0_18:3_20:5)	GL	TG	LMGL03010502	0.168	0.379	0.489	0.287	0.443	0.27	0.216	0.318	0.286	0.199	0.565	0.179	0.729	-0.455	insig
Lipid-B-P-0900	C57H94O6	TG(18:1_18:3_18:4)	GL	TG	LMGL03016222	5.88	6.37	7.19	6.7	5.54	5.29	4.76	3.96	6.01	4.19	1.02	0.0145	0.764	-0.388	insig
Lipid-B-P-0902	C59H98O6	TG(14:0_20:2_22:6)	GL	TG	LMGL03014516	0.355	0.643	0.395	0.699	0.319	0.297	0.354	0.305	0.254	0.258	0.947	0.0735	0.609	-0.715	insig
Lipid-B-P-0903	C59H98O6	TG(18:2_18:3_20:3)	GL	TG	LMGL03010800	1.28	1.43	1.38	0.885	0.723	1.04	0.757	0.885	0.624	0.714	0.813	0.0795	0.706	-0.503	insig
Lipid-B-P-0905	C59H98O6	TG(18:3_18:3_20:2)	GL	TG	LMGL03010794	0.795	0.819	0.838	0.693	0.626	0.261	0.518	0.305	0.353	0.313	1.26	0.000156	0.464	-1.11	down
Lipid-B-P-0911	C57H92O6	TG(18:2_18:3_18:4)	GL	TG	-	6.11	7.22	8	6.93	6.92	2.59	3.45	2.36	2.64	3.29	1.34	8.15e-06	0.407	-1.3	down
Lipid-B-P-0913	C57H92O6	TG(14:0_20:4_20:5)	GL	TG	LMGL03014527	0.548	0.335	0.419	0.379	0.317	0.278	0.187	0.0812	0.196	0.134	1.12	0.00306	0.439	-1.19	down
Lipid-B-P-0914	C57H92O6	TG(18:3_18:3_18:3)	GL	TG	LMGL03010527	69.5	76.5	77.5	68.2	65.4	34.2	37.4	31.8	34.7	33.7	1.37	2.15e-05	0.481	-1.06	down
Lipid-B-P-0915	C57H92O6	TG(18:1_18:4_18:4)	GL	TG	LMGL03013034	3.73	4.43	4.53	3.12	4.61	2.19	1.85	1.87	2.01	1.52	1.31	0.000751	0.463	-1.11	down
Lipid-B-P-0916	C59H96O6	TG(16:0_20:4_20:5)	GL	TG	LMGL03010877	0.891	1.36	1.03	1.07	0.891	0.858	0.634	0.567	0.662	0.638	1.16	0.00789	0.641	-0.643	insig
Lipid-B-P-0917	C59H96O6	TG(18:1_18:3_20:5)	GL	TG	LMGL03010883	0.489	0.534	0.299	0.52	0.391	0.207	0.116	0.282	0.249	0.213	1.14	0.00332	0.478	-1.07	down
Lipid-B-P-0930	C58H92O6	TG(17:1_17:3_21:5)	GL	TG	-	2.74	3.06	2.73	2.49	2.26	3.52	3.55	4.26	3.3	2.8	1.04	0.0202	1.31	0.393	insig
Lipid-B-P-0951	C61H94O6	TG(16:3_18:3_22:6)	GL	TG	-	0.196	0.226	0.0994	0.0874	0.212	0.0936	0.253	0.183	0.118	0.198	0.0802	0.902	1.03	0.0453	insig
Lipid-B-P-0965	C59H108O12	ADGGA((O-16:0)16:0_18:1)	GL	ADGGA	-	0.443	0.473	0.483	0.369	0.241	0.38	0.324	0.395	0.456	0.246	0.288	0.488	0.896	-0.158	insig
Lipid-B-P-0967	C59H106O12	ADGGA((O-16:0)16:0_18:2)	GL	ADGGA	-	12.3	11.8	10.8	9.11	9.17	8.62	11.6	10.1	12.1	9.03	0.169	0.743	0.97	-0.0447	insig
Lipid-B-P-0969	C61H110O12	ADGGA((O-16:0)18:0_18:2)	GL	ADGGA	-	1.05	1.27	1.37	1.01	0.913	1.11	0.694	0.696	0.704	0.702	1.03	0.0202	0.696	-0.524	insig
Lipid-B-P-0971	C59H104O12	ADGGA((O-16:0)16:0_18:3)	GL	ADGGA	-	5.01	4.82	4.98	4.02	3.99	2.92	2.72	3.24	3.13	2.59	1.28	0.000691	0.64	-0.645	insig
Lipid-B-P-0973	C61H108O12	ADGGA((O-16:0)18:1_18:2)	GL	ADGGA	-	1.18	0.912	1.11	0.87	0.741	1.48	1.19	1.21	1.59	0.803	0.721	0.115	1.3	0.379	insig
Lipid-B-P-0975	C61H106O12	ADGGA((O-16:0)18:2_18:2)	GL	ADGGA	-	13.9	13.7	14.1	10.7	11.3	12.1	12	12.3	12.8	10	0.447	0.335	0.93	-0.105	insig
Lipid-B-P-0977	C61H104O12	ADGGA((O-16:0)18:2_18:3)	GL	ADGGA	-	3.45	3.52	3.25	3.3	2.85	2.94	2.44	2.73	2.69	2.42	1.14	0.00342	0.807	-0.309	insig
Lipid-B-P-0980	C40H75NO8	DGCC(14:0_16:1)	GL	DGCC	-	0.233	0.36	0.229	0.217	0.211	0.406	0.181	0.368	0.439	0.6	0.773	0.0925	1.59	0.674	insig
Lipid-B-P-1035	C46H83NO7	DGTS(18:0_18:3)	GL	DGTS	-	0.229	0.125	0.0583	0.124	0.132	0.28	0.466	0.338	0.328	0.329	1.17	0.000888	2.61	1.38	up
Lipid-B-P-1042	C46H81NO7	DGTS(16:0_20:4)	GL	DGTS	-	1.21	1.37	1.45	1.44	1.27	2.92	3.01	3.38	3.66	2.5	1.34	0.000636	2.29	1.2	up
Lipid-B-P-1043	C46H81NO7	DGTS(18:1_18:3)	GL	DGTS	-	6.42	6.23	5.69	6.19	6.08	14.8	14.1	15.1	14.7	12	1.37	9.06e-05	2.31	1.21	up
Lipid-B-P-1044	C46H81NO7	DGTS(18:2_18:2)	GL	DGTS	-	3.86	3.62	3.54	3.15	2.99	3.86	3.41	3.83	4.54	3.27	0.574	0.24	1.1	0.14	insig
Lipid-B-P-1050	C44H75NO7	DGTS(16:1_18:4)	GL	DGTS	-	N/A	0.0625	0.0625	N/A	0.0221	0.00594	0.0293	0.0655	0.0315	0.0154	0.499	0.309	0.602	-0.732	insig
Lipid-B-P-1051	C44H75NO7	DGTS(18:2_16:3)	GL	DGTS	-	1.02	1.61	1.11	1.09	0.773	2.56	2.62	2.5	1.86	2.42	1.25	0.00017	2.14	1.1	up
Lipid-B-P-1052	C45H77NO7	DGTS(15:0_20:5)	GL	DGTS	-	0.258	0.187	0.128	0.124	0.19	0.316	0.223	0.224	0.196	0.269	0.848	0.069	1.39	0.471	insig
Lipid-B-P-1053	C46H79NO7	DGTS(16:0_20:5)	GL	DGTS	-	18.4	14.6	15.4	14.3	14.1	16.5	17.6	18.1	17.2	13.5	0.495	0.308	1.08	0.112	insig
Lipid-B-P-1054	C46H79NO7	DGTS(16:1_20:4)	GL	DGTS	-	0.0726	0.0989	0.129	0.0668	0.0833	0.0788	0.171	0.0985	0.18	0.0863	0.589	0.227	1.36	0.449	insig
Lipid-B-P-1055	C46H79NO7	DGTS(18:2_18:3)	GL	DGTS	-	73.2	69	62.5	61.7	60	76.6	78	79	80.7	68.3	1.06	0.00963	1.17	0.229	insig
Lipid-B-P-1056	C47H81NO7	DGTS(17:0_20:5)	GL	DGTS	-	2.91	3.14	2.83	2.41	2.09	2.12	2.11	2.08	1.85	1.9	1.08	0.0217	0.752	-0.411	insig
Lipid-B-P-1057	C48H83NO7	DGTS(18:1_20:4)	GL	DGTS	-	0.833	0.698	0.713	0.755	0.7	2.46	2.11	2.12	2.03	2.42	1.38	2.83e-05	3.01	1.59	up
Lipid-B-P-1058	C49H85NO7	DGTS(19:0_20:5)	GL	DGTS	-	0.423	0.285	0.369	0.427	0.237	0.416	0.378	0.271	0.418	0.296	0.108	0.881	1.02	0.0308	insig
Lipid-B-P-1065	C46H77NO7	DGTS(16:1_20:5)	GL	DGTS	-	1.74	1.16	1.22	1.38	1.34	1.73	2	1.96	2.16	1.91	1.18	0.00194	1.43	0.512	insig
Lipid-B-P-1066	C46H77NO7	DGTS(18:2_18:4)	GL	DGTS	-	3.18	3.28	3.31	2.49	2.93	3.26	3.76	4.27	4.26	3.58	1.03	0.0145	1.26	0.334	insig
Lipid-B-P-1067	C46H77NO7	DGTS(18:3_18:3)	GL	DGTS	-	27.9	27.7	28.3	23.5	23.3	20.4	21	21.2	18.6	19	1.22	0.00315	0.765	-0.387	insig
Lipid-B-P-1068	C47H79NO7	DGTS(17:1_20:5)	GL	DGTS	-	0.297	0.195	0.169	0.371	0.255	0.28	0.336	0.393	0.405	0.491	0.905	0.0405	1.48	0.567	insig
Lipid-B-P-1069	C48H81NO7	DGTS(18:1_20:5)	GL	DGTS	-	7.1	6.29	6.77	5.77	5.02	10.7	10.6	10.8	10.7	9.59	1.31	3.26e-05	1.69	0.761	insig
Lipid-B-P-1076	C48H79NO7	DGTS(18:2_20:5)	GL	DGTS	-	76.7	68.2	64.4	60.4	60.4	73	78.8	72.9	81.3	65.2	0.809	0.0816	1.12	0.169	insig
Lipid-B-P-1078	C50H83NO7	DGTS(18:1_22:6)	GL	DGTS	-	0.0885	0.109	0.0769	0.0732	0.0931	0.091	0.0596	0.126	0.0889	0.106	0.162	0.643	1.07	0.0975	insig
Lipid-B-P-1081	C48H77NO7	DGTS(18:3_20:5)	GL	DGTS	-	32.6	28.3	28.5	25.6	25.1	28	27.2	28.7	28.6	21.5	0.312	0.526	0.955	-0.0664	insig
Lipid-B-P-1104	C26H47NO6	LDGTS(16:2)	GL	LDGTS	-	0.66	0.591	0.668	0.533	0.475	0.831	0.702	0.867	0.777	0.645	1.04	0.0117	1.31	0.386	insig
Lipid-B-P-1114	C37H70O12S	SQDG(14:0_14:0)	GL	SQDG	-	0.0627	0.125	0.0755	0.114	0.0758	0.112	0.102	0.135	0.223	0.183	0.925	0.0571	1.67	0.736	insig
Lipid-B-P-1115	C39H74O12S	SQDG(14:0_16:0)	GL	SQDG	LMGL05010005	19.8	16.1	18.4	15	13.7	22.2	20	25	19.7	15.8	0.828	0.0714	1.24	0.309	insig
Lipid-B-P-1116	C41H78O12S	SQDG(16:0_16:0)	GL	SQDG	LMGL05010004	25.6	23.6	25.4	18.4	22.7	19.8	19	17.5	19.1	15.5	1.04	0.0148	0.785	-0.349	insig
Lipid-B-P-1117	C43H82O12S	SQDG(16:0_18:0)	GL	SQDG	-	3.98	4.45	3.96	3.4	3.69	3.98	3.82	3.52	4.41	3.46	0.111	0.822	0.985	-0.0212	insig
Lipid-B-P-1118	C39H72O12S	SQDG(14:0_16:1)	GL	SQDG	-	0.0648	0.0965	0.118	0.167	0.0919	0.234	0.21	0.24	0.121	0.142	0.968	0.0281	1.76	0.815	insig
Lipid-B-P-1120	C41H76O12S	SQDG(16:0_16:1)	GL	SQDG	LMGL05010006	2.37	2.37	1.92	1.72	1.7	1.66	2.72	2.28	2.21	1.53	0.0754	0.816	1.03	0.045	insig
Lipid-B-P-1122	C43H80O12S	SQDG(16:0_18:1)	GL	SQDG	-	7.43	7.95	6.46	6.02	4.88	16.5	13.4	14.9	16.2	15.6	1.33	3.51e-06	2.34	1.22	up
Lipid-B-P-1124	C41H74O12S	SQDG(16:0_16:2)	GL	SQDG	-	0.219	0.251	0.188	0.117	0.101	0.193	0.246	0.248	0.125	0.163	0.293	0.612	1.11	0.155	insig
Lipid-B-P-1126	C41H74O12S	SQDG(14:0_18:2)	GL	SQDG	-	5.74	4.61	4.73	3.96	4.09	6.92	6.27	5.6	7.14	4.99	1.03	0.0171	1.34	0.418	insig
Lipid-B-P-1127	C43H78O12S	SQDG(16:1_18:1)	GL	SQDG	-	0.0862	0.131	0.0139	0.0388	0.066	0.113	0.272	0.124	0.284	0.127	0.955	0.0356	2.74	1.45	insig
Lipid-B-P-1128	C43H78O12S	SQDG(16:0_18:2)	GL	SQDG	-	21.2	16.6	20.5	15.3	16	31	37.6	30.3	33.4	28.4	1.29	0.000135	1.8	0.844	insig
Lipid-B-P-1129	C45H82O12S	SQDG(18:1_18:1)	GL	SQDG	-	0.084	0.102	0.0807	0.143	0.0518	0.344	0.348	0.27	0.312	0.284	1.29	7.76e-06	3.38	1.76	up
Lipid-B-P-1133	C41H72O12S	SQDG(14:0_18:3)	GL	SQDG	-	2.17	1.82	1.39	1.89	1.46	1.59	1.33	1.33	1.71	1.25	0.747	0.116	0.825	-0.278	insig
Lipid-B-P-1134	C43H76O12S	SQDG(16:1_18:2)	GL	SQDG	-	0.943	1.02	1.02	0.786	0.815	1.41	1.5	1.44	1.32	1.15	1.24	0.00051	1.49	0.575	insig
Lipid-B-P-1135	C43H76O12S	SQDG(16:0_18:3)	GL	SQDG	-	47.4	48.2	49.8	41.6	40.7	50.6	43.6	44.6	46.4	39.1	0.121	0.808	0.986	-0.0211	insig
Lipid-B-P-1136	C45H80O12S	SQDG(18:1_18:2)	GL	SQDG	-	1.19	0.935	0.831	0.569	0.795	1.81	2.13	2.28	2.18	2.13	1.29	1.61e-05	2.44	1.29	up
Lipid-B-P-1138	C43H74O12S	SQDG(16:1_18:3)	GL	SQDG	-	0.45	0.502	0.619	0.449	0.407	0.63	0.586	0.56	0.506	0.557	0.818	0.0941	1.17	0.226	insig
Lipid-B-P-1140	C45H78O12S	SQDG(18:1_18:3)	GL	SQDG	-	2.93	3.86	3.27	2.66	2.41	5.52	5.63	4.19	5.21	4.04	1.18	0.00237	1.62	0.7	insig
Lipid-B-P-1141	C45H78O12S	SQDG(18:2_18:2)	GL	SQDG	-	4.36	4.07	4.2	3.51	4.02	8	7.21	6.47	8.83	5.65	1.28	0.00358	1.79	0.843	insig
Lipid-B-P-1142	C43H72O12S	SQDG(16:1_18:4)	GL	SQDG	-	0.178	0.171	0.168	0.154	0.139	0.0794	0.0774	0.0316	0.042	0.0925	1.19	0.000263	0.398	-1.33	down
Lipid-B-P-1145	C45H76O12S	SQDG(18:2_18:3)	GL	SQDG	-	11.5	9.31	8.1	9.03	7.41	10.2	11.9	9.69	9.47	10.1	0.664	0.198	1.13	0.176	insig
Lipid-B-P-1152	C43H76O11	DGGA(16:0_18:2)	GL	DGGA	-	18	15.9	16.4	11.7	12.7	27.4	26.8	26.7	27.5	23.8	1.28	0.000102	1.77	0.822	insig
Lipid-B-P-1154	C47H88O15	DGDG(16:0_16:0)	GL	DGDG	-	7.83	6.65	6.73	5.99	5.76	3.08	3.27	3.31	3.08	2.73	1.35	0.000354	0.469	-1.09	down
Lipid-B-P-1156	C47H86O15	DGDG(14:0_18:1)	GL	DGDG	-	0.143	0.0791	0.128	0.0111	0.0295	0.161	0.0547	0.1	0.0702	0.0632	0.383	0.728	1.15	0.201	insig
Lipid-B-P-1157	C49H90O15	DGDG(16:0_18:1)	GL	DGDG	-	18.5	16.5	15.3	14.3	12.9	17.1	18.4	17.9	16.1	13.2	0.362	0.464	1.07	0.0918	insig
Lipid-B-P-1160	C47H84O15	DGDG(14:0_18:2)	GL	DGDG	-	1.59	1.42	1.39	1.51	1.53	1.55	1.72	1.76	1.48	1.23	0.229	0.583	1.04	0.0571	insig
Lipid-B-P-1161	C47H84O15	DGDG(16:0_16:2)	GL	DGDG	-	0.104	0.197	0.0419	0.0763	0.0379	0.094	0.046	0.18	0.0567	0.0749	0.071	0.977	0.988	-0.0176	insig
Lipid-B-P-1162	C47H84O15	DGDG(16:1_16:1)	GL	DGDG	-	0.00665	0.00937	0.0189	0.00553	0.025	0.00604	0.0173	0.00296	0.0068	N/A	0.629	0.359	0.632	-0.662	insig
Lipid-B-P-1164	C49H88O15	DGDG(16:0_18:2)	GL	DGDG	-	128	150	149	119	114	100	106	81.6	99.6	82.8	1.16	0.00392	0.714	-0.486	insig
Lipid-B-P-1165	C49H88O15	DGDG(16:1_18:1)	GL	DGDG	-	0.132	0.338	0.17	0.295	0.17	0.18	0.248	0.218	0.248	0.232	0.196	0.925	1.02	0.0272	insig
Lipid-B-P-1166	C51H92O15	DGDG(18:0_18:2)	GL	DGDG	-	40.4	47.7	41.9	33	37.5	51	45.4	49.3	51.3	36.6	0.725	0.111	1.16	0.219	insig
Lipid-B-P-1167	C47H82O15	DGDG(14:0_18:3)	GL	DGDG	-	0.285	0.297	0.654	0.48	0.721	0.46	0.338	0.446	0.378	0.408	0.282	0.42	0.833	-0.264	insig
Lipid-B-P-1168	C47H82O15	DGDG(16:0_16:3)	GL	DGDG	-	0.0543	0.0971	0.0902	0.144	0.0339	0.135	0.0421	0.166	0.0532	0.1	0.203	0.624	1.18	0.244	insig
Lipid-B-P-1170	C49H86O15	DGDG(16:0_18:3)	GL	DGDG	-	52	42.3	40.8	36.7	45.6	30.4	26.4	25	26.1	24.6	1.29	0.00138	0.609	-0.715	insig
Lipid-B-P-1171	C49H86O15	DGDG(16:1_18:2)	GL	DGDG	-	1.03	0.593	0.75	0.39	0.462	0.72	0.716	0.509	0.431	0.578	0.115	0.682	0.915	-0.129	insig
Lipid-B-P-1173	C50H88O15	DGDG(17:0_18:3)	GL	DGDG	-	10.2	7.89	8.85	8.06	7.23	4.94	4.07	4.03	4.68	3.46	1.31	0.000368	0.501	-0.997	insig
Lipid-B-P-1174	C51H90O15	DGDG(18:0_18:3)	GL	DGDG	-	27.8	24.3	27.1	20.8	21.3	23.6	22.9	25.9	20.9	16.5	0.49	0.313	0.905	-0.144	insig
Lipid-B-P-1175	C51H90O15	DGDG(18:1_18:2)	GL	DGDG	-	3.32	4.03	5	3.38	2.89	4.08	4.25	4.07	3.84	3.48	0.348	0.594	1.06	0.0835	insig
Lipid-B-P-1180	C51H88O15	DGDG(18:1_18:3)	GL	DGDG	-	8.09	9.31	7.35	7.92	6.14	8.44	7.33	6.84	6.62	7.45	0.307	0.502	0.945	-0.0821	insig
Lipid-B-P-1181	C51H88O15	DGDG(18:2_18:2)	GL	DGDG	LMGL05010015	12.1	9.59	12	10.9	10.9	14.9	10.8	11.1	12.7	11.1	0.519	0.297	1.09	0.126	insig
Lipid-B-P-1186	C49H82O15	DGDG(16:2_18:3)	GL	DGDG	-	0.239	0.141	0.134	0.175	0.16	0.074	0.162	0.103	0.135	0.0917	0.902	0.0518	0.668	-0.582	insig
Lipid-B-P-1190	C51H86O15	DGDG(18:2_18:3)	GL	DGDG	-	19	20.4	18.2	16.3	14.1	22.6	21.3	18.5	24.6	20.7	0.93	0.031	1.22	0.291	insig
Lipid-B-P-1194	C51H84O15	DGDG(16:1_20:5)	GL	DGDG	-	0.813	0.991	0.717	0.936	0.351	0.386	0.702	0.409	0.651	0.532	0.629	0.13	0.704	-0.507	insig
Lipid-B-P-1195	C51H84O15	DGDG(16:2_20:4)	GL	DGDG	-	3.09	2.63	2.44	2.52	2.25	2.18	1.58	1.8	2.12	2.17	1.05	0.0106	0.762	-0.393	insig
Lipid-B-P-1196	C51H84O15	DGDG(18:3_18:3)	GL	DGDG	-	217	221	191	202	171	158	152	148	167	150	1.2	0.00538	0.774	-0.37	insig
Lipid-B-P-1213	C41H78O10	MGDG(16:0_16:0)	GL	MGDG	-	0.926	1.03	0.679	0.734	0.706	0.514	0.646	0.487	0.492	0.513	1.16	0.0111	0.65	-0.622	insig
Lipid-B-P-1215	C41H76O10	MGDG(16:0_16:1)	GL	MGDG	LMGL05010053	0.576	0.437	0.527	0.509	0.279	0.422	0.479	0.592	0.353	0.391	0.0839	0.791	0.961	-0.0577	insig
Lipid-B-P-1217	C43H80O10	MGDG(16:0_18:1)	GL	MGDG	LMGL05010025	2.27	2.04	1.97	1.8	1.67	2.88	2.62	2.63	2.54	2.48	1.22	0.000938	1.35	0.429	insig
Lipid-B-P-1223	C43H78O10	MGDG(16:0_18:2)	GL	MGDG	LMGL05010026	75.9	55.2	69.4	67.6	60.8	65.2	68.5	76.1	66.6	66.9	0.365	0.503	1.04	0.0618	insig
Lipid-B-P-1224	C43H78O10	MGDG(16:1_18:1)	GL	MGDG	-	0.266	0.253	0.317	0.338	0.213	0.27	0.225	0.259	0.355	0.207	0.22	0.689	0.949	-0.0755	insig
Lipid-B-P-1225	C45H82O10	MGDG(18:0_18:2)	GL	MGDG	LMGL05010022	0.318	0.328	0.333	0.404	0.317	0.36	0.355	0.309	0.422	0.319	0.246	0.625	1.04	0.0544	insig
Lipid-B-P-1226	C45H82O10	MGDG(18:1_18:1)	GL	MGDG	LMGL05010021	0.531	0.467	0.446	0.529	0.415	0.758	0.702	0.623	0.712	0.623	1.25	0.000399	1.43	0.517	insig
Lipid-B-P-1229	C41H72O10	MGDG(16:0_16:3)	GL	MGDG	-	8.89	8.28	7.21	8.17	6.28	8.7	9.43	8.22	8.57	7.49	0.577	0.24	1.09	0.127	insig
Lipid-B-P-1232	C43H76O10	MGDG(16:0_18:3)	GL	MGDG	LMGL05010056	18	14.4	14.7	16	14.1	7.8	7.74	7.65	7.96	7.1	1.36	0.000306	0.495	-1.01	down
Lipid-B-P-1233	C43H76O10	MGDG(16:1_18:2)	GL	MGDG	-	1.45	1.23	1.32	1.25	1.19	1.03	1.39	1.32	1.41	0.994	0.333	0.559	0.952	-0.0716	insig
Lipid-B-P-1235	C45H80O10	MGDG(18:1_18:2)	GL	MGDG	-	17.3	16.7	15.4	11.9	13.5	16.8	21.9	19.8	15.2	18.5	0.86	0.0545	1.23	0.302	insig
Lipid-B-P-1237	C41H70O10	MGDG(16:1_16:3)	GL	MGDG	-	1.93	1.81	1.8	1.58	1.28	1.53	1.38	1.14	1.36	1.25	0.938	0.035	0.791	-0.338	insig
Lipid-B-P-1241	C43H74O10	MGDG(16:1_18:3)	GL	MGDG	-	2.64	2.12	2.25	2.7	2.25	1.62	1.33	1.78	1.69	1.27	1.23	0.000553	0.643	-0.638	insig
Lipid-B-P-1242	C43H74O10	MGDG(16:2_18:2)	GL	MGDG	-	0.58	0.35	0.263	0.287	0.101	0.37	0.44	0.206	0.242	0.381	0.211	0.902	1.04	0.0514	insig
Lipid-B-P-1244	C44H76O10	MGDG(17:1_18:3)	GL	MGDG	-	0.386	0.451	0.281	0.404	0.339	0.161	0.17	0.208	0.319	0.13	1.12	0.00415	0.53	-0.916	insig
Lipid-B-P-1245	C45H78O10	MGDG(16:0_20:4)	GL	MGDG	-	0.0967	0.14	0.164	0.0592	0.103	0.157	0.156	0.137	0.139	0.135	0.723	0.152	1.29	0.364	insig
Lipid-B-P-1246	C45H78O10	MGDG(18:1_18:3)	GL	MGDG	-	14.5	14.9	12.7	11.1	10.2	13.5	10.4	11.1	11.8	10.8	0.484	0.307	0.907	-0.141	insig
Lipid-B-P-1247	C45H78O10	MGDG(18:2_18:2)	GL	MGDG	LMGL05010023	98.8	96.7	96.9	83.1	81.7	97	93.7	86.9	105	107	0.553	0.252	1.07	0.0983	insig
Lipid-B-P-1249	C41H68O10	MGDG(16:1_16:4)	GL	MGDG	-	0.706	0.635	0.596	0.773	0.606	0.342	0.419	0.295	0.403	0.391	1.29	0.000167	0.558	-0.842	insig
Lipid-B-P-1254	C43H72O10	MGDG(16:2_18:3)	GL	MGDG	-	2.17	2.1	1.61	1.48	1.58	1.71	1.33	1.32	2.12	1.58	0.424	0.412	0.901	-0.151	insig
Lipid-B-P-1257	C45H76O10	MGDG(16:0_20:5)	GL	MGDG	-	0.248	0.336	0.273	0.243	0.171	0.326	0.229	0.147	0.166	0.207	0.479	0.368	0.846	-0.241	insig
Lipid-B-P-1258	C45H76O10	MGDG(16:1_20:4)	GL	MGDG	-	0.225	0.2	0.176	0.2	0.327	0.116	0.17	0.252	0.124	0.253	0.547	0.321	0.812	-0.3	insig
Lipid-B-P-1259	C45H76O10	MGDG(18:1_18:4)	GL	MGDG	-	3.36	2.93	2.83	2.8	2.61	2.62	2.77	2.56	2.44	3.29	0.436	0.408	0.942	-0.0867	insig
Lipid-B-P-1260	C45H76O10	MGDG(18:2_18:3)	GL	MGDG	LMGL05010024	61.5	48	46	45.8	46	41.4	42.7	45.6	49.2	39.3	0.733	0.143	0.882	-0.182	insig
Lipid-B-P-1263	C43H70O10	MGDG(16:2_18:4)	GL	MGDG	-	1.18	1.1	1.16	1.14	0.905	1.23	0.867	0.888	0.739	0.687	0.829	0.0898	0.804	-0.315	insig
Lipid-B-P-1264	C43H70O10	MGDG(16:3_18:3)	GL	MGDG	LMGL05010019	23.1	22.7	18.8	19.8	15.9	15.8	13.5	13	14.8	15.3	1.14	0.0103	0.722	-0.471	insig
Lipid-B-P-1265	C43H70O10	MGDG(18:2_16:4)	GL	MGDG	-	2.06	1.72	1.78	2.08	1.62	1.43	1.07	0.916	1.33	1.29	1.18	0.00115	0.652	-0.618	insig
Lipid-B-P-1266	C44H72O10	MGDG(17:2_18:4)	GL	MGDG	-	0.104	0.116	0.0788	0.149	0.0109	0.13	0.103	0.158	0.0192	0.0309	0.0323	0.925	0.962	-0.0559	insig
Lipid-B-P-1267	C45H74O10	MGDG(16:1_20:5)	GL	MGDG	-	1.58	1.43	0.996	0.835	0.957	0.954	1.16	1.07	1.27	0.942	0.171	0.628	0.93	-0.105	insig
Lipid-B-P-1268	C45H74O10	MGDG(18:2_18:4)	GL	MGDG	-	71.6	67	58.5	59.4	59.8	47.6	50.8	61.5	55.3	49.7	1	0.0203	0.837	-0.256	insig
Lipid-B-P-1269	C45H74O10	MGDG(18:3_18:3)	GL	MGDG	LMGL05010001	257	258	211	214	240	166	224	206	202	162	0.967	0.0234	0.813	-0.298	insig
Lipid-B-P-1274	C45H72O10	MGDG(18:3_18:4)	GL	MGDG	LMGL05010014	0.736	0.447	0.617	0.439	0.458	0.184	0.0984	0.15	0.292	0.138	1.24	0.00141	0.32	-1.65	down
Lipid-B-P-1285	C53H80O4	Coenzyme Q8	PR	CoQ	LMPR02010005	0.00918	0.0104	0.00819	0.0117	0.0112	0.00868	0.00674	0.00787	0.0062	0.00775	1.08	0.011	0.733	-0.448	insig
Lipid-B-P-1286	C54H82O4	Coenzyme Q9	PR	CoQ	LMPR02010004	0.131	0.182	0.15	0.159	0.186	0.122	0.119	0.115	0.124	0.116	1.17	0.0133	0.738	-0.438	insig
Lipid-B-P-1287	C59H90O4	Coenzyme Q10	PR	CoQ	LMPR02010001	3.64	3.87	3.4	3.79	3.61	2.95	2.93	2.81	2.7	2.78	1.33	8.65e-05	0.774	-0.371	insig
Lipid-B-P-1291	C43H76O2	CE(16:0)	ST	CE	LMST01020005	5.34	6.12	5.89	5.39	5.97	4.67	4.6	4.53	5.2	5.66	1.01	0.0187	0.859	-0.219	insig
Lipid-B-P-1300	C45H78O2	CE(18:1)	ST	CE	LMST01020003	11.3	12.5	7.66	10.3	11.7	12.3	10.6	15.8	14.5	14.2	0.829	0.0564	1.26	0.332	insig
Lipid-B-P-1306	C45H76O2	CE(18:2)	ST	CE	LMST01020008	244	316	233	323	290	281	289	273	306	257	0.052	0.994	1	0.0009	insig
Lipid-B-P-1310	C45H74O2	CE(18:3)	ST	CE	LMST01020009	111	129	109	125	119	65.5	69.4	84	91.9	75.9	1.26	0.000186	0.652	-0.618	insig
Lipid-B-N-0001	C10H20O2	FFA(10:0)	FA	FFA	LMFA01010010	43.5	39.4	56.4	48	49.8	36.7	40.5	47.2	44.6	46.6	0.534	0.265	0.911	-0.135	insig
Lipid-B-N-0005	C14H28O2	FFA(14:0)	FA	FFA	LMFA01010014	6.77	5.38	8.35	6.1	8.07	6.65	6.95	5.66	6.62	5.57	0.432	0.349	0.907	-0.141	insig
Lipid-B-N-0006	C15H30O2	FFA(15:0)	FA	FFA	LMFA01010015	5.24	4.21	6.54	4.7	5.15	4.84	4.57	5.58	4.99	5.08	0.137	0.724	0.97	-0.0447	insig
Lipid-B-N-0007	C16H32O2	FFA(16:0)	FA	FFA	LMFA01010001	248	214	271	234	291	229	243	215	213	232	0.719	0.14	0.9	-0.153	insig
Lipid-B-N-0009	C18H36O2	FFA(18:0)	FA	FFA	LMFA01010018	111	85.9	143	91.9	123	83.1	102	94.4	118	96.1	0.453	0.336	0.889	-0.17	insig
Lipid-B-N-0012	C22H44O2	FFA(22:0)	FA	FFA	LMFA01010022	10.8	7.44	11.5	13.9	20.3	18.2	13.2	15.4	18.8	19	0.752	0.138	1.32	0.405	insig
Lipid-B-N-0013	C24H48O2	FFA(24:0)	FA	FFA	LMFA01010024	18.7	13.6	15.2	17.8	19.5	25.8	23.4	22.8	20.3	21	1.1	0.00496	1.34	0.418	insig
Lipid-B-N-0014	C26H52O2	FFA(26:0)	FA	FFA	LMFA01010026	9.67	9.54	10.1	12.5	14.8	14.3	14.9	13.1	16.1	15	1.01	0.0256	1.3	0.375	insig
Lipid-B-N-0015	C28H56O2	FFA(28:0)	FA	FFA	LMFA01010028	12.1	10.6	12.5	10.5	12.9	14.7	13	12.3	13.1	12.3	0.814	0.0779	1.11	0.157	insig
Lipid-B-N-0017	C30H60O2	FFA(30:0)	FA	FFA	LMFA01010030	7.65	7.11	8.83	7.74	8.17	10.2	10.2	9.8	10.1	10.1	1.28	0.00117	1.27	0.35	insig
Lipid-B-N-0018	C31H62O2	FFA(31:0)	FA	FFA	LMFA01010031	16.6	14.2	17.6	14.2	17.7	10.5	12.1	11.7	10.4	10.8	1.26	0.0017	0.693	-0.529	insig
Lipid-B-N-0019	C32H64O2	FFA(32:0)	FA	FFA	LMFA01010032	11.5	9.64	12.3	11.1	12.2	9.98	10.2	9	15.3	9.96	0.263	0.718	0.959	-0.0605	insig
Lipid-B-N-0020	C33H66O2	FFA(33:0)	FA	FFA	LMFA01010033	11.9	10.5	13.4	10.6	14.1	9.83	8.89	9.83	7.76	8.72	1.13	0.00931	0.743	-0.429	insig
Lipid-B-N-0028	C18H34O2	FFA(18:1)	FA	FFA	LMFA01030061	19	16.8	21.1	18.1	18.4	23.6	23.4	22.1	21.5	22.1	1.18	0.00295	1.21	0.271	insig
Lipid-B-N-0034	C18H32O2	FFA(18:2)	FA	FFA	LMFA01030110	125	107	131	114	134	98.9	104	103	93.5	102	1.15	0.00997	0.818	-0.29	insig
Lipid-B-N-0039	C18H30O2	FFA(18:3)	FA	FFA	LMFA01030140	49	45.4	55.5	47.9	55.5	31	33.2	30.6	29.3	30.6	1.34	0.000345	0.611	-0.712	insig
Lipid-B-N-0047	C20H30O2	FFA(20:5)	FA	FFA	LMFA01030180	12.4	13.7	22.1	16.3	27.4	25	29.8	15.1	15.3	14.4	0.181	0.724	1.08	0.116	insig
Lipid-B-N-0051	C24H36O2	FFA(24:6)	FA	FFA	-	3.53	2.63	3.75	3.13	3.18	2.65	3.03	3.04	3.11	2.61	0.672	0.153	0.89	-0.168	insig
Lipid-B-N-0052	C22H45O9P	LPG(16:0)	GP	LPG	LMGP04050008	1.54	1.47	1.51	1.49	1.51	1.15	1.1	1.2	1.16	1.18	1.36	6.46e-07	0.77	-0.377	insig
Lipid-B-N-0053	C24H49O9P	LPG(18:0)	GP	LPG	LMGP04050009	0.0293	0.0263	0.022	0.0214	0.0222	0.0378	0.0271	0.0318	0.0205	0.0311	0.68	0.145	1.22	0.291	insig
Lipid-B-N-0056	C24H47O9P	LPG(18:1)	GP	LPG	LMGP04050006	0.0449	0.0535	0.0596	0.0651	0.0517	0.0725	0.0796	0.0625	0.0761	0.0702	1.1	0.00543	1.31	0.393	insig
Lipid-B-N-0058	C24H45O9P	LPG(18:2)	GP	LPG	LMGP04050014	0.445	0.502	0.404	0.598	0.501	0.477	0.467	0.61	0.649	0.538	0.544	0.267	1.12	0.161	insig
Lipid-B-N-0059	C22H43O9P	LPG(16:3)	GP	LPG	-	0.0471	0.104	0.0622	0.0591	0.0686	0.119	0.0632	0.0369	0.0846	0.126	0.32	0.394	1.26	0.332	insig
Lipid-B-N-0060	C24H43O9P	LPG(18:3)	GP	LPG	-	0.15	0.185	0.219	0.216	0.186	0.172	0.279	0.252	0.181	0.221	0.536	0.253	1.16	0.211	insig
Lipid-B-N-0066	C25H49O12P	LPI(16:0)	GP	LPI	LMGP06050002	2.15	3.08	2.54	3.48	2.57	6.38	7.74	6.29	9.01	6.62	1.32	0.000353	2.61	1.38	up
Lipid-B-N-0071	C27H49O12P	LPI(18:2)	GP	LPI	LMGP06050010	2	2.63	3.77	3.55	2.73	5.48	6.65	6.21	9.68	4.74	1.2	0.00993	2.23	1.16	up
Lipid-B-N-0100	C37H74NO8P	PC(16:0_13:0)	GP	PC	-	12	12.3	11.2	9.71	10.8	6.01	7.6	6.29	5.4	6.61	1.31	5.06e-05	0.568	-0.816	insig
Lipid-B-N-0102	C38H76NO8P	PC(16:0_14:0)	GP	PC	LMGP01010560	1.33	1.06	1.33	1.33	1.26	1.75	2.13	1.59	2.17	1.71	1.21	0.00425	1.48	0.566	insig
Lipid-B-N-0103	C38H76NO8P	PC(18:0_12:0)	GP	PC	LMGP01010736	0.848	0.388	0.555	0.325	0.224	1.02	0.727	1.08	0.706	1.16	1.03	0.0117	2	1	up
Lipid-B-N-0104	C40H80NO8P	PC(16:0_16:0)	GP	PC	LMGP01010564	12.7	12.1	12.5	12.4	13.2	14.3	13.2	14.5	14.3	14.9	1.2	0.002	1.13	0.174	insig
Lipid-B-N-0105	C40H80NO8P	PC(18:0_14:0)	GP	PC	LMGP01010739	1.82	2.22	1.68	1.92	2.37	2.4	2.03	2.78	2.78	2.83	0.967	0.0239	1.28	0.358	insig
Lipid-B-N-0106	C42H84NO8P	PC(16:0_18:0)	GP	PC	LMGP01010573	1.01	0.872	0.792	0.902	1.03	1.35	1.17	1.65	1.5	1.61	1.24	0.00164	1.58	0.66	insig
Lipid-B-N-0108	C46H92NO8P	PC(16:0_22:0)	GP	PC	LMGP01010636	0.0151	0.065	0.0129	0.0326	0.065	0.0532	0.0503	0.0557	0.0502	0.0932	0.739	0.156	1.59	0.666	insig
Lipid-B-N-0110	C38H74NO8P	PC(14:0_16:1)	GP	PC	LMGP01010485	0.407	0.677	0.399	0.791	0.721	1.62	1.91	1.01	1.48	1.64	1.22	0.00129	2.56	1.36	up
Lipid-B-N-0112	C40H78NO8P	PC(16:0_16:1)	GP	PC	LMGP01010566	11	12.6	10.1	10.7	10.4	15.9	15.1	15.6	15.9	16.4	1.32	8.93e-05	1.44	0.526	insig
Lipid-B-N-0113	C40H78NO8P	PC(14:0_18:1)	GP	PC	LMGP01010490	12.6	14.7	13.3	10.6	12.2	12	12.5	11.7	14.7	12.5	0.0134	0.991	0.999	-0.0012	insig
Lipid-B-N-0115	C42H82NO8P	PC(16:0_18:1)	GP	PC	LMGP01010005	93.1	92.3	84	84.7	94.3	151	149	149	151	167	1.37	1.58e-06	1.71	0.776	insig
Lipid-B-N-0116	C44H86NO8P	PC(18:0_18:1)	GP	PC	LMGP01010750	11.6	11.7	11	10.6	12.3	34.1	32.1	28.8	30	31.1	1.38	5.77e-06	2.72	1.45	up
Lipid-B-N-0117	C44H86NO8P	PC(16:0_20:1)	GP	PC	LMGP01011468	0.844	0.678	0.648	0.862	0.831	1.16	1.08	1.13	1.02	0.986	1.21	0.000867	1.39	0.477	insig
Lipid-B-N-0119	C48H94NO8P	PC(18:1_22:0)	GP	PC	LMGP01010839	0.546	0.552	0.535	0.535	0.551	1.62	1.64	1.62	1.48	1.66	1.39	3.84e-06	2.95	1.56	up
Lipid-B-N-0120	C50H98NO8P	PC(24:0_18:1)	GP	PC	-	0.228	0.233	0.266	0.217	0.202	0.656	0.757	0.786	0.777	0.876	1.37	4e-05	3.37	1.75	up
Lipid-B-N-0121	C40H76NO8P	PC(16:1_16:1)	GP	PC	LMGP01010682	0.81	0.355	0.393	0.349	0.92	0.435	0.064	0.129	0.978	0.523	0.502	0.517	0.753	-0.409	insig
Lipid-B-N-0122	C40H76NO8P	PC(14:0_18:2)	GP	PC	LMGP01010494	12.4	12.6	10.7	12.4	12.8	21.1	22.2	20.8	19.6	21.1	1.36	2.97e-07	1.72	0.779	insig
Lipid-B-N-0123	C40H76NO8P	PC(16:0_16:2)	GP	PC	-	0.884	0.555	0.69	0.475	0.682	1.02	0.739	1.29	0.577	0.412	0.314	0.417	1.23	0.298	insig
Lipid-B-N-0125	C41H78NO8P	PC(15:0_18:2)	GP	PC	-	14.6	8	11.4	11.1	9.35	10.9	11.4	10.9	12	7.23	0.106	0.792	0.965	-0.0512	insig
Lipid-B-N-0126	C42H80NO8P	PC(16:1_18:1)	GP	PC	LMGP01010678	1.2	2.34	1.79	2.5	1.23	3.61	3.4	3.42	4.13	3.4	1.18	0.00111	1.98	0.986	insig
Lipid-B-N-0127	C42H80NO8P	PC(16:0_18:2)	GP	PC	LMGP01010585	408	415	368	337	413	500	542	541	483	521	1.26	0.000213	1.33	0.415	insig
Lipid-B-N-0129	C43H82NO8P	PC(17:0_18:2)	GP	PC	LMGP01011505	68.3	68.6	62.3	62.8	73	63	64.3	59	59.5	65	0.819	0.0795	0.928	-0.108	insig
Lipid-B-N-0130	C44H84NO8P	PC(18:1_18:1)	GP	PC	LMGP01010836	9.22	9.81	7.97	8.88	10.4	19.7	18.2	18.5	18.2	20.6	1.36	3.83e-07	2.06	1.04	up
Lipid-B-N-0131	C44H84NO8P	PC(18:0_18:2)	GP	PC	LMGP01010764	75.2	87.4	84.5	76.5	90.1	171	169	168	158	173	1.37	2.82e-08	2.03	1.02	up
Lipid-B-N-0133	C46H88NO8P	PC(18:1_20:1)	GP	PC	LMGP01010843	0.41	0.458	0.415	0.466	0.451	0.85	1.02	1.09	0.928	1.1	1.36	0.000196	2.27	1.18	up
Lipid-B-N-0134	C46H88NO8P	PC(18:2_20:0)	GP	PC	LMGP01011630	7.17	7.25	6.71	6.45	7.81	14.5	15.4	16.2	15.8	16.9	1.37	7.78e-07	2.23	1.15	up
Lipid-B-N-0138	C50H96NO8P	PC(24:0_18:2)	GP	PC	-	3.92	3.71	3.47	3.44	3.98	6.18	5.68	5.61	5.84	6.39	1.35	4.07e-06	1.6	0.681	insig
Lipid-B-N-0139	C40H74NO8P	PC(14:1_18:2)	GP	PC	LMGP01011391	1.73	2.9	1.96	2	2.13	3.21	3.22	3.02	4.02	3.34	1.18	0.00185	1.57	0.65	insig
Lipid-B-N-0140	C40H74NO8P	PC(14:0_18:3)	GP	PC	LMGP01010497	3.95	4.66	5.72	3.66	5.01	6.44	5.38	5.11	5.89	6.56	0.957	0.0271	1.28	0.353	insig
Lipid-B-N-0141	C40H74NO8P	PC(16:1_16:2)	GP	PC	-	2.61	2.3	1.81	1.59	2.37	1.73	1.73	1.74	1.02	1.45	0.904	0.035	0.718	-0.478	insig
Lipid-B-N-0143	C41H76NO8P	PC(15:0_18:3)	GP	PC	-	6.39	5.36	5.55	5.27	4.23	3.63	3.51	2.87	2.94	4.27	1.18	0.00257	0.642	-0.639	insig
Lipid-B-N-0144	C42H78NO8P	PC(16:0_18:3)	GP	PC	LMGP01010598	164	160	150	138	160	142	133	126	144	156	0.808	0.0744	0.908	-0.139	insig
Lipid-B-N-0145	C42H78NO8P	PC(16:1_18:2)	GP	PC	LMGP01010690	18.8	18.6	18	19.1	23.2	24.1	24.8	25.2	25.8	26.7	1.23	0.00154	1.3	0.374	insig
Lipid-B-N-0148	C44H82NO8P	PC(18:1_18:2)	GP	PC	LMGP01010893	71	70.6	61.9	62.6	73	110	113	106	110	120	1.35	9.19e-07	1.65	0.72	insig
Lipid-B-N-0149	C44H82NO8P	PC(16:0_20:3)	GP	PC	LMGP01010622	0.207	0.247	0.111	0.0578	0.0581	0.147	0.119	0.21	0.112	0.0615	0.0775	0.896	0.954	-0.0673	insig
Lipid-B-N-0150	C44H82NO8P	PC(18:0_18:3)	GP	PC	-	35.2	32.9	35.4	35	38.5	47	44.5	43.7	41.8	50.5	1.26	0.000866	1.29	0.362	insig
Lipid-B-N-0151	C46H86NO8P	PC(20:1_18:2)	GP	PC	LMGP01011818	4.1	4.66	3.93	4.61	5.36	6.76	6.78	7.05	6.04	7.04	1.27	0.000157	1.49	0.571	insig
Lipid-B-N-0153	C48H90NO8P	PC(18:2_22:1)	GP	PC	LMGP01011637	N/A	N/A	N/A	N/A	N/A	N/A	0.169	0.123	0.0902	0.12	1.13	N/A	N/A	N/A	insig
Lipid-B-N-0156	C42H76NO8P	PC(16:2_18:2)	GP	PC	LMGP01010699	38.7	30.9	29.9	28.5	37.6	36.2	35.3	33.5	33.9	35.7	0.438	0.45	1.05	0.0759	insig
Lipid-B-N-0159	C42H76NO8P	PC(16:1_18:3)	GP	PC	LMGP01011484	8.13	9.01	7.07	7.48	9.83	7.58	7.58	7.22	7.69	8.27	0.523	0.285	0.923	-0.115	insig
Lipid-B-N-0160	C44H80NO8P	PC(18:2_18:2)	GP	PC	LMGP01010921	225	219	226	200	227	328	282	293	293	344	1.3	0.000743	1.41	0.491	insig
Lipid-B-N-0161	C44H80NO8P	PC(18:3_18:1)	GP	PC	LMGP01010955	26.1	27.1	26.1	23.4	27.3	27.6	24.4	25.6	29.9	32.3	0.545	0.262	1.08	0.105	insig
Lipid-B-N-0167	C42H74NO8P	PC(18:2_16:3)	GP	PC	-	8.32	9.84	7.11	11.1	11.3	6.67	9.44	8.13	5.62	9.26	0.658	0.157	0.821	-0.285	insig
Lipid-B-N-0169	C44H78NO8P	PC(20:4_16:1)	GP	PC	LMGP01011903	1.48	1.63	1.77	1.83	2.05	2.36	2.78	2.42	2.54	2.69	1.26	0.00022	1.46	0.549	insig
Lipid-B-N-0170	C44H78NO8P	PC(18:2_18:3)	GP	PC	LMGP01011625	191	189	174	165	192	165	186	175	182	193	0.124	0.797	0.989	-0.0154	insig
Lipid-B-N-0180	C44H76NO8P	PC(18:3_18:3)	GP	PC	LMGP01012233	80.5	74.4	72.5	64.8	70.3	49.3	51.5	52.8	48.9	53.3	1.32	0.000576	0.706	-0.503	insig
Lipid-B-N-0181	C44H76NO8P	PC(16:1_20:5)	GP	PC	-	1.46	1.14	1.39	1.64	1.6	1.28	1.58	2.02	1.06	1.27	0.0767	0.986	0.998	-0.0035	insig
Lipid-B-N-0194	C35H70NO8P	PE(16:0_14:0)	GP	PE	LMGP02010297	0.0307	0.0635	0.00832	0.0355	0.0952	0.0508	0.0684	0.0707	0.205	0.222	0.818	0.11	2.65	1.4	insig
Lipid-B-N-0195	C37H74NO8P	PE(16:0_16:0)	GP	PE	LMGP02010037	1.25	0.855	1.09	0.854	0.998	0.79	0.81	0.718	0.741	0.706	1.1	0.0245	0.745	-0.425	insig
Lipid-B-N-0201	C37H72NO8P	PE(16:1_16:0)	GP	PE	LMGP02010520	4.57	4.5	4.52	5.25	4.24	7.92	7.52	7.81	6.51	6.91	1.32	7.67e-05	1.59	0.667	insig
Lipid-B-N-0203	C39H76NO8P	PE(16:0_18:1)	GP	PE	LMGP02010009	27.7	28.7	28.8	27.7	28.2	51.4	53.3	50.8	49.8	51.4	1.38	1.24e-07	1.82	0.864	insig
Lipid-B-N-0205	C40H78NO8P	PE(17:0_18:1)	GP	PE	LMGP02011211	0.385	0.411	0.383	0.383	0.361	1.07	1.03	1.19	1.09	1.13	1.38	4.07e-06	2.87	1.52	up
Lipid-B-N-0206	C41H80NO8P	PE(20:1_16:0)	GP	PE	LMGP02010847	0.146	0.128	0.271	0.133	0.12	0.24	0.306	0.308	0.346	0.216	1.08	0.0106	1.77	0.826	insig
Lipid-B-N-0207	C41H80NO8P	PE(18:1_18:0)	GP	PE	LMGP02010050	2.51	2.41	2.46	2.61	2.46	5.79	5.91	6.07	5.96	5.7	1.39	4.9e-09	2.36	1.24	up
Lipid-B-N-0209	C43H84NO8P	PE(20:0_18:1)	GP	PE	LMGP02010135	0.222	0.174	0.222	0.183	0.204	0.573	0.538	0.607	0.524	0.554	1.37	1.42e-07	2.78	1.48	up
Lipid-B-N-0210	C45H88NO8P	PE(22:0_18:1)	GP	PE	LMGP02010153	0.042	0.0539	0.0533	0.0494	0.0754	0.166	0.119	0.117	0.189	0.123	1.29	0.00228	2.61	1.38	up
Lipid-B-N-0211	C47H92NO8P	PE(24:0_18:1)	GP	PE	LMGP02010294	0.18	0.186	0.215	0.271	0.219	0.456	0.412	0.445	0.496	0.495	1.33	4.49e-06	2.15	1.11	up
Lipid-B-N-0212	C37H70NO8P	PE(18:2_14:0)	GP	PE	LMGP02010655	6.71	7.56	10.2	8.26	7.74	11.3	9.39	10.6	11.1	9.86	1.07	0.0115	1.29	0.37	insig
Lipid-B-N-0213	C37H70NO8P	PE(16:1_16:1)	GP	PE	LMGP02010108	0.047	0.0556	0.14	0.048	0.0134	0.00484	0.13	0.058	0.0536	0.0116	0.318	0.774	0.85	-0.235	insig
Lipid-B-N-0214	C37H70NO8P	PE(16:0_16:2)	GP	PE	-	0.399	0.335	0.263	0.413	0.492	0.477	0.36	0.379	0.32	0.437	0.188	0.77	1.04	0.0538	insig
Lipid-B-N-0215	C38H72NO8P	PE(16:1_17:1)	GP	PE	LMGP02010522	0.0347	0.17	0.174	0.104	0.169	0.172	0.396	0.119	0.151	0.129	0.522	0.319	1.48	0.57	insig
Lipid-B-N-0216	C38H72NO8P	PE(16:0_17:2)	GP	PE	-	22.8	22	24.4	25.5	23.4	38.9	36.9	38.1	36.8	35.9	1.37	2.15e-07	1.58	0.659	insig
Lipid-B-N-0217	C39H74NO8P	PE(18:1_16:1)	GP	PE	LMGP02011198	0.659	0.427	0.639	0.27	0.437	1.04	0.67	1.11	0.934	0.771	1.08	0.00519	1.86	0.896	insig
Lipid-B-N-0218	C39H74NO8P	PE(18:2_16:0)	GP	PE	LMGP02011194	428	429	406	412	440	580	542	523	571	573	1.35	2.5e-05	1.32	0.4	insig
Lipid-B-N-0219	C40H76NO8P	PE(17:0_18:2)	GP	PE	LMGP02010572	64.7	65.6	66.4	65.4	60.4	49.8	50.9	50.5	52.1	49.5	1.36	3.69e-05	0.784	-0.351	insig
Lipid-B-N-0220	C41H78NO8P	PE(18:1_18:1)	GP	PE	LMGP02010039	1.62	1.67	1.8	1.86	1.68	3.39	3.43	3.65	3.48	3.63	1.38	7.45e-09	2.04	1.03	up
Lipid-B-N-0221	C41H78NO8P	PE(18:0_18:2)	GP	PE	LMGP02010044	85.4	73.7	79.5	74.1	78.4	120	119	121	132	120	1.36	1.02e-06	1.57	0.648	insig
Lipid-B-N-0222	C41H78NO8P	PE(20:2_16:0)	GP	PE	LMGP02010877	0.148	0.277	0.189	0.237	0.354	0.27	0.33	0.303	0.169	0.176	0.0985	0.865	1.04	0.0503	insig
Lipid-B-N-0224	C43H82NO8P	PE(20:0_18:2)	GP	PE	LMGP02010125	19.2	19	20.3	18.3	19.6	24.9	24.2	24.1	24.7	24.5	1.36	1.35e-05	1.27	0.344	insig
Lipid-B-N-0227	C45H86NO8P	PE(18:2_22:0)	GP	PE	LMGP02011082	11.6	11.1	11	10.8	11	14.6	13.4	14.6	14.2	13.4	1.34	5.68e-05	1.26	0.335	insig
Lipid-B-N-0229	C47H90NO8P	PE(18:2_24:0)	GP	PE	-	8.13	8.11	8.48	7.87	8.37	9.21	8.76	9.1	8.96	9.02	1.26	0.000367	1.1	0.137	insig
Lipid-B-N-0230	C48H92NO8P	PE(18:2_25:0)	GP	PE	-	4.51	4.47	4.68	4.51	4.49	3.17	3.07	3.12	3.22	3.03	1.38	3.3e-09	0.689	-0.537	insig
Lipid-B-N-0231	C37H68NO8P	PE(14:0_18:3)	GP	PE	LMGP02010412	1.73	2.22	2.33	1.85	1.92	1.59	2.26	3.27	2.18	2.35	0.461	0.32	1.16	0.214	insig
Lipid-B-N-0232	C37H68NO8P	PE(16:0_16:3)	GP	PE	-	2.79	2.22	2.39	2.71	2.02	5.57	4.81	6.53	5.7	6.43	1.34	9.5e-05	2.4	1.26	up
Lipid-B-N-0233	C39H72NO8P	PE(18:3_16:0)	GP	PE	LMGP02010047	129	122	140	121	125	117	105	120	116	123	0.931	0.0339	0.91	-0.137	insig
Lipid-B-N-0234	C39H72NO8P	PE(16:1_18:2)	GP	PE	LMGP02011219	10.4	10.6	13.2	11.9	12	14.3	14.5	15.8	14.8	12.2	1.06	0.00948	1.23	0.299	insig
Lipid-B-N-0235	C40H74NO8P	PE(17:1_18:2)	GP	PE	LMGP02010573	14.5	13.4	14.7	13.8	15.1	20.8	20.4	22	22.6	20.5	1.36	3.06e-06	1.49	0.574	insig
Lipid-B-N-0236	C41H76NO8P	PE(18:1_18:2)	GP	PE	LMGP02010048	52.9	55.4	57	50.4	55.1	77.9	76.6	75.1	76.5	77.6	1.37	4.99e-06	1.42	0.503	insig
Lipid-B-N-0238	C41H76NO8P	PE(18:0_18:3)	GP	PE	-	36.9	36.7	39.4	39	35	41.5	44.8	42.1	38.9	42.2	1.09	0.00721	1.12	0.164	insig
Lipid-B-N-0239	C42H78NO8P	PE(18:2_19:1)	GP	PE	LMGP02010668	9.65	9.33	10.4	9.23	9.01	9.87	8.89	9.79	8.83	10.4	0.0502	0.902	1.01	0.0075	insig
Lipid-B-N-0241	C43H80NO8P	PE(20:1_18:2)	GP	PE	LMGP02010854	6.97	7.82	7.29	6.87	7.5	10.3	9.89	9.87	10.2	9.96	1.36	7.79e-06	1.38	0.464	insig
Lipid-B-N-0244	C45H84NO8P	PE(18:2_22:1)	GP	PE	LMGP02010676	0.0899	0.152	0.123	0.0789	0.0699	0.223	0.155	0.157	0.229	0.166	1.1	0.0059	1.81	0.857	insig
Lipid-B-N-0248	C39H70NO8P	PE(18:3_16:1)	GP	PE	LMGP02010686	6.69	4.07	2.85	6.2	3.07	4.41	4.2	4.09	3.87	3.61	0.181	0.536	0.882	-0.182	insig
Lipid-B-N-0251	C41H74NO8P	PE(18:2_18:2)	GP	PE	LMGP02010111	451	490	467	475	472	604	602	582	613	598	1.37	3.32e-07	1.27	0.35	insig
Lipid-B-N-0253	C41H74NO8P	PE(18:3_18:1)	GP	PE	LMGP02010691	16.8	17.3	17.4	15.7	15.6	16.8	15	16.4	17.3	15.7	0.266	0.595	0.981	-0.0274	insig
Lipid-B-N-0257	C43H78NO8P	PE(18:3_20:1)	GP	PE	LMGP02010699	3.47	3.49	3.31	3.51	3.62	3.96	3.54	3.7	3.57	3.6	0.837	0.0737	1.06	0.0772	insig
Lipid-B-N-0262	C39H68NO8P	PE(16:2_18:3)	GP	PE	-	6.59	5.14	5.82	5.56	4.47	11.7	12.2	12.2	12.3	10.4	1.34	1.47e-06	2.13	1.09	up
Lipid-B-N-0265	C41H72NO8P	PE(18:2_18:3)	GP	PE	LMGP02011221	125	118	131	119	133	119	109	113	122	112	0.968	0.0266	0.915	-0.128	insig
Lipid-B-N-0271	C39H66NO8P	PE(16:3_18:3)	GP	PE	-	1.86	1.8	1.66	2.32	2.27	3.25	3.16	3.28	2.68	3.27	1.26	0.000194	1.58	0.658	insig
Lipid-B-N-0274	C41H70NO8P	PE(18:3_18:3)	GP	PE	-	20.9	22.3	21.2	22.1	20.6	15.5	14.8	16.5	15.8	13.9	1.34	7.33e-06	0.714	-0.486	insig
Lipid-B-N-0287	C36H71O10P	PG(14:0_16:0)	GP	PG	-	2.95	3.68	3.35	3.42	2.91	2.5	2.95	3.05	2.61	2.79	0.966	0.0298	0.852	-0.232	insig
Lipid-B-N-0288	C37H73O10P	PG(15:0_16:0)	GP	PG	-	2.33	2.29	3.06	2.95	3.17	1.4	1.51	1.88	1.24	1.06	1.24	0.000591	0.514	-0.959	insig
Lipid-B-N-0289	C38H75O10P	PG(16:0_16:0)	GP	PG	LMGP04010986	120	114	128	112	116	106	98	102	111	102	1.13	0.0047	0.878	-0.188	insig
Lipid-B-N-0290	C39H77O10P	PG(16:0_17:0)	GP	PG	-	13	13.3	15.1	14.3	14	8.2	8.73	8.45	8.74	7.95	1.37	1.7e-05	0.603	-0.73	insig
Lipid-B-N-0291	C40H79O10P	PG(18:0_16:0)	GP	PG	LMGP04010888	20	17.4	18.8	18.9	18.8	20.6	21.7	22.2	21.8	20.1	1.16	0.00235	1.13	0.182	insig
Lipid-B-N-0293	C38H73O10P	PG(16:0_16:1)	GP	PG	LMGP04010910	5.76	5.85	6.71	5.98	5.22	5.32	5.28	4.32	4.85	5.65	0.909	0.0383	0.861	-0.216	insig
Lipid-B-N-0294	C38H73O10P	PG(18:1_14:0)	GP	PG	LMGP04010882	0.0743	0.172	0.107	0.202	0.0438	0.135	0.163	0.106	0.212	0.0983	0.416	0.544	1.19	0.253	insig
Lipid-B-N-0296	C40H77O10P	PG(16:0_18:1)	GP	PG	LMGP04010002	31.4	33.4	36.5	33.4	33.3	51.4	46	46.2	45.6	42.6	1.31	0.000179	1.38	0.464	insig
Lipid-B-N-0300	C38H71O10P	PG(16:1_16:1)	GP	PG	LMGP04010967	0.0453	0.0159	0.0256	0.0461	0.0195	0.0133	0.0411	0.0656	0.0109	0.011	0.299	0.875	0.932	-0.102	insig
Lipid-B-N-0301	C38H71O10P	PG(16:0_16:2)	GP	PG	-	0.258	0.105	0.45	0.28	0.159	0.208	0.132	0.0047	0.127	0.103	0.675	0.0905	0.459	-1.12	insig
Lipid-B-N-0302	C39H73O10P	PG(16:0_17:2)	GP	PG	-	0.322	0.658	0.542	0.291	0.739	0.316	0.462	0.582	0.511	0.366	0.199	0.555	0.876	-0.19	insig
Lipid-B-N-0303	C40H75O10P	PG(18:1_16:1)	GP	PG	LMGP04010881	1.39	1.74	1.39	2.12	1.62	5.72	4.03	4.27	3.59	4.55	1.32	0.000685	2.69	1.43	up
Lipid-B-N-0304	C40H75O10P	PG(18:2_16:0)	GP	PG	LMGP04010877	127	128	150	137	128	155	145	138	146	140	0.824	0.0818	1.08	0.113	insig
Lipid-B-N-0306	C42H79O10P	PG(18:1_18:1)	GP	PG	LMGP04010033	0.124	0.068	0.14	0.187	0.25	0.291	0.44	0.427	0.31	0.155	0.954	0.0277	2.11	1.08	insig
Lipid-B-N-0307	C42H79O10P	PG(18:0_18:2)	GP	PG	LMGP04010982	44.4	27.5	33.8	35	47.8	40	35.3	31.3	32.1	30.2	0.396	0.38	0.897	-0.158	insig
Lipid-B-N-0310	C38H69O10P	PG(14:0_18:3)	GP	PG	-	0.404	0.376	0.271	0.332	0.48	0.268	0.396	0.454	0.884	0.309	0.295	0.475	1.24	0.312	insig
Lipid-B-N-0311	C40H73O10P	PG(18:2_16:1)	GP	PG	LMGP04010346	3.32	3.58	3.85	4.43	3.93	4.64	4.75	4.76	4.52	4.33	1.1	0.0103	1.2	0.267	insig
Lipid-B-N-0312	C40H73O10P	PG(18:3_16:0)	GP	PG	-	53	55.8	52.7	54.6	58.6	39.8	39.2	43	39.7	38.1	1.35	6.76e-06	0.727	-0.46	insig
Lipid-B-N-0313	C42H77O10P	PG(18:2_18:1)	GP	PG	LMGP04010350	1.76	1.73	2.33	1.66	2.27	3.26	3.32	2.14	3.51	2.96	1.12	0.00708	1.56	0.639	insig
Lipid-B-N-0316	C40H71O10P	PG(16:1_18:3)	GP	PG	-	0.784	0.635	0.85	0.827	0.805	0.904	1.16	0.865	0.989	1.07	1.05	0.013	1.28	0.355	insig
Lipid-B-N-0317	C42H75O10P	PG(18:2_18:2)	GP	PG	LMGP04010956	5.92	6.18	6.07	6.4	5.94	7.56	7.1	7.26	7.69	8	1.31	0.000191	1.23	0.301	insig
Lipid-B-N-0324	C42H73O10P	PG(18:2_18:3)	GP	PG	LMGP04010351	7.61	6.96	7.6	8.93	8.19	6.18	6.89	6.25	7.25	6.85	1.03	0.0205	0.85	-0.234	insig
Lipid-B-N-0329	C42H71O10P	PG(18:3_18:3)	GP	PG	-	1.56	1.63	1.8	1.58	1.77	1.01	1.06	0.855	1.42	0.916	1.22	0.00146	0.63	-0.667	insig
Lipid-B-N-0340	C41H79O13P	PI(16:0_16:0)	GP	PI	-	1.64	2.01	1.86	1.61	2.13	1.02	4.5	1.81	6.3	3.63	0.587	0.166	1.87	0.9	insig
Lipid-B-N-0341	C43H83O13P	PI(16:0_18:0)	GP	PI	LMGP06010878	1.04	1.79	1.32	1.69	1.63	3.11	9.04	2.92	11.1	5.97	1.18	0.0377	4.31	2.11	up
Lipid-B-N-0347	C41H77O13P	PI(16:0_16:1)	GP	PI	LMGP06010881	1.51	1.72	1.74	1.7	3.2	2.26	6.74	4.55	7.46	5.32	1.11	0.0192	2.67	1.41	up
Lipid-B-N-0348	C43H81O13P	PI(16:0_18:1)	GP	PI	LMGP06010001	12.1	19	12.4	11.9	16.2	27.8	62.6	30	94	46	1.2	0.0359	3.64	1.86	up
Lipid-B-N-0357	C42H77O13P	PI(16:1_17:1)	GP	PI	-	5.25	9.67	6.61	8.16	9.52	6.12	12.5	8.31	25.7	12.2	0.657	0.211	1.65	0.726	insig
Lipid-B-N-0359	C43H79O13P	PI(18:2_16:0)	GP	PI	LMGP06010847	105	181	121	114	161	173	438	162	549	312	1	0.0631	2.4	1.26	up
Lipid-B-N-0360	C43H79O13P	PI(16:1_18:1)	GP	PI	-	0.555	0.238	0.0722	0.0498	0.229	0.627	0.406	0.66	0.787	0.382	0.955	0.0208	2.5	1.32	insig
Lipid-B-N-0362	C44H81O13P	PI(17:0_18:2)	GP	PI	-	12.7	19	14.6	15.9	18.4	13.4	33.6	14.4	44.5	26.4	0.69	0.155	1.64	0.714	insig
Lipid-B-N-0363	C45H83O13P	PI(18:0_18:2)	GP	PI	LMGP06010956	5.99	11.7	5.93	8.61	8.38	14.8	30.6	16.2	40.8	29.8	1.2	0.0182	3.25	1.7	up
Lipid-B-N-0364	C45H83O13P	PI(18:1_18:1)	GP	PI	-	0.327	0.467	0.376	0.215	0.231	0.392	1.29	0.5	1.29	0.972	1.05	0.0394	2.75	1.46	up
Lipid-B-N-0372	C43H77O13P	PI(18:3_16:0)	GP	PI	LMGP06010340	52.4	85.8	63.4	54	74.6	58	144	60.5	188	115	0.741	0.133	1.71	0.775	insig
Lipid-B-N-0374	C45H81O13P	PI(18:1_18:2)	GP	PI	LMGP06010931	3.28	5.27	4.19	3.87	5.49	5.46	13.2	5.94	22.4	9.86	1	0.0875	2.57	1.36	up
Lipid-B-N-0382	C45H79O13P	PI(18:2_18:2)	GP	PI	LMGP06010927	9.02	13.6	10.3	10.1	13.4	12	29.3	12.9	38.6	21.8	0.936	0.0808	2.03	1.02	insig
Lipid-B-N-0384	C45H79O13P	PI(18:1_18:3)	GP	PI	-	1.22	2.91	1.73	0.99	2.15	1.59	3.16	1.69	5.42	3.74	0.713	0.147	1.73	0.793	insig
Lipid-B-N-0390	C45H77O13P	PI(18:2_18:3)	GP	PI	LMGP06010319	7.6	13.6	7.93	9.9	11.2	6.85	19.9	8.76	26.3	14.5	0.536	0.226	1.52	0.603	insig
Lipid-B-N-0397	C45H75O13P	PI(18:3_18:3)	GP	PI	-	1.51	2.56	1.67	1.86	1.97	0.63	2.49	0.941	3.17	1.31	0.404	0.707	0.893	-0.163	insig
Lipid-B-N-0418	C41H78NO10P	PS(18:0_17:1)	GP	PS	LMGP03010313	0.821	0.83	0.44	0.948	1.27	3.86	2.44	2.63	1.81	1.99	1.21	0.00681	2.95	1.56	up
Lipid-B-N-0420	C43H82NO10P	PS(18:1_19:0)	GP	PS	LMGP03010332	0.345	0.342	0.263	0.324	0.361	1.26	0.809	1.14	0.79	0.851	1.33	0.00217	2.96	1.57	up
Lipid-B-N-0424	C40H74NO10P	PS(18:2_16:0)	GP	PS	LMGP03010877	7.9	6.84	9.21	6.7	6.92	14.8	11.5	17.7	11.1	14	1.25	0.00396	1.84	0.881	insig
Lipid-B-N-0427	C42H78NO10P	PS(18:0_18:2)	GP	PS	LMGP03010031	15.6	13.1	15.1	13.8	12.5	26.6	19.8	24	18.8	21.7	1.26	0.00269	1.58	0.662	insig
Lipid-B-N-0433	C40H72NO10P	PS(16:0_18:3)	GP	PS	-	11	8.66	9.75	9.28	9.79	14.4	9.33	13.2	9.75	9.5	0.596	0.23	1.16	0.215	insig
Lipid-B-N-0435	C42H76NO10P	PS(18:0_18:3)	GP	PS	LMGP03010315	7.32	7.14	5.17	6.04	5.94	6.56	6.58	9.45	5.65	6.38	0.365	0.46	1.1	0.131	insig
Lipid-B-N-0448	C19H39O7P	LPA(16:0)	GP	LPA	LMGP10050042	12.6	11.7	13.1	13.7	14	9.25	9.36	9.31	9.35	8.7	1.34	0.000387	0.705	-0.504	insig
Lipid-B-N-0449	C21H43O7P	LPA(18:0)	GP	LPA	LMGP10050043	1.5	1.47	1.47	1.53	1.52	1.49	1.32	1.57	1.39	1.19	0.669	0.195	0.931	-0.103	insig
Lipid-B-N-0450	C19H37O7P	LPA(16:1)	GP	LPA	LMGP10050016	0.231	0.218	0.252	0.129	0.204	0.115	0.106	0.177	0.217	0.19	0.627	0.168	0.779	-0.36	insig
Lipid-B-N-0451	C21H41O7P	LPA(18:1)	GP	LPA	LMGP10050008	2.36	2.2	2.35	2.15	2.56	2.33	2.19	2.15	2.33	2.16	0.517	0.29	0.959	-0.0601	insig
Lipid-B-N-0453	C21H39O7P	LPA(18:2)	GP	LPA	LMGP10050017	15.7	14.7	17.2	15.3	16.3	15.8	16	16	17.6	16.2	0.432	0.398	1.03	0.0435	insig
Lipid-B-N-0454	C19H33O7P	LPA(16:3)	GP	LPA	-	0.0497	0.0761	0.0521	0.0529	0.0956	0.08	0.0689	0.0527	0.0767	0.087	0.402	0.493	1.12	0.162	insig
Lipid-B-N-0455	C21H37O7P	LPA(18:3)	GP	LPA	LMGP10050023	3.91	3.74	4.61	4.05	4.64	2.87	3.1	3.26	3.18	3.22	1.25	0.00277	0.746	-0.423	insig
Lipid-B-N-0457	C23H39O7P	LPA(20:4)	GP	LPA	LMGP10050013	0.0978	0.157	0.128	0.116	0.128	0.123	0.102	0.103	0.116	0.18	0.0619	0.975	0.996	-0.0065	insig
Lipid-B-N-0458	C23H37O7P	LPA(20:5)	GP	LPA	LMGP10050033	4.75	4.48	5.13	4.66	4.99	5.47	5.46	5.11	6.09	5.61	1.12	0.0062	1.16	0.208	insig
Lipid-B-N-0459	C25H39O7P	LPA(22:5)	GP	LPA	-	0.75	0.64	0.893	0.811	0.803	0.647	0.575	0.654	0.759	0.706	0.828	0.0677	0.857	-0.222	insig
Lipid-B-N-0463	C35H69O8P	PA(16:0_16:0)	GP	PA	LMGP10010012	2.52	2.42	1.99	1.43	0.946	1.57	1.71	0.804	1.32	2.04	0.401	0.339	0.8	-0.322	insig
Lipid-B-N-0467	C35H67O8P	PA(16:0_16:1)	GP	PA	LMGP10010911	3.15	2.26	3.38	4.46	2.52	6.3	4.15	4.45	3.39	6.09	0.941	0.0399	1.55	0.628	insig
Lipid-B-N-0468	C37H71O8P	PA(16:0_18:1)	GP	PA	LMGP10010007	6.16	9.31	5.68	5.53	9.53	15.9	24.7	15.9	20.2	17.7	1.28	0.000751	2.61	1.38	up
Lipid-B-N-0474	C37H69O8P	PA(16:0_18:2)	GP	PA	LMGP10010023	143	154	148	151	150	195	207	172	196	202	1.3	0.00107	1.3	0.381	insig
Lipid-B-N-0476	C41H77O8P	PA(18:2_20:0)	GP	PA	LMGP10010198	3.5	4.27	2.64	3.57	3.86	6.75	5.04	4.42	5.67	4.82	1.11	0.00846	1.5	0.581	insig
Lipid-B-N-0477	C43H81O8P	PA(18:2_22:0)	GP	PA	-	5.43	5.16	5.14	5.29	5.17	12.7	12.1	12.4	13	13	1.39	1.68e-07	2.41	1.27	up
Lipid-B-N-0478	C45H85O8P	PA(18:2_24:0)	GP	PA	-	1.17	0.835	1	1.13	1.18	2.85	3.29	2.83	2.34	3.3	1.35	0.000175	2.75	1.46	up
Lipid-B-N-0479	C37H67O8P	PA(18:3_16:0)	GP	PA	-	63.6	60.7	50.8	62.1	57.2	50	51.9	55.5	53.6	65.8	0.474	0.351	0.94	-0.0897	insig
Lipid-B-N-0480	C39H71O8P	PA(18:2_18:1)	GP	PA	LMGP10010216	45	48.1	46.6	50.5	44.8	91	92.6	86.5	90.9	104	1.37	2.48e-05	1.98	0.985	insig
Lipid-B-N-0484	C37H65O8P	PA(16:1_18:3)	GP	PA	-	1.55	2.18	2.47	2.12	1.77	4.98	2.85	4.04	4.54	3.84	1.23	0.00264	2.01	1.01	up
Lipid-B-N-0485	C39H69O8P	PA(18:1_18:3)	GP	PA	LMGP10010957	12.1	13.4	9.48	13.6	13.3	17.1	20.9	18.1	17.2	16.5	1.19	0.00095	1.45	0.536	insig
Lipid-B-N-0489	C39H67O8P	PA(18:2_18:3)	GP	PA	LMGP10010624	178	193	176	192	189	203	214	187	199	223	0.977	0.0301	1.11	0.147	insig
Lipid-B-N-0507	C38H71O8P	PMeOH(16:0_18:2)	GP	PMeOH	-	25.1	25.8	24.9	25.6	23.4	79.5	74.7	75.8	72	73.5	1.39	3.41e-07	3	1.59	up
Lipid-B-N-0508	C38H69O8P	PMeOH(16:0_18:3)	GP	PMeOH	-	8.25	8.14	7.66	8.93	7.78	15.1	13.1	13.1	16.5	13.8	1.34	0.000316	1.76	0.813	insig
Lipid-B-N-0511	C40H71O8P	PMeOH(18:2_18:2)	GP	PMeOH	-	14.3	16.3	16.2	16.1	14.9	42.7	36.4	38.2	42.3	37.7	1.38	1.44e-05	2.53	1.34	up
Lipid-B-N-0515	C40H69O8P	PMeOH(18:2_18:3)	GP	PMeOH	-	12.6	13.3	13.4	12.9	11.3	26.4	24.3	24.1	22.5	24.3	1.37	1.52e-06	1.92	0.939	insig
Lipid-B-N-0518	C42H73O8P	PMeOH(16:0_22:5)	GP	PMeOH	-	13.2	14.7	15.4	15.3	14.1	10.7	10.8	9.41	10.4	10.7	1.32	5.37e-05	0.715	-0.485	insig
Lipid-B-N-0522	C44H73O8P	PMeOH(20:2_20:5)	GP	PMeOH	-	2.77	2.55	3.19	2.95	2.31	1.48	1.66	1.7	2.04	1.72	1.26	0.000831	0.625	-0.679	insig
Lipid-B-N-0523	C46H77O8P	PMeOH(20:2_22:5)	GP	PMeOH	-	0.0985	0.107	0.153	0.185	0.193	0.122	0.258	0.125	0.0604	0.144	0.192	0.887	0.962	-0.0554	insig

## Sheet: Fig. 7d
Differential lipids between WT and atg5-2 seeds at 4 DAP
Index	Formula	Compounds	Class I	Class II	lipidmaps ID	WT-4 DAP-1	WT-4 DAP-2	WT-4 DAP-3	WT-4 DAP-4	WT-4 DAP-5	atg5-2-4 DAP-1	atg5-2-4 DAP-2	atg5-2-4 DAP-3	atg5-2-4 DAP-4	atg5-2-4 DAP-5	VIP	Pvalue	Fold_Change	Log2FC	Type
Lipid-B-P-0001	C18H39NO3	PhytoSph(d18:0)	SP	SPH	LMSP01030001	0.272	0.206	0.219	0.239	0.204	0.17	0.143	0.186	0.158	0.214	1.18	0.0154	0.764	-0.388	insig
Lipid-B-P-0002	C18H37NO3	PhytoSph(d18:1)	SP	SPH	LMSP01030002	0.204	0.164	0.169	0.181	0.163	0.166	0.145	0.172	0.163	0.183	0.562	0.316	0.94	-0.089	insig
Lipid-B-P-0003	C16H31NO3	PhytoSph(d16:2)	SP	SPH	-	0.00707	0.00631	0.00516	0.00696	0.00824	0.00453	0.00575	0.00482	0.00659	0.00575	0.907	0.0818	0.813	-0.298	insig
Lipid-B-P-0005	C18H39NO2	SPH(d18:0)	SP	SPH	LMSP01020001	0.345	0.308	0.346	0.332	0.319	0.26	0.283	0.277	0.236	0.28	1.4	0.000658	0.809	-0.305	insig
Lipid-B-P-0006	C16H33NO2	SPH(d16:1)	SP	SPH	LMSP01040008	2.76	3.04	3.08	3.05	3.34	2.93	3.04	3.27	2.88	2.72	0.359	0.52	0.971	-0.042	insig
Lipid-B-P-0008	C18H35NO2	SPH(d18:2)	SP	SPH	LMSP01080010	1.64	1.54	1.53	1.42	1.45	4.44	4.28	4.22	4.13	4.27	1.58	3.35e-10	2.82	1.5	up
Lipid-B-P-0010	C34H69NO4	Cer(d18:0/16:0(2OH))	SP	Cer	LMSP02020029	0.00824	0.0148	0.00613	0.0121	0.0115	0.00286	0.00175	0.00721	0.00627	0.00263	1.19	0.0104	0.393	-1.35	down
Lipid-B-P-0014	C42H85NO4	Cer(d18:0/24:0(2OH))	SP	Cer	LMSP02020033	0.00382	0.00343	0.00299	0.00424	0.00378	0.00177	0.00401	0.00425	0.00282	0.00267	0.608	0.32	0.85	-0.235	insig
Lipid-B-P-0015	C40H79NO4	Cer(d18:0/22:1(2OH))	SP	Cer	-	0.034	0.0398	0.0333	0.0335	0.0402	0.0355	0.044	0.0358	0.0405	0.0378	0.606	0.285	1.07	0.0994	insig
Lipid-B-P-0019	C34H69NO3	Cer(d18:0/16:0)	SP	Cer	LMSP02020001	0.105	0.0893	0.0918	0.124	0.0957	0.0582	0.0739	0.0704	0.0622	0.0532	1.4	0.00159	0.629	-0.669	insig
Lipid-B-P-0022	C40H81NO3	Cer(d18:0/22:0)	SP	Cer	LMSP02020010	0.0172	0.0228	0.022	0.0323	0.0293	0.0197	0.0129	0.0278	0.0294	0.0224	0.326	0.586	0.908	-0.14	insig
Lipid-B-P-0027	C34H67NO3	Cer(d18:1/16:0)	SP	Cer	LMSP02010004	0.213	0.189	0.175	0.236	0.191	0.222	0.242	0.276	0.266	0.226	1.18	0.0162	1.23	0.296	insig
Lipid-B-P-0029	C36H71NO3	Cer(d18:1/18:0)	SP	Cer	LMSP02010006	0.0225	0.0208	0.0238	0.0259	0.026	0.0319	0.0401	0.032	0.025	0.0286	1.17	0.0332	1.32	0.406	insig
Lipid-B-P-0031	C38H75NO3	Cer(d18:1/20:0)	SP	Cer	LMSP02010007	0.00434	0.00367	0.00444	0.00358	0.00502	0.0053	0.0035	0.0055	0.00291	0.00532	0.158	0.642	1.07	0.0976	insig
Lipid-B-P-0032	C39H77NO3	Cer(d18:1/21:0)	SP	Cer	-	0.00898	0.00636	0.00483	0.0107	0.00539	0.00743	0.00906	0.00961	0.0128	0.0062	0.644	0.297	1.24	0.315	insig
Lipid-B-P-0033	C40H79NO3	Cer(d18:1/22:0)	SP	Cer	LMSP02010008	0.114	0.117	0.102	0.107	0.116	0.123	0.131	0.15	0.154	0.127	1.29	0.0114	1.23	0.303	insig
Lipid-B-P-0034	C41H81NO3	Cer(d18:1/23:0)	SP	Cer	LMSP02010021	0.0295	0.0259	0.0364	0.0254	0.0305	0.0351	0.0363	0.0403	0.0341	0.0296	0.958	0.067	1.19	0.25	insig
Lipid-B-P-0035	C42H83NO3	Cer(d18:1/24:0)	SP	Cer	LMSP02010012	0.123	0.125	0.112	0.131	0.173	0.151	0.173	0.171	0.167	0.165	1.15	0.0335	1.25	0.317	insig
Lipid-B-P-0039	C34H65NO3	Cer(d18:1/16:1)	SP	Cer	-	0.884	0.835	0.815	0.877	0.871	1.14	1.21	1.34	1.27	1.12	1.52	0.000535	1.42	0.505	insig
Lipid-B-P-0040	C36H69NO3	Cer(d18:1/18:1)	SP	Cer	LMSP02010003	0.0512	0.0487	0.0382	0.0536	0.057	0.037	0.0492	0.0604	0.0502	0.0532	0.0259	0.957	1.01	0.0081	insig
Lipid-B-P-0041	C38H73NO3	Cer(d18:1/20:1)	SP	Cer	-	0.00847	0.00623	0.0103	0.0106	0.0051	0.00823	0.00847	0.00747	0.00748	0.0102	0.211	0.851	1.03	0.0411	insig
Lipid-B-P-0043	C42H81NO3	Cer(d18:1/24:1)	SP	Cer	LMSP02010009	0.38	0.364	0.394	0.337	0.465	0.391	0.411	0.431	0.427	0.377	0.475	0.451	1.05	0.0703	insig
Lipid-B-P-0044	C44H85NO3	Cer(d18:1/26:1)	SP	Cer	LMSP02010010	0.113	0.146	0.142	0.123	0.162	0.095	0.133	0.166	0.17	0.132	0.0099	0.902	1.02	0.0216	insig
Lipid-B-P-0053	C34H65NO3	Cer(d18:2/16:0)	SP	Cer	LMSP02010024	0.219	0.215	0.194	0.197	0.179	0.179	0.228	0.291	0.27	0.213	0.795	0.157	1.18	0.233	insig
Lipid-B-P-0056	C38H73NO3	Cer(d18:2/20:0)	SP	Cer	LMSP02010026	0.00909	0.00973	0.00882	0.0123	0.00668	0.0108	0.0124	0.011	0.00904	0.00962	0.649	0.281	1.13	0.181	insig
Lipid-B-P-0058	C40H77NO3	Cer(d18:2/22:0)	SP	Cer	LMSP02010029	0.109	0.0928	0.0873	0.112	0.0972	0.121	0.137	0.13	0.145	0.122	1.37	0.00151	1.31	0.392	insig
Lipid-B-P-0059	C41H79NO3	Cer(d18:2/23:0)	SP	Cer	LMSP02010030	0.0274	0.0304	0.026	0.0242	0.0267	0.0431	0.0337	0.0418	0.0331	0.0326	1.33	0.00893	1.37	0.454	insig
Lipid-B-P-0060	C42H81NO3	Cer(d18:2/24:0)	SP	Cer	-	0.282	0.232	0.274	0.3	0.379	0.361	0.36	0.364	0.372	0.386	1.15	0.0343	1.26	0.329	insig
Lipid-B-P-0061	C44H85NO3	Cer(d18:2/26:0)	SP	Cer	-	0.535	0.481	0.401	0.563	0.648	0.475	0.55	0.557	0.52	0.429	0.152	0.697	0.963	-0.0542	insig
Lipid-B-P-0062	C34H63NO3	Cer(d18:2/16:1)	SP	Cer	-	91.4	81.9	80.4	86.4	98.3	83.8	96	95.5	97.7	95.7	0.739	0.182	1.07	0.0963	insig
Lipid-B-P-0063	C36H67NO3	Cer(d18:2/18:1)	SP	Cer	LMSP02010025	5.38	4.78	4.6	5.45	5.94	5.14	5.38	5.8	6.46	4.69	0.384	0.514	1.05	0.0711	insig
Lipid-B-P-0064	C38H71NO3	Cer(d18:2/20:1)	SP	Cer	LMSP02010027	1.15	0.989	1.11	1.25	1.21	1.06	1.05	1.14	1.18	1.02	0.462	0.382	0.956	-0.0654	insig
Lipid-B-P-0065	C40H75NO3	Cer(d18:2/22:1)	SP	Cer	-	6.91	5.92	6.27	6.77	6.91	6.73	6.56	7.07	7.8	6.61	0.688	0.222	1.06	0.0854	insig
Lipid-B-P-0068	C36H63NO3	Cer(d18:2/18:3)	SP	Cer	-	0.0222	0.0297	0.0277	0.0232	0.028	0.0117	0.0322	0.0329	0.0144	0.0161	0.648	0.377	0.821	-0.285	insig
Lipid-B-P-0069	C44H79NO3	Cer(d18:2/26:3)	SP	Cer	-	0.0109	0.0102	0.0133	0.00819	0.00745	0.0315	0.025	0.0379	0.0298	0.0297	1.51	0.000118	3.07	1.62	up
Lipid-B-P-0070	C40H81NO5	Cer(t16:0/24:0(2OH))	SP	Cert	-	0.00625	0.0044	0.00479	0.00472	0.00236	0.00664	0.00635	0.00798	0.00695	0.00464	0.975	0.0418	1.45	0.533	insig
Lipid-B-P-0071	C41H83NO5	Cer(t17:0/24:0(2OH))	SP	Cert	-	0.0355	0.0326	0.0272	0.0355	0.0437	0.0308	0.0295	0.0478	0.0423	0.0364	0.308	0.587	1.07	0.0992	insig
Lipid-B-P-0072	C34H69NO5	Cer(t18:0/16:0(2OH))	SP	Cert	LMSP02030015	0.18	0.143	0.141	0.166	0.164	0.172	0.168	0.168	0.191	0.153	0.652	0.262	1.07	0.101	insig
Lipid-B-P-0073	C36H73NO5	Cer(t18:0/18:0(2OH))	SP	Cert	LMSP02030016	0.483	0.441	0.441	0.498	0.493	0.531	0.633	0.649	0.604	0.543	1.37	0.00396	1.26	0.33	insig
Lipid-B-P-0074	C38H77NO5	Cer(t18:0/20:0(2OH))	SP	Cert	LMSP02030017	0.107	0.107	0.117	0.116	0.106	0.116	0.131	0.133	0.144	0.11	1.05	0.0582	1.14	0.195	insig
Lipid-B-P-0075	C39H79NO5	Cer(t18:0/21:0(2OH))	SP	Cert	LMSP02030066	0.108	0.0964	0.0957	0.0997	0.102	0.128	0.14	0.137	0.152	0.127	1.5	0.000375	1.36	0.449	insig
Lipid-B-P-0076	C40H81NO5	Cer(t18:0/22:0(2OH))	SP	Cert	LMSP02030018	2.53	2.35	2.39	2.44	2.42	3.41	3.66	3.75	4.1	3.63	1.55	0.000183	1.53	0.613	insig
Lipid-B-P-0077	C41H83NO5	Cer(t18:0/23:0(2OH))	SP	Cert	LMSP02030067	0.919	0.814	0.807	0.818	0.817	1.16	1.31	1.33	1.43	1.21	1.53	0.000185	1.54	0.625	insig
Lipid-B-P-0078	C42H85NO5	Cer(t18:0/24:0(2OH))	SP	Cert	LMSP02030002	7.89	6.84	7.21	8.45	7.9	8.81	9.97	10.7	11.3	9.81	1.38	0.00178	1.32	0.401	insig
Lipid-B-P-0079	C43H87NO5	Cer(t18:0/25:0(2OH))	SP	Cert	LMSP02030068	0.745	0.6	0.634	0.754	0.739	0.994	1.09	1.16	1.18	0.894	1.45	0.000767	1.53	0.614	insig
Lipid-B-P-0080	C44H89NO5	Cer(t18:0/26:0(2OH))	SP	Cert	LMSP02030003	1.21	1.04	0.95	1.16	1.12	1.59	1.77	1.84	2.13	1.65	1.49	0.000597	1.64	0.71	insig
Lipid-B-P-0083	C44H87NO5	Cer(t18:0/26:1(2OH))	SP	Cert	-	0.0153	0.0131	0.0128	0.0131	0.00953	0.0145	0.0195	0.013	0.0231	0.0119	0.774	0.172	1.29	0.362	insig
Lipid-B-P-0084	C44H89NO5	Cer(t20:0/24:0(2OH))	SP	Cert	LMSP02030023	0.0315	0.0355	0.0278	0.0329	0.0413	0.0404	0.0296	0.0401	0.0678	0.035	0.668	0.264	1.26	0.334	insig
Lipid-B-P-0085	C34H67NO5	Cer(t18:1/16:0(2OH))	SP	Cert	LMSP02010193	0.205	0.184	0.189	0.251	0.257	0.12	0.119	0.125	0.146	0.12	1.46	0.00271	0.58	-0.787	insig
Lipid-B-P-0086	C36H71NO5	Cer(t18:1/18:0(2OH))	SP	Cert	LMSP02010191	0.114	0.0861	0.114	0.136	0.135	0.0547	0.0971	0.0712	0.0826	0.0802	1.21	0.00943	0.661	-0.598	insig
Lipid-B-P-0087	C38H75NO5	Cer(t18:1/20:0(2OH))	SP	Cert	LMSP02010189	0.249	0.253	0.256	0.287	0.3	0.166	0.182	0.23	0.225	0.224	1.25	0.00559	0.763	-0.39	insig
Lipid-B-P-0088	C40H79NO5	Cer(t18:1/22:0(2OH))	SP	Cert	LMSP02010187	2.53	2.34	2.47	2.72	2.95	1.97	2.04	2.16	2.3	1.99	1.32	0.0055	0.804	-0.314	insig
Lipid-B-P-0089	C41H81NO5	Cer(t18:1/23:0(2OH))	SP	Cert	LMSP02010186	0.246	0.22	0.243	0.217	0.28	0.168	0.189	0.212	0.24	0.224	0.934	0.0757	0.856	-0.224	insig
Lipid-B-P-0091	C43H85NO5	Cer(t18:1/25:0(2OH))	SP	Cert	LMSP02010184	1.75	1.59	1.64	1.68	1.64	2.33	2.5	2.58	2.87	2.23	1.52	0.00108	1.51	0.593	insig
Lipid-B-P-0092	C44H87NO5	Cer(t18:1/26:0(2OH))	SP	Cert	LMSP02010179	1.33	1.19	1.25	1.39	1.62	1.08	0.921	1.15	1.34	1.06	1.03	0.0444	0.821	-0.285	insig
Lipid-B-P-0093	C45H89NO5	Cer(t18:1/27:0(2OH))	SP	Cert	LMSP02010180	0.117	0.0911	0.108	0.118	0.0905	0.177	0.146	0.191	0.181	0.154	1.45	0.00038	1.62	0.695	insig
Lipid-B-P-0095	C42H81NO5	Cer(t18:1/24:1(2OH))	SP	Cert	-	0.0198	0.0256	0.0155	0.0212	0.0244	0.0223	0.0374	0.0294	0.0275	0.0285	1.07	0.0367	1.36	0.445	insig
Lipid-B-P-0098	C41H83NO4	Cer(t17:0/24:0)	SP	Cert	-	0.503	0.511	0.5	0.568	0.504	0.739	0.819	0.86	0.907	0.802	1.54	8.97e-05	1.6	0.674	insig
Lipid-B-P-0102	C34H69NO4	Cer(t18:0/16:0)	SP	Cert	LMSP02030001	0.151	0.168	0.176	0.177	0.161	0.173	0.167	0.212	0.168	0.149	0.336	0.55	1.04	0.0621	insig
Lipid-B-P-0103	C36H73NO4	Cer(t18:0/18:0)	SP	Cert	LMSP02030006	0.126	0.0957	0.108	0.0954	0.11	0.106	0.115	0.108	0.128	0.108	0.491	0.416	1.06	0.0792	insig
Lipid-B-P-0104	C40H81NO4	Cer(t18:0/22:0)	SP	Cert	LMSP02030008	2.22	2.14	2.16	2.12	2.28	2.42	2.44	2.54	2.58	2.29	1.36	0.00309	1.12	0.168	insig
Lipid-B-P-0105	C42H85NO4	Cer(t18:0/24:0)	SP	Cert	LMSP02030004	2.78	2.38	2.57	2.78	2.95	2.98	3.21	3.54	3.56	2.63	1.04	0.0486	1.18	0.243	insig
Lipid-B-P-0106	C44H89NO4	Cer(t18:0/26:0)	SP	Cert	LMSP02030005	0.276	0.291	0.299	0.323	0.346	0.324	0.273	0.319	0.381	0.309	0.355	0.526	1.05	0.0656	insig
Lipid-B-P-0110	C42H83NO4	Cer(t18:1/24:0)	SP	Cert	LMSP02010140	3.31	2.92	3.02	3.54	3.74	3.24	3.57	3.65	3.88	3.09	0.484	0.414	1.05	0.0767	insig
Lipid-B-P-0111	C44H87NO4	Cer(t18:1/26:0)	SP	Cert	LMSP02010138	0.761	0.681	0.615	0.766	0.754	0.8	0.942	1	0.799	0.788	1.15	0.0259	1.21	0.277	insig
Lipid-B-P-0112	C40H77NO10	HexCer(t18:1/16:0(2OH))	SP	HexCer	LMSP05010042	0.0479	0.0845	0.0811	0.0662	0.0734	0.0519	0.0186	0.0417	0.0427	0.0451	1.14	0.00769	0.567	-0.82	insig
Lipid-B-P-0113	C44H85NO10	HexCer(t18:1/20:0(2OH))	SP	HexCer	LMSP05010044	0.0591	0.0856	0.0488	0.069	0.0799	0.0478	0.0419	0.0487	0.054	0.0463	1.17	0.0339	0.697	-0.521	insig
Lipid-B-P-0114	C46H89NO10	HexCer(t18:1/22:0(2OH))	SP	HexCer	LMSP05010045	0.666	0.684	0.583	0.57	0.575	0.586	0.464	0.443	0.5	0.525	1.2	0.0124	0.818	-0.29	insig
Lipid-B-P-0115	C47H91NO10	HexCer(t18:1/23:0(2OH))	SP	HexCer	-	0.0596	0.0632	0.052	0.054	0.0569	0.0568	0.0345	0.0391	0.0588	0.0563	0.742	0.201	0.86	-0.218	insig
Lipid-B-P-0116	C48H93NO10	HexCer(t18:1/24:0(2OH))	SP	HexCer	LMSP05010058	0.484	0.544	0.405	0.448	0.457	0.523	0.433	0.401	0.455	0.461	0.227	0.684	0.972	-0.0404	insig
Lipid-B-P-0117	C50H97NO10	HexCer(t18:1/26:0(2OH))	SP	HexCer	LMSP05010047	0.258	0.305	0.289	0.282	0.25	0.253	0.283	0.252	0.26	0.222	0.781	0.143	0.918	-0.124	insig
Lipid-B-P-0127	C40H75NO9	HexCer(d16:2/18:0(2OH))	SP	HexCer	LMSP0501AA78	0.0863	0.0979	0.102	0.056	0.0514	0.0567	0.0859	0.0787	0.0685	0.06	0.31	0.49	0.889	-0.17	insig
Lipid-B-P-0130	C48H91NO9	HexCer(d16:2/26:0(2OH))	SP	HexCer	-	0.00756	0.00555	0.0108	0.00641	0.0112	0.00637	0.0084	0.00621	0.0107	0.00745	0.144	0.754	0.945	-0.0821	insig
Lipid-B-P-0139	C40H77NO8	HexCer(d16:1/18:0)	SP	HexCer	LMSP0501AA49	0.0475	0.0486	0.0364	0.0281	0.0297	0.0326	0.0338	0.0286	0.0293	0.0346	0.67	0.225	0.835	-0.26	insig
Lipid-B-P-0146	C40H77NO8	HexCer(d18:1/16:0)	SP	HexCer	LMSP0501AA03	0.154	0.187	0.186	0.148	0.167	0.19	0.145	0.115	0.213	0.169	0.152	0.925	0.989	-0.0161	insig
Lipid-B-P-0153	C48H93NO8	HexCer(d18:1/24:0)	SP	HexCer	LMSP0501AA09	0.0237	0.0204	0.0125	0.0165	0.00989	0.0327	0.0174	0.00987	0.0129	0.0167	0.0947	0.784	1.08	0.112	insig
Lipid-B-P-0156	C40H75NO8	HexCer(d18:1/16:1)	SP	HexCer	-	4.39	4.51	3.95	4.21	4.4	5.04	4.67	4.3	4.46	4.69	0.962	0.0654	1.08	0.11	insig
Lipid-B-P-0157	C42H79NO8	HexCer(d18:1/18:1)	SP	HexCer	LMSP0501AA27	0.0571	0.0801	0.0564	0.0682	0.0789	0.0921	0.0764	0.0498	0.0685	0.0514	0.0872	0.96	0.993	-0.0104	insig
Lipid-B-P-0158	C44H83NO8	HexCer(d18:1/20:1)	SP	HexCer	-	0.0151	0.0125	0.00845	0.00668	0.0151	0.0128	0.00869	0.0135	0.00733	0.0135	0.0413	0.863	0.967	-0.0492	insig
Lipid-B-P-0159	C46H87NO8	HexCer(d18:1/22:1)	SP	HexCer	-	0.0307	0.0357	0.0324	0.0322	0.0289	0.0358	0.0357	0.0349	0.0355	0.0334	1.07	0.0482	1.1	0.133	insig
Lipid-B-P-0160	C48H91NO8	HexCer(d18:1/24:1)	SP	HexCer	LMSP0501AA08	0.22	0.217	0.179	0.203	0.185	0.267	0.195	0.203	0.203	0.213	0.55	0.345	1.08	0.109	insig
Lipid-B-P-0162	C40H75NO8	HexCer(d18:2/16:0)	SP	HexCer	LMSP0501AA33	12.4	13.7	11.3	11.4	12.8	14.3	13.3	13.3	13.4	13.6	1.08	0.0441	1.1	0.141	insig
Lipid-B-P-0163	C42H79NO8	HexCer(d18:2/18:0)	SP	HexCer	-	0.697	0.721	0.641	0.625	0.683	0.877	0.729	0.697	0.677	0.611	0.491	0.388	1.07	0.0927	insig
Lipid-B-P-0164	C44H83NO8	HexCer(d18:2/20:0)	SP	HexCer	LMSP0501AA34	0.139	0.141	0.109	0.107	0.126	0.125	0.103	0.0942	0.126	0.109	0.678	0.214	0.896	-0.158	insig
Lipid-B-P-0165	C46H87NO8	HexCer(d18:2/22:0)	SP	HexCer	LMSP0501AA37	0.596	0.637	0.557	0.577	0.597	0.754	0.649	0.563	0.644	0.681	0.894	0.104	1.11	0.152	insig
Lipid-B-P-0166	C48H91NO8	HexCer(d18:2/24:0)	SP	HexCer	-	2.57	2.76	2.28	2.34	2.37	2.94	2.68	2.52	2.68	2.75	0.992	0.0581	1.1	0.14	insig
Lipid-B-P-0167	C48H89NO8	HexCer(d18:2/24:1)	SP	HexCer	-	39.5	42.4	35.8	34	37.2	49.4	41.5	40.7	44.3	44.7	1.16	0.0173	1.17	0.224	insig
Lipid-B-P-0169	C22H46NO7P	LPC(14:0)	GP	LPC	LMGP01050012	0.529	0.587	0.604	0.582	0.469	1.49	1.3	1.38	1.44	1.31	1.56	2.67e-07	2.5	1.32	up
Lipid-B-P-0170	C23H48NO7P	LPC(15:0)	GP	LPC	LMGP01050016	1.58	1.52	1.5	1.38	1.25	2.41	2.62	2.56	2.76	2.41	1.54	1.87e-06	1.76	0.819	insig
Lipid-B-P-0171	C24H50NO7P	LPC(16:0)	GP	LPC	LMGP01050018	153	148	154	151	141	301	295	291	285	283	1.58	3.82e-09	1.95	0.963	insig
Lipid-B-P-0172	C25H52NO7P	LPC(17:0)	GP	LPC	LMGP01050024	2.58	2.56	2.57	2.38	2.36	5.75	5.54	5.76	6.07	5.56	1.58	8.11e-08	2.3	1.2	up
Lipid-B-P-0173	C26H54NO7P	LPC(18:0)	GP	LPC	LMGP01050026	28.2	28.3	28.2	27	25.4	88.3	86.7	86.2	89.9	86.2	1.58	1.18e-11	3.19	1.67	up
Lipid-B-P-0174	C27H56NO7P	LPC(19:0)	GP	LPC	LMGP01050041	1.09	1.11	1.31	1.18	1.25	1.26	1.37	1.23	1.35	1.2	0.827	0.122	1.08	0.109	insig
Lipid-B-P-0175	C28H58NO7P	LPC(20:0)	GP	LPC	LMGP01050045	0.499	0.444	0.437	0.427	0.419	1.11	1.03	1.01	1.15	1.12	1.57	6.63e-07	2.43	1.28	up
Lipid-B-P-0176	C30H62NO7P	LPC(22:0)	GP	LPC	LMGP01050053	0.837	0.733	0.735	0.677	0.838	1.51	1.23	1.16	1.07	1.15	1.45	0.00209	1.6	0.681	insig
Lipid-B-P-0177	C32H66NO7P	LPC(24:0)	GP	LPC	LMGP01050057	0.336	0.191	0.261	0.309	0.483	0.246	0.455	0.542	0.263	0.363	0.428	0.459	1.18	0.243	insig
Lipid-B-P-0180	C23H46NO7P	LPC(15:1)	GP	LPC	LMGP01050125	0.378	0.353	0.432	0.353	0.315	0.625	0.548	0.583	0.72	0.464	1.4	0.00372	1.61	0.684	insig
Lipid-B-P-0181	C24H48NO7P	LPC(16:1)	GP	LPC	LMGP01050021	7.04	7.71	7.63	8.47	7.19	11.7	11.2	10.9	11	10.6	1.53	7.45e-06	1.46	0.542	insig
Lipid-B-P-0183	C26H52NO7P	LPC(18:1)	GP	LPC	LMGP01050029	20.9	19.9	20.9	21.2	20	43.6	39.9	44.6	44.5	44.6	1.58	3.91e-06	2.11	1.08	up
Lipid-B-P-0184	C27H54NO7P	LPC(19:1)	GP	LPC	LMGP01050130	0.664	0.584	0.612	0.594	0.515	0.728	0.762	0.717	0.758	0.679	1.35	0.00229	1.23	0.295	insig
Lipid-B-P-0185	C28H56NO7P	LPC(20:1)	GP	LPC	LMGP01050047	1	1.03	1.02	0.999	0.842	1.42	1.3	1.37	1.5	1.28	1.48	8.36e-05	1.4	0.489	insig
Lipid-B-P-0189	C26H50NO7P	LPC(18:2)	GP	LPC	LMGP01050034	200	206	196	236	194	337	320	321	312	280	1.52	2.7e-05	1.52	0.605	insig
Lipid-B-P-0190	C28H54NO7P	LPC(20:2)	GP	LPC	LMGP01050132	1.19	1.17	1.27	1.3	1.15	2.01	1.89	2.01	1.84	1.95	1.56	2.21e-07	1.6	0.675	insig
Lipid-B-P-0193	C26H48NO7P	LPC(18:3)	GP	LPC	LMGP01050038	47.5	47.8	45.8	50.3	42.5	69.4	66.7	65.3	67.3	59.3	1.51	3.52e-05	1.4	0.488	insig
Lipid-B-P-0194	C28H52NO7P	LPC(20:3)	GP	LPC	LMGP01050133	0.133	0.176	0.13	0.176	0.195	0.28	0.222	0.253	0.159	0.254	1.13	0.0227	1.44	0.528	insig
Lipid-B-P-0201	C21H44NO7P	LPE(16:0)	GP	LPE	LMGP02050002	4.72	4.56	4.45	4.99	4.45	10.4	10.2	10.3	10	11.3	1.58	6.81e-07	2.25	1.17	up
Lipid-B-P-0202	C22H46NO7P	LPE(17:0)	GP	LPE	LMGP02050030	0.0951	0.0916	0.0856	0.105	0.0839	0.115	0.102	0.106	0.115	0.108	1.26	0.00787	1.18	0.241	insig
Lipid-B-P-0203	C23H48NO7P	LPE(18:0)	GP	LPE	LMGP02050001	0.627	0.57	0.55	0.59	0.521	1.77	1.65	1.67	1.64	1.82	1.58	1.47e-07	2.99	1.58	up
Lipid-B-P-0204	C25H52NO7P	LPE(20:0)	GP	LPE	LMGP02050045	0.321	0.239	0.28	0.301	0.236	0.636	0.655	0.668	0.581	0.761	1.54	1.75e-05	2.4	1.26	up
Lipid-B-P-0205	C27H56NO7P	LPE(22:0)	GP	LPE	LMGP02050054	0.198	0.241	0.156	0.283	0.311	0.357	0.248	0.349	0.292	0.355	0.989	0.0499	1.35	0.43	insig
Lipid-B-P-0207	C21H42NO7P	LPE(16:1)	GP	LPE	LMGP02050037	0.0825	0.155	0.103	0.142	0.14	0.228	0.205	0.186	0.214	0.233	1.34	0.00105	1.71	0.775	insig
Lipid-B-P-0209	C23H46NO7P	LPE(18:1)	GP	LPE	LMGP02050004	0.301	0.289	0.24	0.275	0.316	0.645	0.65	0.543	0.604	0.677	1.55	1.04e-05	2.2	1.13	up
Lipid-B-P-0210	C25H50NO7P	LPE(20:1)	GP	LPE	LMGP02050020	0.0252	0.0357	0.0404	0.0315	0.0419	0.0825	0.0616	0.0732	0.0777	0.0638	1.46	0.000114	2.05	1.04	up
Lipid-B-P-0214	C23H44NO7P	LPE(18:2)	GP	LPE	LMGP02050011	4.31	4.44	4.11	5.6	4.56	7.17	6.94	6.88	6.59	6.87	1.49	0.000418	1.5	0.582	insig
Lipid-B-P-0215	C25H48NO7P	LPE(20:2)	GP	LPE	LMGP02050021	0.01	0.0102	0.0118	0.0162	0.0103	0.0493	0.0356	0.041	0.0405	0.0419	1.55	1.84e-05	3.56	1.83	up
Lipid-B-P-0218	C23H42NO7P	LPE(18:3)	GP	LPE	LMGP02050042	0.561	0.643	0.519	0.679	0.509	1.04	1.01	0.945	0.952	0.991	1.51	3.98e-05	1.69	0.761	insig
Lipid-B-P-0319	C27H52O5	DG(8:0_16:0)	GL	DG	-	0.0868	0.163	0.138	0.104	0.107	0.0419	0.128	0.0933	0.114	0.182	0.318	0.774	0.934	-0.0991	insig
Lipid-B-P-0322	C33H64O5	DG(14:0_16:0)	GL	DG	LMGL02010378	0.107	0.0946	0.109	0.0831	0.111	0.0888	0.094	0.0855	0.0875	0.0787	1.02	0.0551	0.86	-0.218	insig
Lipid-B-P-0323	C35H68O5	DG(16:0_16:0)	GL	DG	LMGL02010001	7.16	7.37	9.24	7.4	5.22	5.72	6.83	5.98	7.01	7.09	0.519	0.326	0.897	-0.157	insig
Lipid-B-P-0324	C35H68O5	DG(14:0_18:0)	GL	DG	LMGL02010383	0.0905	0.0936	0.08	0.0847	0.0814	0.0955	0.0779	0.0582	0.0865	0.0879	0.423	0.513	0.944	-0.0834	insig
Lipid-B-P-0325	C37H72O5	DG(16:0_18:0)	GL	DG	LMGL02010020	13.1	14.6	13.7	11.2	11.2	9.02	9.6	9.6	11.6	10.7	1.22	0.0139	0.792	-0.337	insig
Lipid-B-P-0326	C37H72O5	DG(14:0_20:0)	GL	DG	LMGL02010388	0.199	0.256	0.329	0.181	0.197	0.12	0.181	0.156	0.173	0.175	1.1	0.0572	0.693	-0.53	insig
Lipid-B-P-0328	C39H76O5	DG(18:0_18:0)	GL	DG	LMGL02010002	4.47	5.02	6.2	5.4	4.2	4.8	4.75	5.09	4.53	6.19	0.0203	0.977	1	0.0039	insig
Lipid-B-P-0329	C39H76O5	DG(16:0_20:0)	GL	DG	LMGL02010042	7.05	8.22	10.3	8.83	7.46	3.72	3.92	3.37	3.56	4.81	1.51	0.000514	0.463	-1.11	down
Lipid-B-P-0330	C39H76O5	DG(14:0_22:0)	GL	DG	LMGL02010395	0.187	0.342	0.419	0.282	0.23	0.156	0.209	0.249	0.267	0.361	0.45	0.439	0.851	-0.233	insig
Lipid-B-P-0333	C41H80O5	DG(20:0_18:0)	GL	DG	LMGL02010008	1.68	1.25	1.79	1.43	1.06	0.617	0.668	0.54	0.683	0.612	1.5	0.00306	0.432	-1.21	down
Lipid-B-P-0335	C43H84O5	DG(16:0_24:0)	GL	DG	-	2.66	3.36	3.46	3.42	2.29	2.15	2.24	1.92	2.02	2.23	1.3	0.0153	0.694	-0.527	insig
Lipid-B-P-0336	C45H88O5	DG(20:0_22:0)	GL	DG	LMGL02010200	6.68	7.6	9.14	7.12	7.77	4.82	5.38	6.29	5.52	6.02	1.35	0.00447	0.732	-0.451	insig
Lipid-B-P-0337	C47H92O5	DG(22:0_22:0)	GL	DG	LMGL02010258	11.3	12.2	14.3	14.2	12	11.9	10.7	9.47	12.3	9.76	1.02	0.0462	0.846	-0.241	insig
Lipid-B-P-0338	C49H96O5	DG(22:0_24:0)	GL	DG	-	1.29	1.67	2.08	1.81	1.51	1.46	1.24	1.15	1.51	1.46	0.936	0.0874	0.816	-0.293	insig
Lipid-B-P-0339	C51H100O5	DG(22:0_26:0)	GL	DG	-	0.0579	0.0703	0.113	0.0696	0.0466	0.133	0.0744	0.0697	0.0948	0.0641	0.542	0.38	1.22	0.287	insig
Lipid-B-P-0340	C51H100O5	DG(24:0_24:0)	GL	DG	-	0.0721	0.0776	0.0781	0.0758	0.0814	0.124	0.122	0.0907	0.0902	0.0704	0.972	0.0943	1.29	0.371	insig
Lipid-B-P-0341	C33H62O5	DG(14:0_16:1)	GL	DG	LMGL02010379	0.303	0.4	0.303	0.248	0.331	0.312	0.461	0.24	0.383	0.282	0.166	0.7	1.06	0.0823	insig
Lipid-B-P-0342	C35H66O5	DG(14:0_18:1)	GL	DG	LMGL02010384	0.0402	0.034	0.0563	0.0497	0.0433	0.0564	0.0628	0.039	0.0433	0.0801	0.667	0.211	1.26	0.333	insig
Lipid-B-P-0343	C35H66O5	DG(16:0_16:1)	GL	DG	LMGL02010010	1.05	1.11	1.4	1.03	0.981	0.96	1.07	0.839	1.02	1.14	0.669	0.259	0.901	-0.151	insig
Lipid-B-P-0344	C36H68O5	DG(16:0_17:1)	GL	DG	-	0.0301	0.0302	0.0356	0.0249	0.0245	0.0531	0.0563	0.0316	0.0329	0.0477	1.12	0.0371	1.53	0.61	insig
Lipid-B-P-0345	C36H68O5	DG(15:0_18:1)	GL	DG	-	0.0241	0.0294	0.0491	0.0383	0.0335	0.0355	0.0324	0.0267	0.0328	0.0267	0.426	0.413	0.883	-0.18	insig
Lipid-B-P-0346	C37H70O5	DG(16:1_18:0)	GL	DG	LMGL02010023	0.0874	0.0874	0.085	0.0951	0.0621	0.0415	0.0583	0.0331	0.0336	0.0515	1.38	0.000743	0.523	-0.935	insig
Lipid-B-P-0347	C37H70O5	DG(16:0_18:1)	GL	DG	LMGL02010006	5.89	6.15	7.81	5.92	5.03	7.53	8.14	5.93	7.71	8.11	0.942	0.0622	1.21	0.281	insig
Lipid-B-P-0350	C39H74O5	DG(16:0_20:1)	GL	DG	LMGL02010048	0.889	0.905	1.05	0.784	0.772	0.319	0.273	0.323	0.351	0.369	1.55	0.000175	0.371	-1.43	down
Lipid-B-P-0351	C39H74O5	DG(18:0_18:1)	GL	DG	LMGL02010043	0.853	0.61	0.899	0.681	0.678	0.497	0.502	0.551	0.589	0.456	1.31	0.012	0.697	-0.52	insig
Lipid-B-P-0352	C41H78O5	DG(16:0_22:1)	GL	DG	LMGL02010106	0.605	0.719	0.83	0.706	0.537	0.248	0.31	0.258	0.281	0.283	1.54	0.000988	0.406	-1.3	down
Lipid-B-P-0353	C41H78O5	DG(18:1_20:0)	GL	DG	LMGL02010081	1.93	2.01	2.21	2.38	1.7	0.695	0.824	0.718	0.703	1.02	1.53	8e-05	0.387	-1.37	down
Lipid-B-P-0354	C43H82O5	DG(18:1_22:0)	GL	DG	-	8	7.96	9.83	9.3	5.89	4.17	4.8	4.36	3.88	5.05	1.44	0.00384	0.543	-0.88	insig
Lipid-B-P-0355	C45H86O5	DG(18:1_24:0)	GL	DG	-	0.584	0.688	1.19	0.691	0.409	0.511	0.483	0.283	0.547	0.373	0.966	0.105	0.618	-0.695	insig
Lipid-B-P-0356	C35H64O5	DG(14:0_18:2)	GL	DG	LMGL02010385	1.03	0.982	1.42	1.01	0.955	1.36	1.36	1.3	1.58	1.32	1.17	0.0219	1.28	0.356	insig
Lipid-B-P-0357	C35H64O5	DG(16:0_16:2)	GL	DG	-	0.129	0.133	0.153	0.125	0.0897	0.145	0.141	0.0839	0.189	0.114	0.154	0.677	1.07	0.0979	insig
Lipid-B-P-0358	C35H64O5	DG(16:1_16:1)	GL	DG	LMGL02010011	0.156	0.21	0.213	0.162	0.149	0.195	0.167	0.11	0.111	0.129	0.843	0.138	0.799	-0.324	insig
Lipid-B-P-0359	C36H66O5	DG(15:0_18:2)	GL	DG	LMGL02010433	0.858	0.801	0.988	0.795	0.709	0.82	0.884	0.671	0.922	0.874	0.0144	0.95	1	0.0071	insig
Lipid-B-P-0360	C37H68O5	DG(16:1_18:1)	GL	DG	LMGL02010026	0.455	0.475	0.504	0.451	0.338	0.394	0.342	0.358	0.425	0.515	0.502	0.389	0.915	-0.129	insig
Lipid-B-P-0361	C37H68O5	DG(16:0_18:2)	GL	DG	LMGL02010027	301	351	429	309	286	376	366	331	398	382	0.68	0.257	1.11	0.146	insig
Lipid-B-P-0362	C38H70O5	DG(17:1_18:1)	GL	DG	-	0.0317	0.0347	0.0613	0.0308	0.021	0.0265	0.0199	0.0103	0.0264	0.0313	0.85	0.14	0.638	-0.649	insig
Lipid-B-P-0363	C38H70O5	DG(17:0_18:2)	GL	DG	LMGL02010034	1.45	1.56	1.84	1.46	1.26	1.9	1.83	1.42	1.88	1.96	0.903	0.0714	1.19	0.247	insig
Lipid-B-P-0364	C39H72O5	DG(16:0_20:2)	GL	DG	LMGL02010055	0.0889	0.105	0.134	0.0951	0.0772	0.0839	0.102	0.0734	0.0849	0.0928	0.62	0.282	0.873	-0.196	insig
Lipid-B-P-0365	C39H72O5	DG(18:0_18:2)	GL	DG	LMGL02010050	9.26	9.88	12.6	9.92	8.35	15.7	15	11.3	13.4	13.8	1.25	0.00609	1.38	0.468	insig
Lipid-B-P-0366	C39H72O5	DG(18:1_18:1)	GL	DG	LMGL02010049	0.905	1.16	1.27	0.964	0.837	1.16	1.22	0.986	1.2	1.21	0.714	0.205	1.13	0.172	insig
Lipid-B-P-0367	C41H76O5	DG(18:1_20:1)	GL	DG	LMGL02010090	0.163	0.118	0.208	0.119	0.113	0.0467	0.0789	0.0572	0.0703	0.068	1.41	0.00964	0.446	-1.17	down
Lipid-B-P-0368	C43H80O5	DG(18:2_22:0)	GL	DG	LMGL02010168	24.7	24.1	29.3	24	20.2	14.4	14.7	10.5	15.6	13.9	1.46	0.000531	0.565	-0.824	insig
Lipid-B-P-0370	C44H82O5	DG(18:2_23:0)	GL	DG	-	1.16	1.2	1.3	1.31	1.13	0.622	0.678	0.661	0.672	0.641	1.57	4.35e-05	0.536	-0.899	insig
Lipid-B-P-0371	C45H84O5	DG(18:2_24:0)	GL	DG	-	4.14	4.86	5.24	3.64	3.41	2.53	2.68	2.64	3.79	3.21	1.2	0.0182	0.698	-0.52	insig
Lipid-B-P-0372	C46H86O5	DG(18:2_25:0)	GL	DG	-	0.358	0.286	0.259	0.274	0.248	0.189	0.151	0.222	0.348	0.185	0.885	0.14	0.769	-0.38	insig
Lipid-B-P-0374	C35H62O5	DG(14:0_18:3)	GL	DG	-	0.0679	0.0858	0.102	0.0971	0.0829	0.0859	0.16	0.109	0.124	0.0918	0.888	0.118	1.31	0.387	insig
Lipid-B-P-0377	C36H64O5	DG(15:0_18:3)	GL	DG	LMGL02010434	0.679	0.776	0.751	0.618	0.751	0.671	0.688	0.608	0.599	0.714	0.786	0.151	0.918	-0.124	insig
Lipid-B-P-0378	C37H66O5	DG(16:1_18:2)	GL	DG	LMGL02010031	23.4	24	28.8	22	21.1	20.8	21.9	18.9	21.6	20.6	1.01	0.08	0.87	-0.202	insig
Lipid-B-P-0379	C37H66O5	DG(16:0_18:3)	GL	DG	LMGL02010032	50.3	49	59.3	45.4	44.5	50.2	53.3	43.8	52.6	52.5	0.139	0.813	1.02	0.0225	insig
Lipid-B-P-0380	C37H66O5	DG(16:2_18:1)	GL	DG	-	0.461	0.427	0.558	0.431	0.365	0.365	0.388	0.357	0.438	0.373	0.892	0.119	0.857	-0.222	insig
Lipid-B-P-0381	C38H68O5	DG(17:1_18:2)	GL	DG	-	0.259	0.263	0.347	0.313	0.204	0.245	0.305	0.219	0.303	0.29	0.0649	0.873	0.982	-0.0259	insig
Lipid-B-P-0382	C38H68O5	DG(17:0_18:3)	GL	DG	LMGL02010040	1.23	1.29	1.56	1.44	1.12	0.772	0.693	0.687	0.714	0.831	1.51	0.000804	0.557	-0.844	insig
Lipid-B-P-0383	C39H70O5	DG(16:1_20:2)	GL	DG	LMGL02010061	0.105	0.122	0.157	0.114	0.0991	0.146	0.132	0.105	0.134	0.111	0.297	0.634	1.05	0.0744	insig
Lipid-B-P-0384	C39H70O5	DG(16:0_20:3)	GL	DG	LMGL02010062	0.0558	0.0589	0.0642	0.0441	0.0537	0.0458	0.0385	0.0234	0.0267	0.0434	1.2	0.00851	0.643	-0.638	insig
Lipid-B-P-0385	C39H70O5	DG(18:1_18:2)	GL	DG	LMGL02010056	43.8	47.7	55.8	45.8	36.7	47.5	51.3	41.2	49.3	47.3	0.24	0.712	1.03	0.0421	insig
Lipid-B-P-0386	C39H70O5	DG(14:1_22:2)	GL	DG	LMGL02010421	0.274	0.27	0.383	0.268	0.23	0.292	0.286	0.296	0.274	0.288	0.127	0.939	1.01	0.0106	insig
Lipid-B-P-0387	C39H70O5	DG(18:0_18:3)	GL	DG	LMGL02010057	1.95	2.1	2.5	2.03	1.66	2.51	2.44	2.06	2.45	2.54	0.947	0.0656	1.17	0.229	insig
Lipid-B-P-0388	C40H72O5	DG(19:1_18:2)	GL	DG	-	0.434	0.426	0.524	0.411	0.34	0.292	0.279	0.219	0.28	0.251	1.42	0.00286	0.619	-0.693	insig
Lipid-B-P-0389	C41H74O5	DG(18:2_20:1)	GL	DG	LMGL02010099	0.895	0.931	1.17	0.971	0.814	0.912	0.935	0.692	0.844	0.879	0.723	0.198	0.892	-0.165	insig
Lipid-B-P-0391	C41H74O5	DG(18:3_22:0)	GL	DG	LMGL02010484	0.621	0.646	0.83	0.634	0.631	0.386	0.378	0.289	0.335	0.413	1.49	0.000387	0.536	-0.901	insig
Lipid-B-P-0392	C43H78O5	DG(18:2_22:1)	GL	DG	LMGL02010180	0.159	0.185	0.188	0.19	0.13	0.0651	0.096	0.0876	0.099	0.0767	1.46	0.000552	0.499	-1	down
Lipid-B-P-0393	C44H80O5	DG(18:3_23:0)	GL	DG	-	0.196	0.359	0.254	0.236	0.261	0.16	0.176	0.13	0.139	0.173	1.34	0.0141	0.594	-0.751	insig
Lipid-B-P-0394	C45H82O5	DG(18:3_24:0)	GL	DG	-	1.14	0.977	0.949	1.05	0.861	0.666	0.643	0.492	0.787	0.811	1.29	0.00302	0.683	-0.55	insig
Lipid-B-P-0398	C37H64O5	DG(16:1_18:3)	GL	DG	LMGL02010035	3.23	3.13	3.85	3.5	2.97	2.79	2.79	2.47	3.03	2.74	1.22	0.0171	0.829	-0.271	insig
Lipid-B-P-0400	C37H64O5	DG(16:2_18:2)	GL	DG	-	0.249	0.297	0.344	0.314	0.296	0.284	0.33	0.212	0.408	0.346	0.136	0.678	1.05	0.0737	insig
Lipid-B-P-0402	C39H68O5	DG(16:0_20:4)	GL	DG	LMGL02010070	0.332	0.398	0.361	0.369	0.309	0.374	0.372	0.278	0.417	0.364	0.0991	0.799	1.02	0.0293	insig
Lipid-B-P-0403	C39H68O5	DG(18:2_18:2)	GL	DG	LMGL02010063	359	340	425	354	299	347	389	338	406	368	0.342	0.574	1.04	0.0563	insig
Lipid-B-P-0404	C39H68O5	DG(16:1_20:3)	GL	DG	-	1.26	1.21	1.56	1.32	1.19	1.25	1.47	1.31	1.4	1.37	0.402	0.509	1.04	0.0573	insig
Lipid-B-P-0405	C39H68O5	DG(18:1_18:3)	GL	DG	LMGL02010064	30.4	30	37.8	30	26.9	31.1	33.7	30.2	33.8	32.9	0.396	0.534	1.04	0.0591	insig
Lipid-B-P-0406	C41H72O5	DG(18:1_20:3)	GL	DG	LMGL02010110	0.0492	0.0451	0.049	0.0496	0.0194	0.0511	0.0352	0.0485	0.0381	0.0407	0.152	0.968	1.01	0.0093	insig
Lipid-B-P-0408	C41H72O5	DG(18:2_20:2)	GL	DG	LMGL02010109	0.626	0.724	0.805	0.686	0.626	0.632	0.623	0.524	0.662	0.656	0.857	0.117	0.893	-0.163	insig
Lipid-B-P-0416	C39H66O5	DG(18:2_18:3)	GL	DG	LMGL02010071	44.5	53.3	58.3	51.4	46.5	52.6	53.8	45.9	56.8	48.4	0.127	0.831	1.01	0.0196	insig
Lipid-B-P-0417	C39H66O5	DG(16:1_20:4)	GL	DG	LMGL02010077	0.286	0.343	0.42	0.392	0.39	0.354	0.415	0.352	0.379	0.356	0.14	0.859	1.01	0.0192	insig
Lipid-B-P-0420	C41H70O5	DG(18:2_20:3)	GL	DG	LMGL02010120	0.161	0.167	0.203	0.0987	0.128	0.149	0.118	0.0724	0.1	0.129	0.814	0.128	0.751	-0.414	insig
Lipid-B-P-0428	C39H64O5	DG(18:3_18:3)	GL	DG	LMGL02010079	4.53	4.55	5.29	4.96	4.51	5.16	5.38	3.88	4.48	4.49	0.208	0.783	0.981	-0.0271	insig
Lipid-B-P-0429	C39H64O5	DG(18:2_18:4)	GL	DG	LMGL02010505	0.653	0.688	0.825	0.722	0.6	0.637	0.693	0.561	0.631	0.612	0.807	0.152	0.899	-0.154	insig
Lipid-B-P-0455	C17H34O4	MG(14:0)	GL	MG	-	0.283	0.446	0.746	0.572	1.06	0.93	0.45	0.599	0.549	0.394	0.0256	0.824	0.939	-0.0903	insig
Lipid-B-P-0457	C19H38O4	MG(16:0)	GL	MG	LMGL01010001	142	162	147	144	142	123	139	157	146	162	0.184	0.801	0.986	-0.0205	insig
Lipid-B-P-0458	C21H42O4	MG(18:0)	GL	MG	LMGL01010003	222	219	196	198	162	149	186	233	199	232	0.0306	0.989	1	0.002	insig
Lipid-B-P-0463	C21H40O4	MG(18:1)	GL	MG	LMGL01010004	4.03	5.35	4.4	4.72	3.99	4.82	4.59	6.41	5.92	7.4	1.02	0.0611	1.3	0.375	insig
Lipid-B-P-0465	C21H38O4	MG(18:2)	GL	MG	LMGL01010006	23.7	26	26.6	25.2	22.6	35.3	35.5	37	35.5	39.8	1.53	7e-06	1.48	0.562	insig
Lipid-B-P-0468	C21H38O4	MG(18:3)	GL	MG	LMGL01010006	9.41	12.1	10.9	9.64	9.14	11.6	13	12.4	13.1	14.3	1.25	0.00645	1.26	0.33	insig
Lipid-B-P-0480	C47H90O6	TG(14:0_14:0_16:0)	GL	TG	LMGL03012756	2.34	2.48	1.41	1.54	1.43	0.457	1.21	1.3	1.44	1.39	0.923	0.052	0.63	-0.666	insig
Lipid-B-P-0483	C48H92O6	TG(14:0_15:0_16:0)	GL	TG	LMGL03014167	3.36	4.23	2.15	3.53	4.91	2.84	2.48	2.92	2.6	2.54	0.871	0.106	0.736	-0.443	insig
Lipid-B-P-0484	C49H94O6	TG(14:0_16:0_16:0)	GL	TG	LMGL03012786	6.35	5.18	4.27	5.49	5.95	3.88	3.38	4.03	5.6	4.14	1.03	0.0421	0.772	-0.374	insig
Lipid-B-P-0485	C50H96O6	TG(15:0_16:0_16:0)	GL	TG	LMGL03012900	4.71	6.17	3.76	5.45	6.82	3.76	4.97	5.73	4.82	2.97	0.618	0.233	0.827	-0.275	insig
Lipid-B-P-0486	C50H96O6	TG(14:0_16:0_17:0)	GL	TG	LMGL03014222	1.82	1.94	2.52	1.75	2.71	2	1.69	2.07	1.68	1.84	0.702	0.219	0.863	-0.212	insig
Lipid-B-P-0487	C51H98O6	TG(16:0_16:0_16:0)	GL	TG	LMGL03010001	9.24	9.74	8.16	10.6	12.5	8.53	8.98	8.24	9.36	8.9	0.792	0.165	0.877	-0.189	insig
Lipid-B-P-0488	C51H98O6	TG(14:0_16:0_18:0)	GL	TG	LMGL03014225	0.682	1.14	0.889	1.43	1.71	0.932	0.802	1.19	0.547	0.758	0.721	0.173	0.722	-0.47	insig
Lipid-B-P-0490	C52H100O6	TG(16:0_16:0_17:0)	GL	TG	LMGL03010019	1.9	2.38	1.75	2.16	2.74	2.01	1.35	1.34	2.29	2.44	0.588	0.329	0.861	-0.216	insig
Lipid-B-P-0492	C53H102O6	TG(16:0_16:0_18:0)	GL	TG	LMGL03010004	10	12.3	9.13	11.2	14.9	10.7	8.92	8.62	10.3	9.73	0.826	0.145	0.839	-0.253	insig
Lipid-B-P-0495	C55H106O6	TG(16:0_18:0_18:0)	GL	TG	LMGL03010069	10.2	11	8.83	9.76	14.7	10.4	8.14	7.93	9.57	8.57	0.87	0.134	0.82	-0.286	insig
Lipid-B-P-0496	C55H106O6	TG(16:0_16:0_20:0)	GL	TG	LMGL03010080	6.66	7.48	5.96	5.92	8.42	5.85	4.49	4.69	4.75	4.66	1.3	0.00978	0.71	-0.495	insig
Lipid-B-P-0499	C56H108O6	TG(17:0_17:0_19:0)	GL	TG	LMGL03010130	0.252	0.309	0.226	0.2	0.441	0.229	0.236	0.25	0.237	0.235	0.547	0.324	0.831	-0.267	insig
Lipid-B-P-0500	C57H110O6	TG(18:0_18:0_18:0)	GL	TG	LMGL03010002	3.49	3.78	3.1	3.43	5.24	3.49	2.53	2.85	2.71	2.88	1.05	0.0694	0.759	-0.397	insig
Lipid-B-P-0501	C57H110O6	TG(16:0_18:0_20:0)	GL	TG	LMGL03010175	2.17	2.06	1.88	1.81	1.73	1.03	0.989	0.975	1.34	1.25	1.48	7.64e-05	0.578	-0.79	insig
Lipid-B-P-0502	C57H110O6	TG(14:0_18:0_22:0)	GL	TG	LMGL03014355	9.28	11.2	8.18	8.35	10.4	5.85	5.38	5.25	5.56	5.71	1.5	0.00217	0.585	-0.773	insig
Lipid-B-P-0503	C57H110O6	TG(16:0_16:0_22:0)	GL	TG	LMGL03010249	6.79	5.18	6.4	4.77	5.48	3.15	2.91	2.93	3.03	3.12	1.52	0.00187	0.529	-0.918	insig
Lipid-B-P-0504	C58H112O6	TG(15:0_16:0_24:0)	GL	TG	-	0.979	0.782	1.16	1.27	1.08	0.296	0.279	0.332	0.435	0.389	1.52	0.000509	0.328	-1.61	down
Lipid-B-P-0506	C59H114O6	TG(16:0_18:0_22:0)	GL	TG	LMGL03010459	2.51	2.15	1.91	2.47	2.62	1.74	1.55	1.46	1.59	1.5	1.42	0.00278	0.672	-0.573	insig
Lipid-B-P-0507	C59H114O6	TG(16:0_16:0_24:0)	GL	TG	-	1.26	1.65	1.35	1.55	1.53	1.26	1.06	1.11	1.36	1.16	1.17	0.0158	0.81	-0.305	insig
Lipid-B-P-0508	C59H114O6	TG(16:0_20:0_20:0)	GL	TG	LMGL03010335	3.15	3.2	2.92	3.21	3.41	2.01	1.82	1.75	1.8	1.86	1.56	3.67e-06	0.581	-0.784	insig
Lipid-B-P-0509	C60H116O6	TG(16:0_18:0_23:0)	GL	TG	-	0.947	0.949	0.913	1.05	1.22	0.483	0.35	0.415	0.388	0.423	1.54	0.000135	0.405	-1.3	down
Lipid-B-P-0511	C61H118O6	TG(16:0_18:0_24:0)	GL	TG	-	0.638	0.617	0.557	0.623	0.77	0.443	0.479	0.444	0.478	0.409	1.42	0.00364	0.703	-0.509	insig
Lipid-B-P-0512	C61H118O6	TG(16:0_16:0_26:0)	GL	TG	-	0.212	0.235	0.234	0.214	0.255	0.141	0.197	0.167	0.193	0.195	1.24	0.00626	0.777	-0.364	insig
Lipid-B-P-0513	C63H122O6	TG(18:0_20:0_22:0)	GL	TG	LMGL03011114	1.66	1.71	1.37	1.68	1.85	1.33	1.3	1.39	1.26	0.967	1.21	0.00562	0.757	-0.403	insig
Lipid-B-P-0517	C47H88O6	TG(12:0_16:0_16:1)	GL	TG	LMGL03013322	1.6	1.03	0.824	1.02	1.78	1.59	0.886	0.58	1.46	1.92	0.0363	0.903	1.03	0.044	insig
Lipid-B-P-0519	C47H88O6	TG(14:0_14:0_16:1)	GL	TG	LMGL03012757	1.33	1.12	0.833	0.745	0.861	0.796	0.455	0.503	0.857	0.711	1.03	0.0502	0.681	-0.555	insig
Lipid-B-P-0523	C49H92O6	TG(14:0_16:0_16:1)	GL	TG	LMGL03014221	4.69	4.17	2.96	5.34	4.81	4.27	3.81	4.86	4.1	2.86	0.353	0.448	0.906	-0.143	insig
Lipid-B-P-0525	C49H92O6	TG(14:0_14:0_18:1)	GL	TG	LMGL03012762	1.56	1.6	1.57	0.854	2.07	1.47	0.696	0.872	1.19	1.16	0.852	0.0949	0.703	-0.508	insig
Lipid-B-P-0526	C50H94O6	TG(15:0_16:0_16:1)	GL	TG	LMGL03015005	2.8	3.25	3.14	2.79	4.71	3.71	4.92	3.01	4.33	3.72	0.682	0.243	1.18	0.24	insig
Lipid-B-P-0529	C51H96O6	TG(16:0_16:0_16:1)	GL	TG	LMGL03010017	3.54	3.91	2.63	4.11	3.03	2.63	3.68	4.22	2.98	3.53	0.0333	0.927	0.989	-0.0155	insig
Lipid-B-P-0530	C51H96O6	TG(14:0_16:0_18:1)	GL	TG	LMGL03014226	2.67	2.39	2.37	2.82	3.38	3.63	2.95	3	3.08	2.19	0.431	0.441	1.09	0.122	insig
Lipid-B-P-0531	C52H98O6	TG(15:0_16:0_18:1)	GL	TG	LMGL03015010	1.88	1.2	1.78	1.38	2.32	1.18	0.838	1.4	1.79	1.33	0.793	0.143	0.762	-0.393	insig
Lipid-B-P-0532	C52H98O6	TG(16:0_16:0_17:1)	GL	TG	LMGL03010022	1.53	1.54	1.78	1.83	2.62	1.1	1.83	1.92	2.08	1.7	0.288	0.62	0.928	-0.109	insig
Lipid-B-P-0534	C53H100O6	TG(16:0_16:0_18:1)	GL	TG	LMGL03010005	6.88	7.14	5.99	6.17	8.51	5.01	4.86	6.1	7.38	5.65	0.87	0.112	0.836	-0.259	insig
Lipid-B-P-0535	C54H102O6	TG(16:0_17:0_18:1)	GL	TG	LMGL03010051	0.733	0.813	1	1.13	1.68	0.327	0.796	0.654	0.663	0.509	1.12	0.0427	0.55	-0.863	insig
Lipid-B-P-0536	C55H104O6	TG(16:0_18:0_18:1)	GL	TG	LMGL03010085	2.48	3.36	2.82	2.58	2.89	2.12	1.8	2.44	2.53	2.33	1.13	0.0206	0.793	-0.334	insig
Lipid-B-P-0537	C55H104O6	TG(16:0_16:1_20:0)	GL	TG	LMGL03010095	1.23	1.34	1.11	0.966	1.39	0.47	0.451	0.414	0.398	0.583	1.53	0.000208	0.384	-1.38	down
Lipid-B-P-0541	C57H108O6	TG(18:0_18:0_18:1)	GL	TG	LMGL03010188	0.572	0.642	0.673	0.545	0.676	0.365	0.26	0.255	0.328	0.252	1.51	1.63e-05	0.47	-1.09	down
Lipid-B-P-0542	C57H108O6	TG(16:0_20:0_18:1)	GL	TG	-	3.37	3.93	3.24	3.38	3.85	1.66	1.45	1.34	1.54	1.53	1.56	2.98e-05	0.423	-1.24	down
Lipid-B-P-0544	C57H108O6	TG(16:0_18:1_20:0)	GL	TG	LMGL03010201	3	3.08	3.44	3.07	4.33	1.39	1.21	1.32	1.61	1.33	1.54	0.000812	0.405	-1.3	down
Lipid-B-P-0547	C59H112O6	TG(18:0_18:1_20:0)	GL	TG	LMGL03010382	11.4	10.8	10.2	11.3	11.8	5.55	4.82	5.34	4.99	5.71	1.57	6.12e-07	0.476	-1.07	down
Lipid-B-P-0548	C59H112O6	TG(16:0_18:1_22:0)	GL	TG	LMGL03010511	9.41	8.13	8.24	8.73	8.89	4.23	4.32	4.26	4.07	4.6	1.57	8.9e-06	0.495	-1.01	down
Lipid-B-P-0551	C59H112O6	TG(16:0_20:0_20:1)	GL	TG	LMGL03010383	5.03	5.2	5.06	4.91	5.36	2.04	1.89	1.87	1.92	2.12	1.58	9.44e-09	0.385	-1.38	down
Lipid-B-P-0552	C59H112O6	TG(18:0_18:0_20:1)	GL	TG	LMGL03010388	1.39	1.58	1.47	1.37	1.36	0.66	0.587	0.457	0.769	0.606	1.52	2.26e-06	0.43	-1.22	down
Lipid-B-P-0553	C60H114O6	TG(15:0_24:0_18:1)	GL	TG	-	0.928	0.701	0.972	0.606	1.09	0.383	0.175	0.232	0.188	0.182	1.48	0.000955	0.27	-1.89	down
Lipid-B-P-0555	C61H116O6	TG(16:0_24:0_18:1)	GL	TG	-	4.98	5.2	4.92	5.22	5.51	2.89	2.58	2.71	2.77	2.68	1.57	1.24e-06	0.528	-0.923	insig
Lipid-B-P-0556	C61H116O6	TG(16:0_20:1_22:0)	GL	TG	LMGL03010823	14.1	14.1	13.3	13.3	15	5.85	5.84	6.01	5.65	6.29	1.58	2.23e-06	0.425	-1.24	down
Lipid-B-P-0559	C63H120O6	TG(18:0_24:0_18:1)	GL	TG	-	0.587	0.419	0.452	0.551	0.498	0.238	0.308	0.373	0.296	0.381	1.33	0.00213	0.636	-0.653	insig
Lipid-B-P-0560	C65H124O6	TG(20:0_24:0_18:1)	GL	TG	-	3.02	3.18	2.99	3.6	3.85	1.87	1.6	1.76	1.51	1.42	1.52	0.000132	0.491	-1.03	down
Lipid-B-P-0570	C51H94O6	TG(16:0_16:1_16:1)	GL	TG	LMGL03014227	3.01	2.08	2.24	2.61	3.42	2.25	2.16	2.78	2.65	2.38	0.394	0.435	0.914	-0.129	insig
Lipid-B-P-0571	C51H94O6	TG(14:0_16:0_18:2)	GL	TG	LMGL03014251	1.17	1.01	1.38	0.792	1.45	0.816	0.585	1.78	1.44	1.22	0.114	0.972	1.01	0.0111	insig
Lipid-B-P-0572	C51H94O6	TG(14:0_16:1_18:1)	GL	TG	-	2.41	2.34	1.29	2.01	2.12	1.56	1.12	1.6	1.17	1.54	1.07	0.031	0.689	-0.538	insig
Lipid-B-P-0576	C52H96O6	TG(15:0_16:0_18:2)	GL	TG	LMGL03015011	1.4	1.04	1.1	1.58	1.23	1.4	1.22	1.47	1.28	0.763	0.157	0.801	0.967	-0.0481	insig
Lipid-B-P-0577	C52H96O6	TG(13:0_18:1_18:1)	GL	TG	LMGL03012732	0.591	0.236	0.661	0.446	0.563	0.68	0.404	0.516	0.641	0.912	0.565	0.281	1.26	0.337	insig
Lipid-B-P-0581	C53H98O6	TG(16:0_16:1_18:1)	GL	TG	LMGL03010043	3.11	3.13	5.1	4.43	4.9	4.96	3.61	3.51	4.32	4.38	0.0712	0.969	1.01	0.0072	insig
Lipid-B-P-0582	C53H98O6	TG(14:0_16:1_20:1)	GL	TG	LMGL03014259	3.75	5.71	4.23	4.49	5.94	4.14	3.02	4.59	4.43	3.36	0.817	0.124	0.81	-0.304	insig
Lipid-B-P-0583	C53H98O6	TG(16:0_16:0_18:2)	GL	TG	LMGL03010044	15	14.9	13.9	15.1	15.9	18.5	19.2	16.5	16.6	16.2	1.27	0.0118	1.16	0.22	insig
Lipid-B-P-0584	C54H100O6	TG(16:0_17:1_18:1)	GL	TG	-	1.76	2.25	2.06	2.39	2.28	1.74	1.49	2.16	2.97	2.39	0.0971	0.997	1	0.0009	insig
Lipid-B-P-0585	C54H100O6	TG(16:0_17:0_18:2)	GL	TG	LMGL03010063	1.67	2.13	1.73	2.2	1.7	1.62	1.1	1.23	1.74	1.28	1.14	0.0192	0.739	-0.437	insig
Lipid-B-P-0586	C55H102O6	TG(16:0_18:1_18:1)	GL	TG	LMGL03010100	1.1	0.968	0.797	1.29	1.5	0.958	1.06	1	1.03	0.784	0.57	0.265	0.855	-0.226	insig
Lipid-B-P-0587	C55H102O6	TG(16:0_18:0_18:2)	GL	TG	LMGL03010104	3.15	3.28	3.95	3.41	4.18	3.32	4.3	3.5	3.31	3.4	0.0573	0.927	0.993	-0.0104	insig
Lipid-B-P-0588	C55H102O6	TG(16:0_16:0_20:2)	GL	TG	LMGL03010115	0.771	0.766	0.617	0.748	1.14	0.729	0.525	0.683	0.922	0.711	0.466	0.412	0.884	-0.178	insig
Lipid-B-P-0591	C57H106O6	TG(18:0_18:1_18:1)	GL	TG	LMGL03010217	0.243	0.437	0.295	0.281	0.313	0.143	0.273	0.189	0.182	0.199	1.2	0.021	0.628	-0.671	insig
Lipid-B-P-0592	C57H106O6	TG(16:0_18:1_20:1)	GL	TG	LMGL03010234	8.34	8.19	7.65	7.61	8.45	4.93	5.07	4.71	5.5	4.88	1.55	1.48e-06	0.624	-0.681	insig
Lipid-B-P-0595	C57H106O6	TG(16:0_18:2_20:0)	GL	TG	LMGL03010230	13.5	14.1	12.9	12.7	13.5	7.7	7.18	7.43	7.32	7.63	1.58	2.59e-06	0.558	-0.842	insig
Lipid-B-P-0597	C57H106O6	TG(18:0_18:0_18:2)	GL	TG	LMGL03010220	0.916	1.03	0.96	0.997	1.16	0.874	0.88	0.809	0.703	0.9	1.2	0.0123	0.823	-0.282	insig
Lipid-B-P-0600	C58H108O6	TG(16:0_21:0_18:2)	GL	TG	-	1.16	0.732	0.925	0.785	1.08	0.538	0.469	0.373	0.376	0.522	1.44	0.00225	0.487	-1.04	down
Lipid-B-P-0601	C59H110O6	TG(18:0_18:1_20:1)	GL	TG	LMGL03010434	0.548	0.34	0.355	0.422	0.27	N/A	0.135	0.267	0.106	N/A	0.988	0.0236	0.438	-1.19	insig
Lipid-B-P-0602	C59H110O6	TG(18:0_18:2_20:0)	GL	TG	LMGL03010427	5.63	5.11	5.16	4.68	5.67	2.29	2.06	2.37	2.08	2.35	1.57	2.01e-05	0.425	-1.24	down
Lipid-B-P-0604	C59H110O6	TG(16:0_18:2_22:0)	GL	TG	LMGL03010568	35.3	39.1	32.7	34.5	38.4	24	21.8	21.6	20.6	21.3	1.54	5.3e-05	0.607	-0.72	insig
Lipid-B-P-0606	C59H110O6	TG(18:1_18:1_20:0)	GL	TG	LMGL03010428	1.75	1.45	1.49	1.53	1.82	0.677	0.513	0.554	0.61	0.612	1.56	4.79e-05	0.369	-1.44	down
Lipid-B-P-0607	C59H110O6	TG(18:0_18:0_20:2)	GL	TG	LMGL03010440	1.38	1.49	1.31	1.12	1.56	0.622	0.721	0.551	0.613	0.702	1.53	0.000214	0.468	-1.09	down
Lipid-B-P-0609	C60H112O6	TG(16:0_23:0_18:2)	GL	TG	-	3.2	3.33	3.2	3.29	3.34	1.39	1.45	1.34	1.53	1.44	1.58	1.24e-10	0.437	-1.19	down
Lipid-B-P-0610	C61H114O6	TG(22:0_18:1_18:1)	GL	TG	-	11.7	10.3	12	13.2	13	7.81	7.06	7.11	5.16	7.58	1.45	9.23e-05	0.576	-0.796	insig
Lipid-B-P-0611	C61H114O6	TG(18:0_22:0_18:2)	GL	TG	-	18	17.4	16.8	17.3	18	11.5	10.1	10.8	10.8	13.1	1.53	5.69e-05	0.644	-0.636	insig
Lipid-B-P-0613	C61H114O6	TG(16:0_24:0_18:2)	GL	TG	-	6.16	6.18	6.4	5.16	6.82	7	6.39	5.41	5.53	6.18	0.0763	0.921	0.993	-0.0097	insig
Lipid-B-P-0614	C61H114O6	TG(18:1_20:0_20:1)	GL	TG	LMGL03010720	2.01	2.12	1.67	2	1.91	0.59	0.467	0.384	0.452	0.606	1.56	2.01e-06	0.258	-1.96	down
Lipid-B-P-0615	C61H114O6	TG(18:2_20:0_20:0)	GL	TG	LMGL03010717	7.14	7.57	6.7	6.98	8.2	3.24	3.02	3.1	3.13	3.26	1.57	6.4e-05	0.43	-1.22	down
Lipid-B-P-0616	C61H114O6	TG(18:0_20:0_20:2)	GL	TG	LMGL03010725	5.26	5.94	4.45	5.45	5.68	3.31	3.89	2.91	2.91	3.26	1.46	0.000232	0.608	-0.718	insig
Lipid-B-P-0619	C63H118O6	TG(24:0_18:1_18:1)	GL	TG	-	1.72	1.71	1.55	1.75	1.9	1.37	1.25	1.25	1.36	1.22	1.47	0.000339	0.746	-0.422	insig
Lipid-B-P-0620	C63H118O6	TG(18:0_20:1_22:1)	GL	TG	LMGL03011272	1.76	1.74	1.55	1.64	1.59	0.706	0.633	0.621	0.757	0.682	1.57	3e-07	0.41	-1.28	down
Lipid-B-P-0621	C65H122O6	TG(24:0_18:1_20:1)	GL	TG	-	0.707	0.602	0.611	0.618	0.676	0.285	0.26	0.316	0.343	0.3	1.55	2.5e-06	0.468	-1.1	down
Lipid-B-P-0622	C65H122O6	TG(26:0_18:1_18:1)	GL	TG	-	0.354	0.313	0.305	0.311	0.363	0.192	0.172	0.164	0.162	0.158	1.55	2.46e-05	0.516	-0.955	insig
Lipid-B-P-0623	C67H126O6	TG(28:0_18:1_18:1)	GL	TG	-	0.0549	0.062	0.0569	0.0297	0.0667	0.0376	0.047	0.0362	0.036	0.0463	0.81	0.107	0.752	-0.412	insig
Lipid-B-P-0624	C67H126O6	TG(22:0_24:0_18:2)	GL	TG	-	6.82	6.89	6.64	8.79	10	5.11	5.12	5.88	4.86	3.65	1.29	0.00847	0.629	-0.67	insig
Lipid-B-P-0625	C69H130O6	TG(24:0_24:0_18:2)	GL	TG	-	0.18	0.182	0.193	0.321	0.337	0.235	0.179	0.228	0.184	0.111	0.635	0.23	0.773	-0.371	insig
Lipid-B-P-0635	C51H92O6	TG(14:0_16:1_18:2)	GL	TG	LMGL03014252	1.91	1.84	1.7	2.46	2.43	1.49	1.89	2.23	2.39	1.47	0.393	0.501	0.916	-0.126	insig
Lipid-B-P-0641	C53H96O6	TG(16:1_16:1_18:1)	GL	TG	-	3.88	3.85	3.5	4.27	4.51	4.05	3.86	5.51	4.35	4.05	0.578	0.331	1.09	0.125	insig
Lipid-B-P-0642	C53H96O6	TG(16:0_16:1_18:2)	GL	TG	LMGL03010053	7.64	7.01	8	8.17	9.7	8.68	6.75	7.43	6.5	7.29	0.691	0.222	0.904	-0.145	insig
Lipid-B-P-0644	C53H96O6	TG(16:0_16:0_18:3)	GL	TG	LMGL03010054	4.29	3.25	4.23	3.93	4.26	3.68	3.65	3.25	4.19	3.86	0.543	0.317	0.933	-0.0996	insig
Lipid-B-P-0645	C53H96O6	TG(14:0_18:1_18:2)	GL	TG	LMGL03014362	0.458	0.214	0.566	0.299	0.446	1.09	0.706	0.542	0.485	0.775	1.09	0.0375	1.82	0.862	insig
Lipid-B-P-0651	C55H100O6	TG(16:0_18:1_18:2)	GL	TG	LMGL03010121	3.88	4.49	3.06	3.62	4.54	4.66	5.02	5.08	4.88	4.88	1.19	0.0214	1.25	0.325	insig
Lipid-B-P-0652	C55H100O6	TG(16:1_18:1_18:1)	GL	TG	LMGL03010118	1.26	1.31	1.55	1.98	2.7	2.19	1.49	1.62	1.55	1.84	0.0664	0.942	0.987	-0.0186	insig
Lipid-B-P-0654	C55H100O6	TG(16:0_18:0_18:3)	GL	TG	LMGL03010125	1.99	2.09	1.93	1.74	1.83	1.66	0.911	1.17	1.24	1.52	1.27	0.00611	0.679	-0.56	insig
Lipid-B-P-0655	C56H102O6	TG(17:0_18:1_18:2)	GL	TG	LMGL03010164	2.16	1.76	1.84	1.51	2.3	1.26	1.34	1.23	1.75	1.35	1.2	0.0176	0.725	-0.465	insig
Lipid-B-P-0657	C57H104O6	TG(18:1_18:1_18:1)	GL	TG	LMGL03010250	0.524	0.685	0.46	0.634	0.718	0.465	0.426	0.715	0.538	0.649	0.346	0.55	0.925	-0.113	insig
Lipid-B-P-0658	C57H104O6	TG(18:0_18:1_18:2)	GL	TG	LMGL03010252	4.64	3.62	3.33	3.83	3.8	2.47	2.73	2.47	2.26	2.79	1.44	0.00213	0.662	-0.595	insig
Lipid-B-P-0659	C57H104O6	TG(16:0_18:1_20:2)	GL	TG	LMGL03010271	0.935	1.16	0.972	1.13	1.11	0.445	0.473	0.582	0.507	0.5	1.54	3.86e-05	0.472	-1.08	down
Lipid-B-P-0660	C57H104O6	TG(18:0_18:0_18:3)	GL	TG	LMGL03010256	0.568	0.741	0.806	0.972	1.01	0.819	0.699	1.02	0.76	0.889	0.154	0.863	1.02	0.0303	insig
Lipid-B-P-0661	C57H104O6	TG(16:0_18:2_20:1)	GL	TG	LMGL03010267	1.16	0.949	1.1	1.18	1.34	0.897	0.796	0.705	0.625	0.769	1.38	0.00142	0.662	-0.594	insig
Lipid-B-P-0662	C57H104O6	TG(20:0_18:1_18:2)	GL	TG	-	1.54	1.69	1.54	2.07	2.06	0.816	0.681	0.648	0.832	0.589	1.52	0.00034	0.401	-1.32	down
Lipid-B-P-0663	C57H104O6	TG(16:0_18:3_20:0)	GL	TG	LMGL03010262	1.78	1.97	1.62	1.99	2.26	0.718	0.464	0.931	0.7	0.932	1.47	3.55e-05	0.389	-1.36	down
Lipid-B-P-0666	C59H108O6	TG(18:1_18:2_20:0)	GL	TG	LMGL03010478	11.7	11	9.55	9.91	11.3	5.51	4.58	5.12	4.93	4.51	1.55	2.76e-05	0.461	-1.12	down
Lipid-B-P-0669	C59H108O6	TG(16:0_18:3_22:0)	GL	TG	LMGL03010627	6.76	6.76	6.76	6.42	7.32	3.83	3.91	4.12	3.55	3.78	1.57	7.85e-07	0.564	-0.827	insig
Lipid-B-P-0671	C59H108O6	TG(16:0_18:2_22:1)	GL	TG	LMGL03010632	4.12	4.65	4.54	4.11	4.49	2.74	2.67	2.23	2.78	2.62	1.54	2.68e-06	0.595	-0.748	insig
Lipid-B-P-0672	C59H108O6	TG(18:0_18:3_20:0)	GL	TG	LMGL03010477	3.47	2.85	3.14	3.05	3.89	1.93	1.62	1.52	1.53	1.38	1.52	0.00018	0.487	-1.04	down
Lipid-B-P-0674	C61H112O6	TG(18:1_18:2_22:0)	GL	TG	LMGL03010969	20.6	20.7	19.5	20.1	20.5	11.9	11.6	11.9	13.4	10.7	1.55	3.61e-06	0.586	-0.772	insig
Lipid-B-P-0675	C61H112O6	TG(18:1_18:1_22:1)	GL	TG	LMGL03010976	6.98	7.23	7.23	7.2	8.17	3.76	3.83	3.9	3.94	3.53	1.57	1.66e-05	0.515	-0.957	insig
Lipid-B-P-0677	C61H112O6	TG(18:2_20:0_20:1)	GL	TG	LMGL03010788	2.2	1.88	1.92	2.51	2.56	0.967	0.826	0.743	0.719	0.6	1.52	0.000162	0.348	-1.52	down
Lipid-B-P-0678	C61H112O6	TG(18:3_20:0_20:0)	GL	TG	LMGL03010785	3.22	3.21	2.51	2.68	2.44	1.56	1.38	1.2	1.43	1.39	1.52	0.000536	0.496	-1.01	down
Lipid-B-P-0680	C61H112O6	TG(18:0_20:1_20:2)	GL	TG	LMGL03010791	1.19	1.41	1.24	1.2	1.48	0.422	0.444	0.394	0.4	0.42	1.57	0.000101	0.319	-1.65	down
Lipid-B-P-0682	C63H116O6	TG(24:0_18:1_18:2)	GL	TG	-	2.36	2.49	2.24	2.39	2.34	2.08	1.88	1.86	1.8	1.9	1.47	9.49e-05	0.806	-0.312	insig
Lipid-B-P-0683	C63H116O6	TG(18:1_22:0_20:2)	GL	TG	LMGL03011338	6.69	7.01	5.82	6.73	6.82	2.85	2.98	2.96	3.3	3.22	1.57	1.12e-05	0.463	-1.11	down
Lipid-B-P-0684	C63H116O6	TG(20:1_20:1_20:1)	GL	TG	LMGL03011156	1.37	1.65	1.67	1.58	1.65	0.685	0.525	0.552	0.744	0.606	1.55	1.56e-06	0.393	-1.35	down
Lipid-B-P-0685	C63H116O6	TG(18:2_20:1_22:0)	GL	TG	LMGL03011339	7.26	7.69	7.77	7.61	7.95	3.94	3.33	3.64	3.33	3.58	1.57	5.93e-09	0.466	-1.1	down
Lipid-B-P-0686	C63H116O6	TG(18:3_20:0_22:0)	GL	TG	LMGL03011340	5.87	5.49	4.81	5.09	5.43	2.45	2.38	2.34	2.14	2.09	1.56	1.49e-05	0.428	-1.23	down
Lipid-B-P-0687	C65H120O6	TG(18:1_18:2_26:0)	GL	TG	-	0.301	0.225	0.229	0.174	0.212	0.168	0.177	0.133	0.164	0.205	1.09	0.0456	0.743	-0.429	insig
Lipid-B-P-0704	C53H94O6	TG(14:0_18:2_18:2)	GL	TG	LMGL03012793	3.61	4.48	3.52	3.63	3.46	4.86	4.82	5.93	5.25	5.62	1.42	0.000637	1.42	0.502	insig
Lipid-B-P-0705	C53H94O6	TG(16:1_16:1_18:2)	GL	TG	LMGL03010064	2.41	2.22	2.27	2.57	2.29	1.95	1.74	1.78	1.3	2.42	1.07	0.0439	0.782	-0.356	insig
Lipid-B-P-0706	C53H94O6	TG(16:0_16:1_18:3)	GL	TG	LMGL03010065	1.23	1.23	1.27	1.27	2.01	1.86	1.95	1.69	1.38	1.45	0.765	0.207	1.19	0.247	insig
Lipid-B-P-0711	C53H94O6	TG(16:1_16:2_18:1)	GL	TG	-	0.221	0.336	0.395	0.247	0.377	0.267	0.391	0.403	0.567	0.438	0.769	0.14	1.31	0.391	insig
Lipid-B-P-0712	C53H94O6	TG(16:0_16:2_18:2)	GL	TG	-	11.4	11.2	11.2	12.6	11.3	17.8	13	15.2	15.3	13.9	1.35	0.0105	1.3	0.383	insig
Lipid-B-P-0713	C54H96O6	TG(15:0_18:2_18:2)	GL	TG	LMGL03012907	2.47	2.76	2.88	3.12	3.19	1.91	2.46	1.76	3.13	2.56	0.897	0.107	0.818	-0.29	insig
Lipid-B-P-0716	C55H98O6	TG(16:0_18:2_18:2)	GL	TG	LMGL03010141	167	187	176	188	199	213	195	216	193	193	1.04	0.0409	1.1	0.139	insig
Lipid-B-P-0717	C55H98O6	TG(16:0_18:1_18:3)	GL	TG	LMGL03010145	16.2	15.8	12.8	15.1	17.2	15.6	18.5	18	16.9	18.1	0.971	0.0585	1.13	0.178	insig
Lipid-B-P-0720	C56H100O6	TG(17:0_18:2_18:2)	GL	TG	LMGL03010189	9.69	9.77	9.81	9.44	11	7.44	6.3	6.67	7.85	7.55	1.47	0.000111	0.72	-0.473	insig
Lipid-B-P-0721	C57H102O6	TG(18:1_18:1_18:2)	GL	TG	LMGL03010288	1.89	1.95	1.45	1.71	1.62	1.91	1.72	2.04	2.14	1.95	0.916	0.0855	1.13	0.178	insig
Lipid-B-P-0723	C57H102O6	TG(16:0_18:2_20:2)	GL	TG	LMGL03010307	0.834	0.831	0.599	0.489	0.939	0.362	0.499	0.624	0.547	0.529	1.01	0.0528	0.693	-0.528	insig
Lipid-B-P-0725	C57H102O6	TG(18:0_18:1_18:3)	GL	TG	LMGL03010291	1.71	1.72	1.41	1.93	2.27	1.61	1.16	1.35	1.37	1.57	1.03	0.0527	0.783	-0.353	insig
Lipid-B-P-0726	C58H104O6	TG(18:1_19:1_18:2)	GL	TG	-	0.257	0.259	0.381	0.215	0.347	0.295	0.214	0.181	0.33	0.304	0.376	0.538	0.907	-0.14	insig
Lipid-B-P-0727	C59H106O6	TG(16:0_18:3_22:1)	GL	TG	LMGL03010695	1.6	2.07	1.67	1.88	1.9	0.955	0.596	0.862	0.657	0.793	1.51	1.39e-05	0.424	-1.24	down
Lipid-B-P-0729	C59H106O6	TG(18:1_18:3_20:0)	GL	TG	LMGL03010532	5.19	6	4.68	5.57	6.26	3.96	3.81	3.46	3.82	4.09	1.44	0.00218	0.691	-0.534	insig
Lipid-B-P-0731	C59H106O6	TG(18:0_18:3_20:1)	GL	TG	LMGL03010537	0.426	0.415	0.411	0.398	0.72	0.345	0.304	0.516	0.26	0.213	0.929	0.108	0.691	-0.534	insig
Lipid-B-P-0734	C59H106O6	TG(20:0_18:2_18:2)	GL	TG	-	4.23	4.5	4.09	3.99	4.16	2.95	2.69	3.02	2.62	2.52	1.53	4.09e-06	0.658	-0.604	insig
Lipid-B-P-0735	C60H108O6	TG(18:2_21:0_18:2)	GL	TG	-	0.411	0.537	0.289	0.533	0.366	0.365	0.251	0.213	0.356	0.271	1.02	0.0491	0.682	-0.552	insig
Lipid-B-P-0738	C61H110O6	TG(18:1_18:3_22:0)	GL	TG	LMGL03011041	32.8	33.9	32.2	32.3	36.7	28.1	25.2	24.8	25.3	26.1	1.49	0.00013	0.771	-0.376	insig
Lipid-B-P-0739	C61H110O6	TG(18:2_18:2_22:0)	GL	TG	LMGL03011042	17.5	19.8	19	18.2	20.8	13.4	13.2	13.7	13.4	13.3	1.54	0.000536	0.704	-0.507	insig
Lipid-B-P-0741	C61H110O6	TG(18:3_20:0_20:1)	GL	TG	LMGL03010858	4.48	3.95	4.12	3.52	4.87	2.47	1.91	2.25	2.38	2.38	1.51	0.000428	0.544	-0.879	insig
Lipid-B-P-0744	C61H110O6	TG(18:1_20:1_20:2)	GL	TG	LMGL03010861	3.49	3.47	3.14	3.37	3.46	2.3	2.03	1.91	2.11	2.06	1.55	5.07e-07	0.615	-0.702	insig
Lipid-B-P-0746	C62H112O6	TG(23:0_18:2_18:2)	GL	TG	-	0.821	0.98	0.717	0.972	0.695	0.793	0.754	0.673	0.769	0.252	0.682	0.156	0.774	-0.369	insig
Lipid-B-P-0751	C63H114O6	TG(18:3_20:0_22:1)	GL	TG	LMGL03011425	0.973	1.02	1.25	1.13	1.51	0.741	0.57	0.402	0.625	0.554	1.42	0.00141	0.491	-1.03	down
Lipid-B-P-0752	C63H114O6	TG(20:1_20:1_20:2)	GL	TG	LMGL03011235	0.808	0.788	0.723	0.642	0.689	0.351	0.305	0.264	0.3	0.281	1.55	2.14e-05	0.411	-1.28	down
Lipid-B-P-0753	C63H114O6	TG(18:1_24:0_18:3)	GL	TG	-	2.94	3.38	3.01	3.5	2.92	3.31	3.06	3.67	3.4	3.65	0.803	0.141	1.09	0.119	insig
Lipid-B-P-0754	C63H114O6	TG(18:2_24:0_18:2)	GL	TG	-	2.14	2.22	1.96	2.1	2.11	1.63	1.65	1.7	1.69	1.85	1.47	0.000123	0.809	-0.306	insig
Lipid-B-P-0755	C64H116O6	TG(25:0_18:2_18:2)	GL	TG	-	0.1	0.116	0.138	0.0739	0.134	0.114	0.0859	0.073	0.066	0.125	0.627	0.272	0.827	-0.274	insig
Lipid-B-P-0766	C53H92O6	TG(14:0_18:2_18:3)	GL	TG	LMGL03014382	4.48	4.6	4.16	4.46	5.07	5.32	5.22	5.25	4.42	5.94	1.02	0.0504	1.15	0.2	insig
Lipid-B-P-0767	C53H92O6	TG(14:1_18:2_18:2)	GL	TG	LMGL03012851	0.827	0.844	1.51	1.49	1.62	1.22	1.01	1.26	0.644	1.47	0.304	0.554	0.891	-0.167	insig
Lipid-B-P-0769	C53H92O6	TG(16:0_16:1_18:4)	GL	TG	LMGL03015708	0.0909	0.148	0.21	0.343	0.0914	0.207	0.186	0.138	0.0894	0.0342	0.429	0.445	0.741	-0.433	insig
Lipid-B-P-0770	C53H92O6	TG(14:0_14:0_22:5)	GL	TG	LMGL03012781	0.657	0.72	0.551	0.608	0.71	0.735	1.04	1.01	0.947	0.886	1.34	0.00402	1.42	0.51	insig
Lipid-B-P-0775	C54H94O6	TG(15:0_18:2_18:3)	GL	TG	LMGL03015166	4.79	4.82	5.05	5.47	5.05	4.14	3.55	5.06	4.12	4.17	1.15	0.0229	0.836	-0.258	insig
Lipid-B-P-0776	C54H94O6	TG(15:1_18:2_18:2)	GL	TG	LMGL03012961	3.42	3.93	3.75	3.62	4.03	4.29	3.45	3.66	3.71	2.62	0.408	0.513	0.946	-0.0807	insig
Lipid-B-P-0777	C54H94O6	TG(13:0_16:0_22:5)	GL	TG	LMGL03013810	0.279	0.237	0.25	0.188	0.191	0.311	0.179	0.301	0.381	0.213	0.56	0.278	1.21	0.275	insig
Lipid-B-P-0779	C55H96O6	TG(16:1_18:2_18:2)	GL	TG	-	48.6	59.4	47.1	46.3	57.2	50.8	52.6	45.7	54.5	50.5	0.131	0.783	0.983	-0.0252	insig
Lipid-B-P-0780	C55H96O6	TG(16:0_18:2_18:3)	GL	TG	LMGL03010167	177	166	157	155	175	185	176	160	181	191	0.834	0.11	1.07	0.103	insig
Lipid-B-P-0781	C55H96O6	TG(14:0_16:0_22:5)	GL	TG	LMGL03014245	2.24	2.11	2.6	2.26	2.48	2.74	2.08	2.56	1.85	2.06	0.288	0.685	0.966	-0.0505	insig
Lipid-B-P-0782	C55H96O6	TG(16:3_18:1_18:1)	GL	TG	-	3	2.82	2.87	1.95	2.6	3.44	3.35	2.48	2.96	2.66	0.618	0.242	1.13	0.171	insig
Lipid-B-P-0783	C55H96O6	TG(14:0_18:1_20:4)	GL	TG	LMGL03014372	0.152	0.0794	0.152	0.0866	0.377	0.0217	0.365	0.0453	0.363	0.118	0.249	0.892	1.08	0.107	insig
Lipid-B-P-0784	C55H96O6	TG(16:0_18:1_18:4)	GL	TG	LMGL03015728	2.19	2.08	1.62	2.23	2.07	2.33	2.32	1.84	2.81	2.09	0.632	0.253	1.12	0.162	insig
Lipid-B-P-0786	C56H98O6	TG(17:1_18:2_18:2)	GL	TG	-	1.23	1.05	1.2	1.13	1.43	0.978	1.22	1.28	1.3	1.11	0.194	0.735	0.975	-0.0367	insig
Lipid-B-P-0787	C56H98O6	TG(17:1_18:1_18:3)	GL	TG	LMGL03010223	0.212	0.379	0.24	0.804	0.501	0.253	0.294	0.451	0.59	0.471	0.0828	0.906	0.964	-0.0524	insig
Lipid-B-P-0789	C56H98O6	TG(17:0_18:2_18:3)	GL	TG	LMGL03010222	4.42	4.3	3.79	3.19	4.7	2.5	2.88	2.53	2.24	2	1.41	0.00146	0.596	-0.747	insig
Lipid-B-P-0790	C57H100O6	TG(18:1_18:2_18:2)	GL	TG	LMGL03010327	18.5	15.1	14.7	16.4	19.2	20.8	18.1	19.1	18.1	20.5	1.02	0.0501	1.15	0.203	insig
Lipid-B-P-0792	C57H100O6	TG(18:0_18:2_18:3)	GL	TG	LMGL03010329	14.8	12.9	12.7	14	14.6	15.9	14.3	12.7	13.9	15.6	0.469	0.39	1.05	0.0667	insig
Lipid-B-P-0793	C57H100O6	TG(16:0_18:3_20:2)	GL	TG	LMGL03010346	0.514	0.527	0.617	0.59	0.5	0.543	0.438	0.487	0.497	0.705	0.258	0.772	0.972	-0.0414	insig
Lipid-B-P-0795	C57H100O6	TG(18:1_18:1_18:3)	GL	TG	LMGL03010330	9.41	11.6	10.6	11.9	12	13.9	13.3	12.2	12.9	13.3	1.21	0.0106	1.18	0.241	insig
Lipid-B-P-0796	C58H102O6	TG(17:0_18:1_20:4)	GL	TG	LMGL03010448	0.433	0.226	0.445	0.226	0.347	0.194	0.15	0.176	0.148	0.228	1.25	0.0277	0.535	-0.904	insig
Lipid-B-P-0797	C58H102O6	TG(19:1_18:2_18:2)	GL	TG	-	2	2.34	1.59	2.4	2.72	1.57	1.71	1.11	1.28	1.62	1.21	0.013	0.659	-0.602	insig
Lipid-B-P-0798	C59H104O6	TG(18:1_18:2_20:2)	GL	TG	LMGL03010602	0.459	0.503	0.67	0.53	0.726	0.625	0.452	0.401	0.471	0.411	0.824	0.145	0.817	-0.292	insig
Lipid-B-P-0799	C59H104O6	TG(18:0_18:3_20:2)	GL	TG	LMGL03010601	0.409	0.462	0.487	0.373	0.508	0.233	0.365	0.44	0.363	0.339	0.988	0.0452	0.777	-0.364	insig
Lipid-B-P-0800	C59H104O6	TG(18:2_18:2_20:1)	GL	TG	LMGL03010596	2.41	2.49	2.46	2.33	2.75	2.55	1.86	1.87	2.41	2.26	0.888	0.11	0.881	-0.183	insig
Lipid-B-P-0801	C59H104O6	TG(18:2_18:3_20:0)	GL	TG	LMGL03010591	1.83	1.63	1.84	1.55	2.1	1.3	1.26	1.15	1.21	1.12	1.45	0.00247	0.675	-0.566	insig
Lipid-B-P-0802	C59H104O6	TG(18:1_18:3_20:1)	GL	TG	LMGL03010595	3.88	4.19	3.6	3.52	3.89	3.77	3.42	3.22	2.96	3.25	1.11	0.0256	0.871	-0.199	insig
Lipid-B-P-0804	C61H108O6	TG(18:2_18:2_22:1)	GL	TG	LMGL03011124	2.81	2.84	2.83	3.09	3.41	2.04	1.81	1.77	1.88	1.82	1.53	0.000205	0.622	-0.685	insig
Lipid-B-P-0806	C61H108O6	TG(18:2_18:3_22:0)	GL	TG	LMGL03011116	9.28	8.81	9.13	9.48	9.08	5.9	5.48	5.9	5.32	5.64	1.57	1.99e-08	0.617	-0.696	insig
Lipid-B-P-0809	C61H108O6	TG(18:3_20:1_20:1)	GL	TG	LMGL03010929	6.31	5.86	6.05	6.67	6.05	4.43	4.41	3.86	3.93	3.68	1.52	7.26e-06	0.656	-0.607	insig
Lipid-B-P-0810	C63H112O6	TG(22:1_18:2_20:2)	GL	TG	-	0.651	0.757	0.783	0.736	0.851	0.443	0.639	0.457	0.782	0.521	1.08	0.0399	0.753	-0.41	insig
Lipid-B-P-0813	C63H112O6	TG(24:0_18:2_18:3)	GL	TG	-	1.41	1.2	1.3	1.11	1.32	1.53	1.28	1.01	1.18	1.03	0.37	0.589	0.951	-0.0719	insig
Lipid-B-P-0820	C53H90O6	TG(14:0_14:0_22:6)	GL	TG	LMGL03012782	0.107	0.0692	0.131	0.114	0.148	0.127	0.134	0.236	0.0979	0.127	0.601	0.3	1.27	0.343	insig
Lipid-B-P-0821	C53H90O6	TG(14:0_18:3_18:3)	GL	TG	LMGL03012794	0.591	0.797	0.649	0.633	0.839	0.533	0.88	0.909	0.669	0.778	0.289	0.559	1.07	0.103	insig
Lipid-B-P-0823	C54H92O6	TG(15:0_18:3_18:3)	GL	TG	LMGL03012908	1.12	1.05	1.05	0.891	0.87	0.671	0.482	0.463	0.485	0.554	1.49	0.000102	0.532	-0.911	insig
Lipid-B-P-0824	C55H94O6	TG(16:0_16:1_20:5)	GL	TG	LMGL03010215	7.45	8.31	8.36	6.98	8.26	8.28	6.39	7.36	6.63	7.75	0.689	0.224	0.925	-0.113	insig
Lipid-B-P-0825	C55H94O6	TG(16:0_18:2_18:4)	GL	TG	-	1.47	1.51	1.93	1.68	1.72	1.98	1.95	1.64	1.12	1.59	0.105	0.963	0.995	-0.0074	insig
Lipid-B-P-0826	C55H94O6	TG(14:0_16:0_22:6)	GL	TG	LMGL03014246	0.496	1.04	1.32	1	0.914	0.834	0.748	0.9	1.26	0.752	0.106	0.735	0.94	-0.0897	insig
Lipid-B-P-0827	C55H94O6	TG(14:0_18:1_20:5)	GL	TG	LMGL03014373	0.897	1.12	1.12	1.03	0.638	0.967	1.25	1.03	0.688	0.746	0.101	0.864	0.975	-0.0367	insig
Lipid-B-P-0828	C55H94O6	TG(16:1_16:1_20:4)	GL	TG	LMGL03010214	13	11.1	11.7	13.9	12.6	13.4	12.4	12.7	10.8	12.1	0.0935	0.84	0.989	-0.0158	insig
Lipid-B-P-0829	C55H94O6	TG(16:0_18:3_18:3)	GL	TG	LMGL03010192	25.2	23.4	23	23.8	24.8	22.8	22.7	22.3	21.3	21.5	1.25	0.00757	0.92	-0.12	insig
Lipid-B-P-0830	C55H94O6	TG(16:2_18:1_18:3)	GL	TG	-	4.5	4.85	4.22	4.28	4.08	5.08	4.95	4.72	4.6	3.82	0.495	0.367	1.06	0.08	insig
Lipid-B-P-0832	C56H96O6	TG(17:0_18:3_18:3)	GL	TG	LMGL03010253	1.44	1.04	1.27	1.11	1.64	1.18	0.772	0.834	1.1	0.828	1.09	0.034	0.726	-0.461	insig
Lipid-B-P-0833	C57H98O6	TG(18:1_18:2_18:3)	GL	TG	LMGL03010373	96	94.3	92.5	96	107	114	98.3	93.8	96.9	95	0.3	0.604	1.03	0.0356	insig
Lipid-B-P-0835	C57H98O6	TG(18:2_18:2_18:2)	GL	TG	LMGL03010371	64.2	72.2	77.9	71.1	70.1	85.9	79.6	81.6	76.3	79.8	1.22	0.00875	1.13	0.182	insig
Lipid-B-P-0836	C57H98O6	TG(16:0_18:0_20:6)	GL	TG	-	0.815	0.987	0.527	0.723	1.23	0.758	0.802	0.818	0.609	0.804	0.302	0.472	0.886	-0.174	insig
Lipid-B-P-0837	C57H98O6	TG(18:1_18:1_18:4)	GL	TG	LMGL03013030	48.9	52.4	41.2	45.5	48.8	57.3	49.1	58.2	49.1	52.2	0.964	0.0657	1.12	0.167	insig
Lipid-B-P-0838	C57H98O6	TG(18:0_18:3_18:3)	GL	TG	LMGL03010372	0.669	0.418	0.0901	0.319	0.378	0.343	0.192	0.43	0.489	0.245	0.0568	0.757	0.907	-0.141	insig
Lipid-B-P-0839	C58H100O6	TG(17:2_19:2_19:2)	GL	TG	-	0.483	0.695	0.584	0.558	0.307	0.336	0.338	0.294	0.456	0.233	1.06	0.0375	0.631	-0.665	insig
Lipid-B-P-0841	C59H102O6	TG(18:2_18:2_20:2)	GL	TG	-	3.79	4.03	3.44	3.9	4.04	3.44	2.93	3.62	3.47	3.82	0.916	0.0735	0.901	-0.151	insig
Lipid-B-P-0842	C59H102O6	TG(18:3_18:3_20:0)	GL	TG	LMGL03010653	0.0928	0.189	0.193	0.203	0.263	0.131	0.165	0.0906	0.134	0.141	0.785	0.115	0.703	-0.508	insig
Lipid-B-P-0843	C59H102O6	TG(18:1_18:3_20:2)	GL	TG	LMGL03010662	0.479	0.279	0.416	0.284	0.294	0.479	0.311	0.392	0.285	0.507	0.392	0.482	1.13	0.172	insig
Lipid-B-P-0844	C59H102O6	TG(18:2_18:3_20:1)	GL	TG	LMGL03010657	1.43	1.86	1.93	1.65	1.63	1.39	1.42	1.79	1.34	1.5	0.852	0.118	0.877	-0.19	insig
Lipid-B-P-0846	C61H106O6	TG(18:3_18:3_22:0)	GL	TG	LMGL03011191	0.872	0.757	0.794	0.823	0.914	0.504	0.615	0.439	0.433	0.458	1.48	6.15e-05	0.589	-0.764	insig
Lipid-B-P-0859	C55H92O6	TG(16:1_16:1_20:5)	GL	TG	LMGL03010247	2.14	1.66	1.63	1.54	2.08	1.55	1.65	1.21	1.44	1.68	0.93	0.0824	0.833	-0.264	insig
Lipid-B-P-0862	C55H92O6	TG(16:0_18:3_18:4)	GL	TG	LMGL03015736	0.318	0.39	0.496	0.367	0.622	0.437	0.365	0.255	0.194	0.237	0.955	0.0827	0.68	-0.557	insig
Lipid-B-P-0865	C55H92O6	TG(16:1_18:3_18:3)	GL	TG	LMGL03010221	5.24	5.03	5.07	5.52	5.73	4.43	5.13	4.53	4.85	5.27	0.992	0.0562	0.911	-0.135	insig
Lipid-B-P-0869	C57H96O6	TG(18:2_18:2_18:3)	GL	TG	LMGL03010420	526	433	510	557	574	564	510	452	537	486	0.157	0.757	0.981	-0.0281	insig
Lipid-B-P-0870	C57H96O6	TG(18:1_18:2_18:4)	GL	TG	-	27.7	25.9	26.3	28.8	29.5	29.8	31.1	25.4	32.1	29.5	0.693	0.196	1.07	0.098	insig
Lipid-B-P-0874	C59H100O6	TG(20:1_18:3_18:3)	GL	TG	-	0.34	0.108	0.138	0.214	0.196	0.259	0.0546	0.273	0.0582	0.376	0.224	0.951	1.02	0.0346	insig
Lipid-B-P-0875	C59H100O6	TG(18:3_18:3_20:1)	GL	TG	LMGL03010722	0.812	1.19	0.91	0.907	0.761	0.993	0.672	0.787	0.572	0.656	0.865	0.121	0.804	-0.314	insig
Lipid-B-P-0876	C59H100O6	TG(18:2_18:3_20:2)	GL	TG	LMGL03010727	2.46	2.3	2.77	3.06	3.12	2.21	2.39	2.44	1.36	2.56	0.871	0.0781	0.799	-0.323	insig
Lipid-B-P-0889	C55H90O6	TG(14:0_18:3_20:5)	GL	TG	-	1.6	1.06	1.6	1.5	1.31	1.89	1.16	1.78	1.13	1.4	0.128	0.764	1.04	0.0584	insig
Lipid-B-P-0892	C55H90O6	TG(16:2_18:3_18:3)	GL	TG	-	0.315	0.495	0.379	0.397	0.341	0.404	0.412	0.276	0.302	0.273	0.637	0.271	0.866	-0.208	insig
Lipid-B-P-0893	C55H90O6	TG(18:2_16:3_18:3)	GL	TG	-	0.568	0.531	0.227	0.428	0.28	0.497	0.403	0.564	0.348	0.512	0.497	0.481	1.14	0.193	insig
Lipid-B-P-0896	C56H92O6	TG(17:2_17:3_19:3)	GL	TG	-	0.954	0.813	0.937	0.985	1.59	0.724	0.379	0.384	1.18	0.752	0.934	0.1	0.647	-0.629	insig
Lipid-B-P-0897	C57H94O6	TG(18:2_18:3_18:3)	GL	TG	LMGL03010471	141	135	141	139	177	141	140	114	139	123	0.81	0.147	0.896	-0.158	insig
Lipid-B-P-0899	C57H94O6	TG(16:0_18:3_20:5)	GL	TG	LMGL03010502	0.061	0.148	0.112	0.0579	0.208	0.227	0.144	0.143	0.271	0.345	1	0.055	1.93	0.947	insig
Lipid-B-P-0900	C57H94O6	TG(18:1_18:3_18:4)	GL	TG	LMGL03016222	3.51	3.13	2.89	3.02	3.64	2.93	2.26	2.37	1.63	3.2	1.01	0.0495	0.765	-0.387	insig
Lipid-B-P-0902	C59H98O6	TG(14:0_20:2_22:6)	GL	TG	LMGL03014516	0.187	0.633	0.469	0.274	0.197	0.137	0.137	0.126	0.25	0.322	0.866	0.152	0.552	-0.857	insig
Lipid-B-P-0903	C59H98O6	TG(18:2_18:3_20:3)	GL	TG	LMGL03010800	0.376	0.351	0.4	0.704	0.359	0.572	0.324	0.572	0.244	0.839	0.209	0.582	1.16	0.22	insig
Lipid-B-P-0905	C59H98O6	TG(18:3_18:3_20:2)	GL	TG	LMGL03010794	0.379	0.478	0.183	0.415	0.319	0.336	0.513	0.17	0.295	0.318	0.207	0.711	0.92	-0.121	insig
Lipid-B-P-0911	C57H92O6	TG(18:2_18:3_18:4)	GL	TG	-	2.15	2.1	2.66	2.6	2.23	3.37	2.41	2.33	2.31	1.92	0.207	0.667	1.05	0.0726	insig
Lipid-B-P-0913	C57H92O6	TG(14:0_20:4_20:5)	GL	TG	LMGL03014527	0.0203	0.21	0.1	0.126	0.123	0.156	0.256	0.0575	0.104	0.234	0.463	0.373	1.39	0.48	insig
Lipid-B-P-0914	C57H92O6	TG(18:3_18:3_18:3)	GL	TG	LMGL03010527	22.3	24	21.5	21	20.6	27.2	28.7	30.2	29	29.3	1.51	2.26e-05	1.32	0.4	insig
Lipid-B-P-0915	C57H92O6	TG(18:1_18:4_18:4)	GL	TG	LMGL03013034	0.777	1.18	1.14	1.34	1.21	1.92	1.86	1.79	1.77	1.89	1.4	0.000975	1.64	0.71	insig
Lipid-B-P-0917	C59H96O6	TG(18:1_18:3_20:5)	GL	TG	LMGL03010883	0.16	0.216	0.0513	0.0588	0.0413	0.118	0.3	0.337	0.223	0.0458	0.701	0.171	1.94	0.957	insig
Lipid-B-P-0930	C58H92O6	TG(17:1_17:3_21:5)	GL	TG	-	4.88	4.44	3.55	4.55	4.69	4.02	5.51	3.62	4.16	3.81	0.295	0.639	0.955	-0.0663	insig
Lipid-B-P-0951	C61H94O6	TG(16:3_18:3_22:6)	GL	TG	-	0.371	0.555	0.408	0.423	0.316	0.0614	0.416	0.267	0.263	0.295	0.846	0.0611	0.628	-0.671	insig
Lipid-B-P-0965	C59H108O12	ADGGA((O-16:0)16:0_18:1)	GL	ADGGA	-	0.0741	0.189	0.152	0.169	0.0753	0.237	0.213	0.128	0.147	0.239	0.829	0.107	1.46	0.548	insig
Lipid-B-P-0967	C59H106O12	ADGGA((O-16:0)16:0_18:2)	GL	ADGGA	-	7.14	7.65	8.74	7.54	6.66	7.49	8.38	7.17	9.09	9.44	0.671	0.208	1.1	0.14	insig
Lipid-B-P-0969	C61H110O12	ADGGA((O-16:0)18:0_18:2)	GL	ADGGA	-	0.379	0.807	0.785	0.652	0.53	0.546	0.846	0.554	0.725	0.662	0.256	0.722	1.06	0.0807	insig
Lipid-B-P-0971	C59H104O12	ADGGA((O-16:0)16:0_18:3)	GL	ADGGA	-	2.42	2.23	3.42	2.29	2	2.06	1.83	1.81	2.25	2.29	0.833	0.17	0.829	-0.27	insig
Lipid-B-P-0973	C61H108O12	ADGGA((O-16:0)18:1_18:2)	GL	ADGGA	-	0.653	1.01	1.01	0.825	0.305	0.756	0.561	0.382	0.853	0.82	0.17	0.611	0.889	-0.17	insig
Lipid-B-P-0975	C61H106O12	ADGGA((O-16:0)18:2_18:2)	GL	ADGGA	-	9.71	8.4	11	9.91	8.95	9.47	11	8.64	11.5	10.4	0.451	0.401	1.06	0.088	insig
Lipid-B-P-0977	C61H104O12	ADGGA((O-16:0)18:2_18:3)	GL	ADGGA	-	1.25	1.28	1.54	1.15	1.14	1.27	1.47	1.09	1.44	1.28	0.207	0.702	1.03	0.0436	insig
Lipid-B-P-0980	C40H75NO8	DGCC(14:0_16:1)	GL	DGCC	-	0.0179	0.24	0.263	0.141	0.0851	0.32	0.267	0.298	0.157	0.22	0.792	0.103	1.69	0.757	insig
Lipid-B-P-1035	C46H83NO7	DGTS(18:0_18:3)	GL	DGTS	-	0.12	0.107	0.174	0.205	0.0822	0.0965	0.153	0.166	0.0732	0.181	0.0717	0.91	0.974	-0.0382	insig
Lipid-B-P-1042	C46H81NO7	DGTS(16:0_20:4)	GL	DGTS	-	1.21	1.16	1.71	1.15	1.02	1.27	1.16	1.23	1.59	1.26	0.262	0.716	1.04	0.0603	insig
Lipid-B-P-1043	C46H81NO7	DGTS(18:1_18:3)	GL	DGTS	-	4.65	4.59	6.17	4.92	3.94	6.97	6.59	5.43	7.27	7.09	1.24	0.00621	1.37	0.458	insig
Lipid-B-P-1044	C46H81NO7	DGTS(18:2_18:2)	GL	DGTS	-	3.28	3.54	3.66	3.64	3.13	3.67	3.18	3.13	3.77	4.12	0.267	0.586	1.04	0.0506	insig
Lipid-B-P-1050	C44H75NO7	DGTS(16:1_18:4)	GL	DGTS	-	0.145	0.138	0.185	0.214	0.17	0.0726	0.0663	0.17	0.242	0.163	0.563	0.47	0.837	-0.256	insig
Lipid-B-P-1051	C44H75NO7	DGTS(18:2_16:3)	GL	DGTS	-	1.34	1.34	1.11	1.12	1.31	1.78	1.6	1.42	1.85	1.59	1.34	0.00324	1.33	0.407	insig
Lipid-B-P-1052	C45H77NO7	DGTS(15:0_20:5)	GL	DGTS	-	0.322	0.189	0.358	0.256	0.172	0.0845	0.221	0.168	0.16	0.125	1.06	0.0415	0.585	-0.773	insig
Lipid-B-P-1053	C46H79NO7	DGTS(16:0_20:5)	GL	DGTS	-	13.6	14.2	16.8	16.9	14.3	16.7	15.1	13.5	18.7	15.9	0.394	0.47	1.06	0.0783	insig
Lipid-B-P-1054	C46H79NO7	DGTS(16:1_20:4)	GL	DGTS	-	0.419	0.166	0.304	0.258	0.328	0.328	0.324	0.161	0.283	0.241	0.242	0.609	0.906	-0.142	insig
Lipid-B-P-1055	C46H79NO7	DGTS(18:2_18:3)	GL	DGTS	-	63.6	69.1	80.8	64	63	72.9	74.6	61	75.7	78.3	0.498	0.357	1.06	0.0903	insig
Lipid-B-P-1056	C47H81NO7	DGTS(17:0_20:5)	GL	DGTS	-	1.54	0.844	1.87	1.46	1.19	0.876	0.575	0.887	0.905	0.752	1.21	0.0243	0.579	-0.789	insig
Lipid-B-P-1057	C48H83NO7	DGTS(18:1_20:4)	GL	DGTS	-	1.09	1.09	1.23	1.11	0.874	1.44	1.26	1.17	1.36	1.21	1.09	0.0236	1.2	0.259	insig
Lipid-B-P-1058	C49H85NO7	DGTS(19:0_20:5)	GL	DGTS	-	0.267	0.281	0.395	0.264	0.326	0.14	0.174	0.0881	0.113	0.118	1.46	0.000569	0.412	-1.28	down
Lipid-B-P-1065	C46H77NO7	DGTS(16:1_20:5)	GL	DGTS	-	3.81	3.74	4.47	3.45	3.21	3.99	3.96	2.98	3.77	4	0.0133	0.987	1	0.0019	insig
Lipid-B-P-1066	C46H77NO7	DGTS(18:2_18:4)	GL	DGTS	-	10.4	14	15.4	13	11.1	10.8	12.9	10.7	13.2	13.4	0.287	0.6	0.953	-0.0695	insig
Lipid-B-P-1067	C46H77NO7	DGTS(18:3_18:3)	GL	DGTS	-	13.1	14.3	16	14.7	13.4	13.3	14.8	12.8	18.8	15.9	0.327	0.522	1.06	0.0787	insig
Lipid-B-P-1068	C47H79NO7	DGTS(17:1_20:5)	GL	DGTS	-	0.195	0.195	0.292	0.197	0.162	0.129	0.225	0.153	0.148	0.214	0.666	0.273	0.834	-0.261	insig
Lipid-B-P-1069	C48H81NO7	DGTS(18:1_20:5)	GL	DGTS	-	6.25	6.91	7.57	6.59	5.95	7.91	7.04	6.25	7.61	7.38	0.708	0.182	1.09	0.122	insig
Lipid-B-P-1076	C48H79NO7	DGTS(18:2_20:5)	GL	DGTS	-	69.9	77.4	98.2	75.2	73	79.5	86.4	72.6	91.5	84.1	0.393	0.516	1.05	0.0729	insig
Lipid-B-P-1078	C50H83NO7	DGTS(18:1_22:6)	GL	DGTS	-	0.0533	0.0319	0.0858	0.0393	0.112	0.0685	N/A	0.0411	0.0823	0.0622	0.477	0.963	0.987	-0.0187	insig
Lipid-B-P-1081	C48H77NO7	DGTS(18:3_20:5)	GL	DGTS	-	23.2	23	25.9	24.5	20.3	21.8	21.7	19.2	23.3	23.5	0.619	0.266	0.938	-0.0923	insig
Lipid-B-P-1104	C26H47NO6	LDGTS(16:2)	GL	LDGTS	-	0.0917	0.108	0.116	0.123	0.116	0.0521	0.0574	0.0758	0.0598	0.0644	1.48	0.000117	0.56	-0.838	insig
Lipid-B-P-1114	C37H70O12S	SQDG(14:0_14:0)	GL	SQDG	-	0.0442	0.0405	0.0314	0.0554	0.0482	0.0931	0.0522	0.0893	0.0525	0.0604	1.13	0.0442	1.58	0.661	insig
Lipid-B-P-1115	C39H74O12S	SQDG(14:0_16:0)	GL	SQDG	LMGL05010005	6.74	8.93	9.37	8.46	6.03	12	10.8	9.42	13.4	14.5	1.24	0.00723	1.52	0.605	insig
Lipid-B-P-1116	C41H78O12S	SQDG(16:0_16:0)	GL	SQDG	LMGL05010004	25.6	28.9	32.8	26.2	24.7	29.3	31.4	26.1	33.4	32.1	0.713	0.185	1.1	0.14	insig
Lipid-B-P-1117	C43H82O12S	SQDG(16:0_18:0)	GL	SQDG	-	3.18	3.16	3.72	3.08	2.69	3.42	3.5	3.23	3.54	3.69	0.817	0.139	1.1	0.135	insig
Lipid-B-P-1118	C39H72O12S	SQDG(14:0_16:1)	GL	SQDG	-	0.408	0.302	0.407	0.366	0.332	0.455	0.519	0.485	0.189	0.703	0.422	0.27	1.3	0.373	insig
Lipid-B-P-1120	C41H76O12S	SQDG(16:0_16:1)	GL	SQDG	LMGL05010006	3.37	4.74	4.39	3.89	3.03	3.99	2.91	3.54	4.46	4.74	0.0418	0.914	1.01	0.0185	insig
Lipid-B-P-1122	C43H80O12S	SQDG(16:0_18:1)	GL	SQDG	-	8.02	8.4	9.82	8.27	8.16	9.55	10.3	9.21	11.2	11.7	1.19	0.0144	1.22	0.283	insig
Lipid-B-P-1124	C41H74O12S	SQDG(16:0_16:2)	GL	SQDG	-	0.488	0.337	0.561	0.522	0.298	0.841	0.862	0.564	0.442	0.651	1.01	0.0479	1.52	0.607	insig
Lipid-B-P-1126	C41H74O12S	SQDG(14:0_18:2)	GL	SQDG	-	2.95	2.67	4.05	3.16	2.48	3.99	4.48	4.43	4.13	4.55	1.29	0.00723	1.41	0.495	insig
Lipid-B-P-1127	C43H78O12S	SQDG(16:1_18:1)	GL	SQDG	-	0.173	0.0877	0.0953	0.0866	0.0553	0.233	0.175	0.0959	0.176	0.26	1.06	0.037	1.89	0.916	insig
Lipid-B-P-1128	C43H78O12S	SQDG(16:0_18:2)	GL	SQDG	-	8.17	10.5	12	9.14	7.97	11.6	11.4	10.8	15.7	14.8	1.1	0.0302	1.35	0.432	insig
Lipid-B-P-1129	C45H82O12S	SQDG(18:1_18:1)	GL	SQDG	-	0.352	0.269	0.367	0.202	0.224	0.215	0.305	0.242	0.46	0.459	0.397	0.417	1.19	0.251	insig
Lipid-B-P-1133	C41H72O12S	SQDG(14:0_18:3)	GL	SQDG	-	0.928	0.908	1.07	0.904	1.05	1.07	1.38	1.12	1.59	1.5	1.22	0.0215	1.37	0.453	insig
Lipid-B-P-1134	C43H76O12S	SQDG(16:1_18:2)	GL	SQDG	-	1.63	1.31	1.13	1.82	1.24	1.38	1.58	1.18	1.98	1.4	0.258	0.682	1.06	0.0782	insig
Lipid-B-P-1135	C43H76O12S	SQDG(16:0_18:3)	GL	SQDG	-	55.6	61	66.6	61.9	47.6	66	68.7	52.4	78.2	73.2	0.768	0.132	1.16	0.21	insig
Lipid-B-P-1136	C45H80O12S	SQDG(18:1_18:2)	GL	SQDG	-	0.907	0.745	0.996	0.958	1.12	1.03	1.33	0.615	1.24	1.2	0.378	0.362	1.15	0.199	insig
Lipid-B-P-1138	C43H74O12S	SQDG(16:1_18:3)	GL	SQDG	-	2.42	2.32	2.77	2.7	2.23	2.18	2.45	2.16	2.5	2.68	0.366	0.541	0.963	-0.0547	insig
Lipid-B-P-1140	C45H78O12S	SQDG(18:1_18:3)	GL	SQDG	-	5.39	5.34	7.37	5.17	5.09	6.73	5.97	5.29	5.88	6.35	0.446	0.477	1.07	0.0915	insig
Lipid-B-P-1141	C45H78O12S	SQDG(18:2_18:2)	GL	SQDG	-	1.66	1.47	1.89	1.62	1.12	2.09	2.14	1.91	2.46	2.07	1.21	0.00701	1.38	0.46	insig
Lipid-B-P-1142	C43H72O12S	SQDG(16:1_18:4)	GL	SQDG	-	0.0537	0.073	0.0516	0.075	0.03	0.0473	0.0492	0.0816	0.0767	0.0418	0.168	0.825	1.05	0.066	insig
Lipid-B-P-1145	C45H76O12S	SQDG(18:2_18:3)	GL	SQDG	-	3.85	3.76	5.53	3.89	3.9	4.21	5.55	4.43	5	5.15	0.819	0.146	1.16	0.217	insig
Lipid-B-P-1152	C43H76O11	DGGA(16:0_18:2)	GL	DGGA	-	10.8	9.72	15.3	10.1	9.79	19	19.8	17.7	20.3	20.8	1.44	0.00045	1.75	0.807	insig
Lipid-B-P-1154	C47H88O15	DGDG(16:0_16:0)	GL	DGDG	-	8.47	11.8	12.8	12.9	9.1	10.4	10.1	9.32	12.1	10.4	0.238	0.609	0.949	-0.0757	insig
Lipid-B-P-1156	C47H86O15	DGDG(14:0_18:1)	GL	DGDG	-	0.0192	0.0254	0.122	0.0956	0.0282	0.167	0.107	0.0445	0.0375	0.0221	0.297	0.622	1.3	0.383	insig
Lipid-B-P-1157	C49H90O15	DGDG(16:0_18:1)	GL	DGDG	-	19.8	20.2	20.8	20	15.1	20.3	20.7	17.8	25	22.1	0.625	0.239	1.1	0.144	insig
Lipid-B-P-1160	C47H84O15	DGDG(14:0_18:2)	GL	DGDG	-	1.76	2.02	2.23	1.47	1.45	1.73	1.67	1.45	2.08	2.23	0.118	0.821	1.03	0.039	insig
Lipid-B-P-1161	C47H84O15	DGDG(16:0_16:2)	GL	DGDG	-	0.11	0.198	0.104	0.0866	0.0488	0.268	0.0569	0.0852	0.0459	0.138	0.0493	0.852	1.08	0.117	insig
Lipid-B-P-1162	C47H84O15	DGDG(16:1_16:1)	GL	DGDG	-	0.208	0.142	0.169	0.0812	0.131	0.0136	0.0668	0.037	0.0792	0.0796	1.16	0.00851	0.378	-1.41	down
Lipid-B-P-1164	C49H88O15	DGDG(16:0_18:2)	GL	DGDG	-	128	126	160	107	124	136	150	127	157	160	0.774	0.153	1.13	0.178	insig
Lipid-B-P-1165	C49H88O15	DGDG(16:1_18:1)	GL	DGDG	-	1.16	1.44	1.19	1.28	1.31	1.5	0.903	0.845	1.31	0.771	0.76	0.224	0.835	-0.26	insig
Lipid-B-P-1166	C51H92O15	DGDG(18:0_18:2)	GL	DGDG	-	35.2	34.3	42.5	38.6	34.8	49.8	46.8	45.1	54.6	51.7	1.4	0.000627	1.34	0.419	insig
Lipid-B-P-1167	C47H82O15	DGDG(14:0_18:3)	GL	DGDG	-	0.293	0.424	0.439	0.536	0.426	0.531	0.631	0.319	0.598	0.34	0.353	0.454	1.14	0.192	insig
Lipid-B-P-1168	C47H82O15	DGDG(16:0_16:3)	GL	DGDG	-	0.0764	0.0204	0.119	0.141	0.244	0.0619	0.0752	0.0403	0.0306	0.11	0.523	0.213	0.53	-0.917	insig
Lipid-B-P-1170	C49H86O15	DGDG(16:0_18:3)	GL	DGDG	-	51.4	63.7	67.8	62.1	48.2	62.7	65.3	52	68.2	65.5	0.458	0.41	1.07	0.0975	insig
Lipid-B-P-1171	C49H86O15	DGDG(16:1_18:2)	GL	DGDG	-	2.48	3.43	2.92	2.64	1.88	2.26	2.23	1.67	2.63	2.1	0.785	0.142	0.814	-0.297	insig
Lipid-B-P-1173	C50H88O15	DGDG(17:0_18:3)	GL	DGDG	-	6	6.58	6.82	6.21	5.05	3.78	3.64	3.52	5.07	4.78	1.34	0.00207	0.678	-0.56	insig
Lipid-B-P-1174	C51H90O15	DGDG(18:0_18:3)	GL	DGDG	-	20.6	19.1	28.5	23.7	15.9	22.2	26.5	23.3	25.8	28	0.765	0.181	1.17	0.224	insig
Lipid-B-P-1175	C51H90O15	DGDG(18:1_18:2)	GL	DGDG	-	6.08	7.16	8.54	7.36	5.95	6.6	5.79	5.96	7.38	7.01	0.446	0.432	0.933	-0.0997	insig
Lipid-B-P-1180	C51H88O15	DGDG(18:1_18:3)	GL	DGDG	-	15.3	17.3	23.9	19.5	12.5	16	15.5	15.5	18.6	18.4	0.172	0.671	0.948	-0.0775	insig
Lipid-B-P-1181	C51H88O15	DGDG(18:2_18:2)	GL	DGDG	LMGL05010015	9.83	9.7	13.3	10.8	9.49	9.8	9.45	8.64	9.32	10.3	0.771	0.199	0.894	-0.161	insig
Lipid-B-P-1186	C49H82O15	DGDG(16:2_18:3)	GL	DGDG	-	0.19	0.217	0.235	0.216	0.378	0.206	0.141	0.141	0.252	0.235	0.704	0.24	0.789	-0.341	insig
Lipid-B-P-1190	C51H86O15	DGDG(18:2_18:3)	GL	DGDG	-	8.53	7.65	7.21	7.19	6.45	6.54	8.56	6.52	9.44	9.4	0.438	0.388	1.09	0.128	insig
Lipid-B-P-1194	C51H84O15	DGDG(16:1_20:5)	GL	DGDG	-	0.642	0.701	1.01	0.777	0.645	0.735	0.949	0.917	0.834	0.917	0.764	0.19	1.15	0.205	insig
Lipid-B-P-1195	C51H84O15	DGDG(16:2_20:4)	GL	DGDG	-	3.56	2.07	3.12	3.01	2.65	2.59	2.35	2.33	3.06	2.21	0.615	0.244	0.87	-0.2	insig
Lipid-B-P-1196	C51H84O15	DGDG(18:3_18:3)	GL	DGDG	-	187	170	227	218	201	210	185	170	233	221	0.0952	0.832	1.02	0.0245	insig
Lipid-B-P-1213	C41H78O10	MGDG(16:0_16:0)	GL	MGDG	-	1.58	1.7	2.08	1.34	1.24	1.48	1.21	1.31	1.4	1.48	0.677	0.238	0.868	-0.205	insig
Lipid-B-P-1215	C41H76O10	MGDG(16:0_16:1)	GL	MGDG	LMGL05010053	1.2	1.07	1.47	1.19	0.818	1.16	0.941	0.986	1.01	0.83	0.666	0.212	0.857	-0.223	insig
Lipid-B-P-1217	C43H80O10	MGDG(16:0_18:1)	GL	MGDG	LMGL05010025	2.53	3.04	3.58	2.87	2.88	2.93	2.71	2.54	3	2.99	0.398	0.49	0.952	-0.0708	insig
Lipid-B-P-1223	C43H78O10	MGDG(16:0_18:2)	GL	MGDG	LMGL05010026	104	104	121	126	119	132	141	119	150	135	1.16	0.0156	1.18	0.239	insig
Lipid-B-P-1224	C43H78O10	MGDG(16:1_18:1)	GL	MGDG	-	0.802	1	1.28	0.96	1	1.07	1.12	0.69	0.715	0.868	0.567	0.353	0.885	-0.177	insig
Lipid-B-P-1225	C45H82O10	MGDG(18:0_18:2)	GL	MGDG	LMGL05010022	0.347	0.333	0.308	0.362	0.296	0.446	0.424	0.336	0.398	0.404	1.2	0.0139	1.22	0.286	insig
Lipid-B-P-1226	C45H82O10	MGDG(18:1_18:1)	GL	MGDG	LMGL05010021	1.14	0.977	1.22	1.11	0.925	1	0.831	0.795	1.05	0.967	0.908	0.0853	0.866	-0.207	insig
Lipid-B-P-1229	C41H72O10	MGDG(16:0_16:3)	GL	MGDG	-	9.33	9.12	9.76	7.81	7.26	7.31	7.7	6.63	8.82	8.57	0.694	0.21	0.902	-0.149	insig
Lipid-B-P-1232	C43H76O10	MGDG(16:0_18:3)	GL	MGDG	LMGL05010056	22.1	22.8	26.1	23.3	19.4	17.9	20.9	16.7	24.4	18.3	0.864	0.118	0.865	-0.21	insig
Lipid-B-P-1233	C43H76O10	MGDG(16:1_18:2)	GL	MGDG	-	4.13	5.32	5.85	5.65	4.97	5.13	4.42	3.8	4.27	4.14	0.974	0.0613	0.84	-0.252	insig
Lipid-B-P-1235	C45H80O10	MGDG(18:1_18:2)	GL	MGDG	-	33.9	33.3	40.5	33.5	30.3	27	32.2	29.6	29	31.1	1.06	0.0548	0.868	-0.204	insig
Lipid-B-P-1237	C41H70O10	MGDG(16:1_16:3)	GL	MGDG	-	0.983	1.27	1.93	1.54	1.02	0.945	1.07	0.552	1.36	1.16	0.743	0.178	0.755	-0.406	insig
Lipid-B-P-1241	C43H74O10	MGDG(16:1_18:3)	GL	MGDG	-	6.57	8.15	7.79	7.83	5.95	6.29	5.79	4.43	7.59	6.51	0.812	0.128	0.843	-0.246	insig
Lipid-B-P-1242	C43H74O10	MGDG(16:2_18:2)	GL	MGDG	-	0.305	0.119	0.235	0.287	0.378	0.403	0.312	0.212	0.396	0.455	0.685	0.173	1.34	0.425	insig
Lipid-B-P-1244	C44H76O10	MGDG(17:1_18:3)	GL	MGDG	-	0.366	0.17	0.375	0.362	0.248	0.334	0.175	0.279	0.35	0.237	0.24	0.59	0.904	-0.146	insig
Lipid-B-P-1245	C45H78O10	MGDG(16:0_20:4)	GL	MGDG	-	0.102	0.16	0.142	0.239	0.0616	0.105	0.0949	0.0556	0.0573	0.191	0.573	0.33	0.715	-0.484	insig
Lipid-B-P-1246	C45H78O10	MGDG(18:1_18:3)	GL	MGDG	-	18.6	18.8	21.3	20	15.9	16.3	16.9	13	15.9	16	1.13	0.0215	0.826	-0.275	insig
Lipid-B-P-1247	C45H78O10	MGDG(18:2_18:2)	GL	MGDG	LMGL05010023	85.9	107	105	93.1	80.1	85.5	93.5	77.6	86.3	85.7	0.725	0.195	0.91	-0.136	insig
Lipid-B-P-1249	C41H68O10	MGDG(16:1_16:4)	GL	MGDG	-	0.261	0.261	0.354	0.276	0.0766	0.138	0.354	0.164	0.162	0.168	0.298	0.446	0.803	-0.317	insig
Lipid-B-P-1254	C43H72O10	MGDG(16:2_18:3)	GL	MGDG	-	1.21	1.17	1.3	1.23	1.03	1.16	1.03	1.16	1.55	1.67	0.441	0.387	1.11	0.145	insig
Lipid-B-P-1257	C45H76O10	MGDG(16:0_20:5)	GL	MGDG	-	0.282	0.441	0.421	0.247	0.246	0.311	0.627	0.524	0.396	0.375	0.828	0.136	1.36	0.448	insig
Lipid-B-P-1258	C45H76O10	MGDG(16:1_20:4)	GL	MGDG	-	0.0592	0.0445	0.195	0.159	0.103	0.0714	0.0712	0.182	0.158	0.089	0.141	0.95	1.02	0.0303	insig
Lipid-B-P-1259	C45H76O10	MGDG(18:1_18:4)	GL	MGDG	-	1.14	1.11	1.34	1.14	0.956	1.02	1.66	0.988	0.809	1.05	0.228	0.85	0.973	-0.0399	insig
Lipid-B-P-1260	C45H76O10	MGDG(18:2_18:3)	GL	MGDG	LMGL05010024	16.3	20.4	25.1	20.7	15.6	18.1	27.7	18.5	25	26.8	0.656	0.216	1.18	0.244	insig
Lipid-B-P-1263	C43H70O10	MGDG(16:2_18:4)	GL	MGDG	-	0.352	0.771	0.913	0.663	0.647	0.639	0.585	1.02	0.727	0.894	0.461	0.426	1.15	0.206	insig
Lipid-B-P-1264	C43H70O10	MGDG(16:3_18:3)	GL	MGDG	LMGL05010019	12.3	14.4	18.2	16.5	11.1	13.1	10.8	11.3	13.4	14.7	0.616	0.266	0.875	-0.193	insig
Lipid-B-P-1265	C43H70O10	MGDG(18:2_16:4)	GL	MGDG	-	1.77	1.44	1.51	1.33	1.14	1.18	1.36	0.942	1.36	1.45	0.66	0.23	0.875	-0.193	insig
Lipid-B-P-1266	C44H72O10	MGDG(17:2_18:4)	GL	MGDG	-	0.163	0.193	0.0682	0.199	0.062	0.119	0.142	0.108	0.146	0.105	0.0436	0.696	0.905	-0.144	insig
Lipid-B-P-1267	C45H74O10	MGDG(16:1_20:5)	GL	MGDG	-	1.74	1.33	1.89	1.7	0.941	1.33	1.45	1.55	2.23	1.4	0.206	0.767	1.05	0.0672	insig
Lipid-B-P-1268	C45H74O10	MGDG(18:2_18:4)	GL	MGDG	-	93.3	85.2	116	98.7	88.7	100	109	90.2	105	109	0.511	0.377	1.06	0.0895	insig
Lipid-B-P-1269	C45H74O10	MGDG(18:3_18:3)	GL	MGDG	LMGL05010001	360	294	405	349	293	310	355	313	367	348	0.015	0.94	0.994	-0.0081	insig
Lipid-B-P-1274	C45H72O10	MGDG(18:3_18:4)	GL	MGDG	LMGL05010014	0.169	0.261	0.259	0.199	0.191	0.345	0.267	0.19	0.302	0.159	0.428	0.378	1.17	0.23	insig
Lipid-B-P-1285	C53H80O4	Coenzyme Q8	PR	CoQ	LMPR02010005	0.00527	0.00763	0.00734	0.00769	0.00364	0.00387	0.00415	0.00332	0.00548	0.00622	0.802	0.121	0.73	-0.455	insig
Lipid-B-P-1286	C54H82O4	Coenzyme Q9	PR	CoQ	LMPR02010004	0.0847	0.0941	0.101	0.116	0.0809	0.0942	0.0604	0.0754	0.0757	0.0798	0.981	0.0596	0.808	-0.307	insig
Lipid-B-P-1287	C59H90O4	Coenzyme Q10	PR	CoQ	LMPR02010001	2.07	2.13	1.92	2.35	1.66	1.8	2.07	1.62	1.76	1.89	0.695	0.196	0.903	-0.147	insig
Lipid-B-P-1291	C43H76O2	CE(16:0)	ST	CE	LMST01020005	0.868	0.91	0.697	0.81	0.944	0.569	0.704	1.95	1.29	0.937	0.401	0.384	1.29	0.364	insig
Lipid-B-P-1300	C45H78O2	CE(18:1)	ST	CE	LMST01020003	1.33	1.39	0.746	1.13	2.55	0.574	1.68	1.33	1.28	0.981	0.357	0.485	0.817	-0.292	insig
Lipid-B-P-1306	C45H76O2	CE(18:2)	ST	CE	LMST01020008	12.9	14.6	11.5	11.6	8.76	7.72	10	11.3	11.6	13.1	0.44	0.423	0.906	-0.142	insig
Lipid-B-P-1310	C45H74O2	CE(18:3)	ST	CE	LMST01020009	2.9	2.39	3.47	3.96	2.51	1.66	2.39	2.97	1.92	1.13	1	0.0433	0.661	-0.598	insig
Lipid-B-N-0001	C10H20O2	FFA(10:0)	FA	FFA	LMFA01010010	46.1	44.2	47.7	40.8	49.5	32.6	27.8	33.5	26.3	31	1.48	6.55e-05	0.662	-0.595	insig
Lipid-B-N-0005	C14H28O2	FFA(14:0)	FA	FFA	LMFA01010014	3.2	3.44	4.84	4.47	4.15	5.64	3.95	3.36	4.2	4.81	0.374	0.479	1.09	0.127	insig
Lipid-B-N-0006	C15H30O2	FFA(15:0)	FA	FFA	LMFA01010015	3.61	4.6	4.59	2.55	3.85	3.86	3.66	4.07	4.96	4.56	0.464	0.425	1.1	0.136	insig
Lipid-B-N-0007	C16H32O2	FFA(16:0)	FA	FFA	LMFA01010001	193	194	202	195	210	201	177	205	197	228	0.124	0.768	1.01	0.0196	insig
Lipid-B-N-0009	C18H36O2	FFA(18:0)	FA	FFA	LMFA01010018	85.9	84.1	92.2	76.2	87.3	103	93.1	93.4	88.1	97.1	1.08	0.0264	1.12	0.158	insig
Lipid-B-N-0012	C22H44O2	FFA(22:0)	FA	FFA	LMFA01010022	34.3	27.5	35.3	29.7	29.9	29	34.3	32.2	23.9	37.5	0.0553	0.994	1	0.001	insig
Lipid-B-N-0013	C24H48O2	FFA(24:0)	FA	FFA	LMFA01010024	21.8	26.8	27.7	24.5	21.7	23.9	25.7	32.4	21.7	30	0.487	0.364	1.09	0.127	insig
Lipid-B-N-0014	C26H52O2	FFA(26:0)	FA	FFA	LMFA01010026	8.59	8.87	11.5	9.42	9.47	9.94	9.87	11.4	13	12.8	0.972	0.0619	1.19	0.256	insig
Lipid-B-N-0015	C28H56O2	FFA(28:0)	FA	FFA	LMFA01010028	8.53	5.52	7.88	7.39	7.16	8.49	7.17	6.58	5.6	9.51	0.0644	0.844	1.02	0.0341	insig
Lipid-B-N-0017	C30H60O2	FFA(30:0)	FA	FFA	LMFA01010030	5.06	7.11	5.22	5.55	5.96	10.8	8.62	11.1	9.16	10.4	1.47	0.000157	1.73	0.794	insig
Lipid-B-N-0018	C31H62O2	FFA(31:0)	FA	FFA	LMFA01010031	3.64	3.63	4.58	4.01	4.25	3.7	2.8	3.48	3.32	3.28	1.16	0.018	0.826	-0.277	insig
Lipid-B-N-0019	C32H64O2	FFA(32:0)	FA	FFA	LMFA01010032	3.05	2.5	2.92	2.94	3.02	6.38	5.55	5.07	6.01	6.91	1.53	0.000319	2.07	1.05	up
Lipid-B-N-0020	C33H66O2	FFA(33:0)	FA	FFA	LMFA01010033	2.68	2.13	3.07	2.43	2.7	2.7	2.21	2.29	2.4	2.81	0.348	0.546	0.953	-0.0702	insig
Lipid-B-N-0028	C18H34O2	FFA(18:1)	FA	FFA	LMFA01030061	31.3	29.4	32.6	32.7	32	50.6	45.2	51.3	47.3	55.9	1.53	0.000242	1.58	0.664	insig
Lipid-B-N-0034	C18H32O2	FFA(18:2)	FA	FFA	LMFA01030110	79.9	70.2	88.7	82	81	142	113	132	117	142	1.48	0.000464	1.61	0.683	insig
Lipid-B-N-0039	C18H30O2	FFA(18:3)	FA	FFA	LMFA01030140	18.8	16.3	19.6	18.8	18.6	23.3	19	21.7	21.5	23.8	1.21	0.0115	1.19	0.246	insig
Lipid-B-N-0047	C20H30O2	FFA(20:5)	FA	FFA	LMFA01030180	11.9	13.5	20.2	22.2	30.6	21.2	12.2	14.3	14.1	12.2	0.643	0.24	0.752	-0.412	insig
Lipid-B-N-0051	C24H36O2	FFA(24:6)	FA	FFA	-	5.2	3.05	3.85	3.04	3.96	5.85	5.57	4.89	4.33	5.62	1.13	0.0208	1.37	0.458	insig
Lipid-B-N-0052	C22H45O9P	LPG(16:0)	GP	LPG	LMGP04050008	3.47	3.4	3.58	3.53	3.46	3.02	2.97	3.11	3.06	3	1.54	3.51e-06	0.87	-0.201	insig
Lipid-B-N-0053	C24H49O9P	LPG(18:0)	GP	LPG	LMGP04050009	0.0476	0.0635	0.0567	0.0668	0.0726	0.112	0.0939	0.111	0.0881	0.0956	1.42	0.00035	1.63	0.704	insig
Lipid-B-N-0056	C24H47O9P	LPG(18:1)	GP	LPG	LMGP04050006	0.0939	0.0916	0.126	0.0925	0.102	0.0889	0.113	0.106	0.109	0.0991	0.147	0.826	1.02	0.0252	insig
Lipid-B-N-0058	C24H45O9P	LPG(18:2)	GP	LPG	LMGP04050014	0.475	0.447	0.509	0.695	0.595	0.677	0.753	0.797	0.751	0.77	1.29	0.00716	1.38	0.463	insig
Lipid-B-N-0059	C22H43O9P	LPG(16:3)	GP	LPG	-	0.00508	0.00659	0.00359	N/A	N/A	0.00593	0.00396	N/A	N/A	N/A	0.323	N/A	0.973	-0.0401	insig
Lipid-B-N-0060	C24H43O9P	LPG(18:3)	GP	LPG	-	0.0956	0.105	0.131	0.22	0.0984	0.206	0.148	0.142	0.131	0.157	0.67	0.356	1.2	0.269	insig
Lipid-B-N-0066	C25H49O12P	LPI(16:0)	GP	LPI	LMGP06050002	2.38	1.81	2.06	3.32	1.63	2.64	2.01	1.45	2.4	2.74	0.0351	0.982	1	0.0058	insig
Lipid-B-N-0071	C27H49O12P	LPI(18:2)	GP	LPI	LMGP06050010	3.37	3.31	2.08	4.28	2.08	2.82	3.52	2.94	3.94	3.5	0.472	0.523	1.11	0.145	insig
Lipid-B-N-0100	C37H74NO8P	PC(16:0_13:0)	GP	PC	-	4.46	6.29	5.04	4.99	5.64	3.04	2.24	2.45	3.29	2.84	1.47	0.000311	0.525	-0.93	insig
Lipid-B-N-0102	C38H76NO8P	PC(16:0_14:0)	GP	PC	LMGP01010560	2.4	2.57	2.18	2.01	2.65	2.3	2.28	2.13	2.97	2.29	0.0803	0.874	1.01	0.0188	insig
Lipid-B-N-0103	C38H76NO8P	PC(18:0_12:0)	GP	PC	LMGP01010736	0.92	0.371	0.606	0.27	0.866	0.616	0.384	0.35	0.5	0.458	0.404	0.34	0.761	-0.394	insig
Lipid-B-N-0104	C40H80NO8P	PC(16:0_16:0)	GP	PC	LMGP01010564	10.7	14.3	11.9	12.6	14	12.1	11.6	12.4	14.1	12.9	0.0334	0.915	0.993	-0.01	insig
Lipid-B-N-0105	C40H80NO8P	PC(18:0_14:0)	GP	PC	LMGP01010739	2.04	1.98	1.52	1.98	1.52	1.72	2.01	1.89	1.79	1.91	0.3	0.684	1.03	0.0432	insig
Lipid-B-N-0106	C42H84NO8P	PC(16:0_18:0)	GP	PC	LMGP01010573	0.846	0.695	0.788	0.596	0.826	0.824	0.668	0.75	0.648	0.503	0.522	0.344	0.905	-0.145	insig
Lipid-B-N-0108	C46H92NO8P	PC(16:0_22:0)	GP	PC	LMGP01010636	0.122	0.172	0.121	0.127	0.207	0.115	0.127	0.12	0.121	0.126	0.803	0.179	0.813	-0.298	insig
Lipid-B-N-0110	C38H74NO8P	PC(14:0_16:1)	GP	PC	LMGP01010485	1.96	1.19	1.12	0.906	1.88	1.04	1.41	1.45	0.765	1.32	0.406	0.422	0.849	-0.237	insig
Lipid-B-N-0112	C40H78NO8P	PC(16:0_16:1)	GP	PC	LMGP01010566	20.3	20.7	20.2	21.6	21	21.1	19.2	18.7	21.3	17.7	0.761	0.18	0.944	-0.0831	insig
Lipid-B-N-0113	C40H78NO8P	PC(14:0_18:1)	GP	PC	LMGP01010490	12.4	13.2	10.6	14.6	13.9	12.3	12.7	11.9	15.5	10.1	0.231	0.686	0.964	-0.0535	insig
Lipid-B-N-0115	C42H82NO8P	PC(16:0_18:1)	GP	PC	LMGP01010005	65.1	67.2	62.8	64.4	72.4	80.1	84	75.7	85.9	71.2	1.32	0.00501	1.2	0.258	insig
Lipid-B-N-0116	C44H86NO8P	PC(18:0_18:1)	GP	PC	LMGP01010750	6.71	8.6	7.33	6.88	8.16	11.8	11	10.7	11.6	10.6	1.48	8.9e-05	1.48	0.561	insig
Lipid-B-N-0117	C44H86NO8P	PC(16:0_20:1)	GP	PC	LMGP01011468	0.922	0.879	0.562	0.551	0.676	0.771	0.674	0.66	0.841	0.687	0.153	0.924	1.01	0.0171	insig
Lipid-B-N-0119	C48H94NO8P	PC(18:1_22:0)	GP	PC	LMGP01010839	1.08	0.901	1.15	1.03	1.15	1.17	1.14	1.13	1.32	1.07	0.8	0.135	1.1	0.135	insig
Lipid-B-N-0120	C50H98NO8P	PC(24:0_18:1)	GP	PC	-	0.609	0.706	0.634	0.619	0.545	0.685	0.589	0.546	0.732	0.717	0.339	0.511	1.05	0.07	insig
Lipid-B-N-0121	C40H76NO8P	PC(16:1_16:1)	GP	PC	LMGP01010682	2.89	3.53	4.16	3.5	4.49	2.9	2.55	2.64	3.15	3.45	1.05	0.0504	0.791	-0.338	insig
Lipid-B-N-0122	C40H76NO8P	PC(14:0_18:2)	GP	PC	LMGP01010494	12.4	15	14.4	14.1	16.3	18.1	16.8	15.6	16.5	14.9	0.996	0.0507	1.13	0.181	insig
Lipid-B-N-0123	C40H76NO8P	PC(16:0_16:2)	GP	PC	-	1.41	1.41	0.57	1.42	1.53	0.678	1.19	2.1	1	1.41	0.00224	0.986	1	0.006	insig
Lipid-B-N-0125	C41H78NO8P	PC(15:0_18:2)	GP	PC	-	8.81	9.84	5.75	11.1	6.27	10.3	7.66	8.82	9.62	7.94	0.356	0.67	1.06	0.0858	insig
Lipid-B-N-0126	C42H80NO8P	PC(16:1_18:1)	GP	PC	LMGP01010678	7.07	8.73	7.75	7.15	7.08	7.71	9.3	6.53	5.95	7.03	0.277	0.715	0.967	-0.0489	insig
Lipid-B-N-0127	C42H80NO8P	PC(16:0_18:2)	GP	PC	LMGP01010585	375	382	351	337	406	425	418	361	451	368	0.792	0.143	1.09	0.13	insig
Lipid-B-N-0129	C43H82NO8P	PC(17:0_18:2)	GP	PC	LMGP01011505	38.5	41.6	38.2	38.3	43.9	33.8	35.8	33.1	38.7	32.1	1.21	0.0102	0.864	-0.21	insig
Lipid-B-N-0130	C44H84NO8P	PC(18:1_18:1)	GP	PC	LMGP01010836	8.89	9.26	8.79	8.47	9.91	10.7	10.7	10.2	11.4	9.86	1.32	0.00327	1.17	0.221	insig
Lipid-B-N-0131	C44H84NO8P	PC(18:0_18:2)	GP	PC	LMGP01010764	62.4	65	58.4	54.5	69.7	88.2	92.1	83.2	97	82.4	1.46	0.000116	1.43	0.514	insig
Lipid-B-N-0133	C46H88NO8P	PC(18:1_20:1)	GP	PC	LMGP01010843	0.514	0.775	0.595	0.527	0.579	0.624	0.624	0.466	0.673	0.682	0.143	0.799	1.03	0.0383	insig
Lipid-B-N-0134	C46H88NO8P	PC(18:2_20:0)	GP	PC	LMGP01011630	9.86	10.7	9.66	10.4	11.3	11.8	11.3	10.8	11.6	10.8	1.06	0.0409	1.08	0.116	insig
Lipid-B-N-0138	C50H96NO8P	PC(24:0_18:2)	GP	PC	-	8.22	8.14	8.16	7.79	8.63	8.4	9.11	8.11	9.66	8.19	0.759	0.178	1.06	0.0862	insig
Lipid-B-N-0139	C40H74NO8P	PC(14:1_18:2)	GP	PC	LMGP01011391	8.27	8.05	7.55	10.6	10.3	5.89	7.39	7.4	7.91	6.82	1.08	0.0375	0.792	-0.337	insig
Lipid-B-N-0140	C40H74NO8P	PC(14:0_18:3)	GP	PC	LMGP01010497	3.71	2.53	2.45	2.11	1.77	3.39	3.94	2.98	2.7	2.65	0.811	0.17	1.25	0.317	insig
Lipid-B-N-0141	C40H74NO8P	PC(16:1_16:2)	GP	PC	-	1.28	1.55	1.56	1.72	1.73	1.4	2.09	1.36	1.65	1.22	0.145	0.885	0.984	-0.024	insig
Lipid-B-N-0143	C41H76NO8P	PC(15:0_18:3)	GP	PC	-	2.37	2.45	2.93	2.39	2.89	2.28	2.71	1.84	2.25	1.53	0.919	0.0837	0.813	-0.298	insig
Lipid-B-N-0144	C42H78NO8P	PC(16:0_18:3)	GP	PC	LMGP01010598	87.3	92.3	82.6	82	95.6	99.4	96.9	93.9	97.8	80	0.644	0.239	1.06	0.0895	insig
Lipid-B-N-0145	C42H78NO8P	PC(16:1_18:2)	GP	PC	LMGP01010690	72.1	75.8	68.6	78.3	84.5	59.8	72.4	63.1	72.4	58.8	1.07	0.0311	0.861	-0.216	insig
Lipid-B-N-0148	C44H82NO8P	PC(18:1_18:2)	GP	PC	LMGP01010893	104	100	92.6	98.2	109	106	112	99.3	117	98.1	0.654	0.244	1.06	0.0787	insig
Lipid-B-N-0149	C44H82NO8P	PC(16:0_20:3)	GP	PC	LMGP01010622	0.132	0.235	0.119	0.251	0.299	0.324	0.0991	0.459	0.195	0.22	0.301	0.487	1.25	0.325	insig
Lipid-B-N-0150	C44H82NO8P	PC(18:0_18:3)	GP	PC	-	25.6	20.5	20.8	20.4	24	21.5	26.4	23.1	30.2	24.3	0.774	0.164	1.13	0.175	insig
Lipid-B-N-0151	C46H86NO8P	PC(20:1_18:2)	GP	PC	LMGP01011818	8.35	8.87	7.83	7.96	8.63	7.1	7.57	7.15	7.97	6.61	1.21	0.00905	0.874	-0.194	insig
Lipid-B-N-0153	C48H90NO8P	PC(18:2_22:1)	GP	PC	LMGP01011637	0.355	0.31	0.348	0.326	0.434	0.374	0.417	0.321	0.343	0.296	0.0834	0.889	0.988	-0.0177	insig
Lipid-B-N-0156	C42H76NO8P	PC(16:2_18:2)	GP	PC	LMGP01010699	7.36	14.1	12.1	10.7	17.3	13.5	12.1	11.4	15.6	10.4	0.185	0.877	1.02	0.0353	insig
Lipid-B-N-0159	C42H76NO8P	PC(16:1_18:3)	GP	PC	LMGP01011484	14.8	16	14.3	16.9	16.3	13.9	15.8	12.5	14.4	12.7	1.02	0.0453	0.883	-0.179	insig
Lipid-B-N-0160	C44H80NO8P	PC(18:2_18:2)	GP	PC	LMGP01010921	273	259	223	237	270	276	272	282	267	229	0.515	0.368	1.05	0.0712	insig
Lipid-B-N-0161	C44H80NO8P	PC(18:3_18:1)	GP	PC	LMGP01010955	22	24.7	22.2	20.3	24.5	22.6	23.7	19.9	26.3	19	0.189	0.785	0.981	-0.0283	insig
Lipid-B-N-0167	C42H74NO8P	PC(18:2_16:3)	GP	PC	-	3.8	4.07	3.7	4	3.03	2.95	N/A	2.52	N/A	N/A	1.06	N/A	0.735	-0.444	insig
Lipid-B-N-0169	C44H78NO8P	PC(20:4_16:1)	GP	PC	LMGP01011903	2.45	2.32	2.08	1.85	2.07	2.55	2.48	2.55	2.32	1.53	0.256	0.567	1.06	0.0869	insig
Lipid-B-N-0170	C44H78NO8P	PC(18:2_18:3)	GP	PC	LMGP01011625	132	126	126	127	145	139	136	123	144	116	0.000934	0.982	1	0.0016	insig
Lipid-B-N-0180	C44H76NO8P	PC(18:3_18:3)	GP	PC	LMGP01012233	36.3	38.9	34.6	36.2	35.7	36.9	38.5	32.9	38	33	0.192	0.756	0.988	-0.0181	insig
Lipid-B-N-0181	C44H76NO8P	PC(16:1_20:5)	GP	PC	-	0.847	0.662	0.521	0.775	0.675	0.836	0.882	0.876	0.791	1.09	1.08	0.0302	1.29	0.362	insig
Lipid-B-N-0194	C35H70NO8P	PE(16:0_14:0)	GP	PE	LMGP02010297	0.101	0.168	0.0483	0.145	0.17	0.108	0.0507	0.111	0.1	0.164	0.248	0.522	0.845	-0.244	insig
Lipid-B-N-0195	C37H74NO8P	PE(16:0_16:0)	GP	PE	LMGP02010037	0.826	0.879	0.934	0.561	0.835	0.593	0.704	0.65	0.719	0.656	0.897	0.0912	0.823	-0.281	insig
Lipid-B-N-0201	C37H72NO8P	PE(16:1_16:0)	GP	PE	LMGP02010520	12.2	11.4	10.9	10.1	12.6	9.34	9.29	9.31	10.1	9.46	1.32	0.00997	0.831	-0.267	insig
Lipid-B-N-0203	C39H76NO8P	PE(16:0_18:1)	GP	PE	LMGP02010009	24.1	23.9	22.3	22	24.6	24.5	24.6	21.3	25.5	26.4	0.521	0.322	1.05	0.0652	insig
Lipid-B-N-0205	C40H78NO8P	PE(17:0_18:1)	GP	PE	LMGP02011211	0.153	0.214	0.297	0.16	0.156	0.241	0.154	0.142	0.342	0.314	0.388	0.417	1.22	0.282	insig
Lipid-B-N-0206	C41H80NO8P	PE(20:1_16:0)	GP	PE	LMGP02010847	0.136	0.13	0.116	0.0798	0.0867	0.139	0.125	0.117	0.181	0.138	0.894	0.0912	1.28	0.353	insig
Lipid-B-N-0207	C41H80NO8P	PE(18:1_18:0)	GP	PE	LMGP02010050	1.28	1.6	1.22	1.26	1.21	1.68	1.37	1.55	1.69	1.59	1.13	0.0247	1.2	0.262	insig
Lipid-B-N-0209	C43H84NO8P	PE(20:0_18:1)	GP	PE	LMGP02010135	0.0918	0.0947	0.0827	0.0886	0.106	0.104	0.103	0.133	0.13	0.125	1.24	0.0121	1.28	0.359	insig
Lipid-B-N-0210	C45H88NO8P	PE(22:0_18:1)	GP	PE	LMGP02010153	0.0864	0.063	0.0912	0.0793	0.076	0.0959	0.0881	0.0642	0.0988	0.068	0.197	0.67	1.05	0.0683	insig
Lipid-B-N-0211	C47H92NO8P	PE(24:0_18:1)	GP	PE	LMGP02010294	0.339	0.331	0.312	0.324	0.372	0.244	0.275	0.243	0.303	0.279	1.33	0.00244	0.801	-0.32	insig
Lipid-B-N-0212	C37H70NO8P	PE(18:2_14:0)	GP	PE	LMGP02010655	10.1	11.1	8.08	10.6	11.3	12	9.12	9.17	10.8	11.5	0.195	0.736	1.03	0.0397	insig
Lipid-B-N-0213	C37H70NO8P	PE(16:1_16:1)	GP	PE	LMGP02010108	0.412	0.863	0.603	0.618	1	0.376	0.2	0.373	0.124	0.227	1.29	0.00969	0.372	-1.43	down
Lipid-B-N-0214	C37H70NO8P	PE(16:0_16:2)	GP	PE	-	1.22	1.02	1.32	0.514	0.875	0.798	0.539	0.99	0.965	1.02	0.319	0.473	0.871	-0.199	insig
Lipid-B-N-0215	C38H72NO8P	PE(16:1_17:1)	GP	PE	LMGP02010522	0.169	0.115	0.0429	0.197	0.0774	0.12	0.167	0.193	0.442	0.254	0.927	0.119	1.95	0.965	insig
Lipid-B-N-0216	C38H72NO8P	PE(16:0_17:2)	GP	PE	-	6.4	6.78	7.83	7.95	6.55	24.1	22.5	21.9	22.4	21.4	1.57	1.55e-08	3.16	1.66	up
Lipid-B-N-0217	C39H74NO8P	PE(18:1_16:1)	GP	PE	LMGP02011198	1.98	2.53	2.08	2.64	1.88	1.26	1.79	1.65	1.86	1.82	1.13	0.0214	0.753	-0.409	insig
Lipid-B-N-0218	C39H74NO8P	PE(18:2_16:0)	GP	PE	LMGP02011194	515	528	502	499	488	541	484	451	607	537	0.3	0.552	1.03	0.0494	insig
Lipid-B-N-0219	C40H76NO8P	PE(17:0_18:2)	GP	PE	LMGP02010572	42.2	39.5	37	39.9	40.6	25.5	22	19.8	22.7	24.2	1.54	1.18e-06	0.574	-0.802	insig
Lipid-B-N-0220	C41H78NO8P	PE(18:1_18:1)	GP	PE	LMGP02010039	1.79	1.96	1.8	1.68	1.79	1.63	2.01	1.64	1.82	1.81	0.182	0.796	0.988	-0.0181	insig
Lipid-B-N-0221	C41H78NO8P	PE(18:0_18:2)	GP	PE	LMGP02010044	72.2	74.5	65.5	69.9	71.4	79	73.9	71.4	86	80.2	1.06	0.0432	1.1	0.144	insig
Lipid-B-N-0222	C41H78NO8P	PE(20:2_16:0)	GP	PE	LMGP02010877	0.36	0.336	0.373	0.346	0.503	0.431	0.414	0.211	0.364	0.374	0.329	0.632	0.936	-0.0962	insig
Lipid-B-N-0224	C43H82NO8P	PE(20:0_18:2)	GP	PE	LMGP02010125	16.6	15.9	15.6	15.9	16.5	15.1	13.9	14.5	16.8	15.3	0.886	0.117	0.939	-0.0911	insig
Lipid-B-N-0227	C45H86NO8P	PE(18:2_22:0)	GP	PE	LMGP02011082	22.3	22.5	20.4	21	22.2	20.6	19.5	18.9	22.3	22.1	0.643	0.262	0.954	-0.0675	insig
Lipid-B-N-0229	C47H90NO8P	PE(18:2_24:0)	GP	PE	-	14.3	15	13.1	13.5	13.7	12.3	11.9	12.1	14.3	12.7	1.02	0.0492	0.909	-0.138	insig
Lipid-B-N-0230	C48H92NO8P	PE(18:2_25:0)	GP	PE	-	3.57	3.7	3.46	3.23	3.7	3.06	2.81	2.61	3.54	3.06	1.13	0.0266	0.854	-0.228	insig
Lipid-B-N-0231	C37H68NO8P	PE(14:0_18:3)	GP	PE	LMGP02010412	1.81	1.57	1.07	1.75	1.43	1.73	1.32	2.03	1.54	1.53	0.359	0.577	1.07	0.0955	insig
Lipid-B-N-0232	C37H68NO8P	PE(16:0_16:3)	GP	PE	-	2.53	2.4	2.45	2.01	1.49	4.78	3.78	3.38	4.26	3.48	1.39	0.000826	1.81	0.855	insig
Lipid-B-N-0233	C39H72NO8P	PE(18:3_16:0)	GP	PE	LMGP02010047	86	93.7	84.8	87.9	90.9	91.8	79.3	84.2	84.5	88.5	0.592	0.296	0.966	-0.0496	insig
Lipid-B-N-0234	C39H72NO8P	PE(16:1_18:2)	GP	PE	LMGP02011219	51.6	54.1	49.8	51.9	55.3	44	39.6	44.6	46.4	46.2	1.39	0.000811	0.84	-0.251	insig
Lipid-B-N-0235	C40H74NO8P	PE(17:1_18:2)	GP	PE	LMGP02010573	10.5	10.2	9.87	9.98	9.91	13.1	12.7	15.1	14	13.8	1.52	0.000587	1.36	0.444	insig
Lipid-B-N-0236	C41H76NO8P	PE(18:1_18:2)	GP	PE	LMGP02010048	96.2	96.2	83.4	89.4	90.3	91.4	82.4	80.7	100	87.8	0.356	0.551	0.971	-0.0425	insig
Lipid-B-N-0238	C41H76NO8P	PE(18:0_18:3)	GP	PE	-	21.6	19.5	18.2	21.1	19.1	21.6	21.3	20.5	22.7	23.9	1.03	0.0423	1.11	0.145	insig
Lipid-B-N-0239	C42H78NO8P	PE(18:2_19:1)	GP	PE	LMGP02010668	3.56	3.65	3.55	4.08	3.48	2.04	2.53	2.71	3.03	3.2	1.27	0.00556	0.737	-0.441	insig
Lipid-B-N-0241	C43H80NO8P	PE(20:1_18:2)	GP	PE	LMGP02010854	9.31	10.3	8.69	9.32	9.53	8.9	7.52	7.87	9.48	9.48	0.786	0.156	0.918	-0.123	insig
Lipid-B-N-0244	C45H84NO8P	PE(18:2_22:1)	GP	PE	LMGP02010676	0.142	0.165	0.121	0.143	0.144	0.105	0.109	0.12	0.113	0.166	0.826	0.164	0.855	-0.226	insig
Lipid-B-N-0248	C39H70NO8P	PE(18:3_16:1)	GP	PE	LMGP02010686	15.3	15.9	13.8	14.6	14.3	12	10.9	12.9	14	14.1	1.11	0.0262	0.862	-0.214	insig
Lipid-B-N-0251	C41H74NO8P	PE(18:2_18:2)	GP	PE	LMGP02010111	509	506	446	475	528	524	456	446	526	512	0.0065	0.996	1	0.0003	insig
Lipid-B-N-0253	C41H74NO8P	PE(18:3_18:1)	GP	PE	LMGP02010691	17.9	17.2	16.3	18.2	18.4	17.3	14.4	14.1	16.4	13.8	1.15	0.0215	0.863	-0.213	insig
Lipid-B-N-0257	C43H78NO8P	PE(18:3_20:1)	GP	PE	LMGP02010699	2.94	2.83	2.28	2.16	2.51	2.74	2.33	2	2.79	2.76	0.066	0.927	0.992	-0.0116	insig
Lipid-B-N-0262	C39H68NO8P	PE(16:2_18:3)	GP	PE	-	5.83	5.15	4.92	4.59	4.36	9.15	7.82	7.1	9.07	7.06	1.45	0.000927	1.62	0.693	insig
Lipid-B-N-0265	C41H72NO8P	PE(18:2_18:3)	GP	PE	LMGP02011221	102	104	96.1	109	111	107	91.7	89.9	108	108	0.395	0.51	0.967	-0.0481	insig
Lipid-B-N-0271	C39H66NO8P	PE(16:3_18:3)	GP	PE	-	1.28	0.755	1.05	0.857	1.04	1.78	2.12	1.78	1.57	1.86	1.43	0.000181	1.83	0.872	insig
Lipid-B-N-0274	C41H70NO8P	PE(18:3_18:3)	GP	PE	-	12.2	12.5	12.1	11.7	12.5	11.6	9.85	10.2	11.8	11.8	1.06	0.0501	0.906	-0.142	insig
Lipid-B-N-0287	C36H71O10P	PG(14:0_16:0)	GP	PG	-	4.99	4.07	3.83	3.99	4.42	3.99	4.62	4.64	4.67	3.89	0.235	0.722	1.02	0.0332	insig
Lipid-B-N-0288	C37H73O10P	PG(15:0_16:0)	GP	PG	-	2.42	1.99	2.51	2.12	1.83	1.57	1.71	1.26	1.31	1.17	1.36	0.00176	0.646	-0.631	insig
Lipid-B-N-0289	C38H75O10P	PG(16:0_16:0)	GP	PG	LMGP04010986	149	114	150	123	131	123	125	121	135	121	0.549	0.327	0.937	-0.0934	insig
Lipid-B-N-0290	C39H77O10P	PG(16:0_17:0)	GP	PG	-	8.88	7.76	8.46	8.02	8.28	4.05	4	4.17	4.77	3.13	1.52	2.48e-06	0.486	-1.04	down
Lipid-B-N-0291	C40H79O10P	PG(18:0_16:0)	GP	PG	LMGP04010888	18.8	17.6	19	17.1	19	19.7	22.7	17.1	20.6	17.6	0.557	0.312	1.07	0.0937	insig
Lipid-B-N-0293	C38H73O10P	PG(16:0_16:1)	GP	PG	LMGP04010910	29.3	21.7	26.5	22.6	26.9	20.3	17.8	19.3	21.5	19.4	1.29	0.0114	0.774	-0.37	insig
Lipid-B-N-0294	C38H73O10P	PG(18:1_14:0)	GP	PG	LMGP04010882	0.108	0.0472	0.223	0.121	0.24	0.0656	0.115	0.0621	0.0792	0.137	0.603	0.21	0.62	-0.689	insig
Lipid-B-N-0296	C40H77O10P	PG(16:0_18:1)	GP	PG	LMGP04010002	66.1	53.2	61.7	59.4	60.1	57.1	52.9	50.3	64.2	56.1	0.657	0.244	0.934	-0.0982	insig
Lipid-B-N-0300	C38H71O10P	PG(16:1_16:1)	GP	PG	LMGP04010967	0.758	0.46	0.435	0.35	0.449	0.392	0.357	0.443	0.514	0.492	0.323	0.527	0.896	-0.159	insig
Lipid-B-N-0301	C38H71O10P	PG(16:0_16:2)	GP	PG	-	0.701	0.447	0.775	0.729	0.394	0.313	0.281	0.227	0.421	0.241	1.29	0.0124	0.487	-1.04	down
Lipid-B-N-0302	C39H73O10P	PG(16:0_17:2)	GP	PG	-	1.07	0.813	1.16	0.86	0.58	0.608	0.655	0.638	0.459	0.637	1.12	0.0409	0.668	-0.583	insig
Lipid-B-N-0303	C40H75O10P	PG(18:1_16:1)	GP	PG	LMGP04010881	3.47	2.5	3.2	3.01	2.38	4.44	3.64	3.1	3.67	3.5	1.05	0.0361	1.26	0.333	insig
Lipid-B-N-0304	C40H75O10P	PG(18:2_16:0)	GP	PG	LMGP04010877	207	174	209	196	193	175	196	184	183	171	0.852	0.11	0.928	-0.108	insig
Lipid-B-N-0306	C42H79O10P	PG(18:1_18:1)	GP	PG	LMGP04010033	0.419	0.248	0.304	0.196	0.385	0.228	0.196	0.311	0.416	0.22	0.351	0.548	0.883	-0.179	insig
Lipid-B-N-0307	C42H79O10P	PG(18:0_18:2)	GP	PG	LMGP04010982	19.9	17.3	21.3	15.6	15.4	20.5	18	19	20.2	12.7	0.0254	0.928	1.01	0.0138	insig
Lipid-B-N-0310	C38H69O10P	PG(14:0_18:3)	GP	PG	-	0.232	0.319	0.348	0.131	0.248	0.186	0.611	0.206	0.254	0.253	0.225	0.613	1.18	0.241	insig
Lipid-B-N-0311	C40H73O10P	PG(18:2_16:1)	GP	PG	LMGP04010346	22.5	20.6	24.9	22	22.7	18.4	18.3	18.9	16.3	17.3	1.43	0.00074	0.79	-0.34	insig
Lipid-B-N-0312	C40H73O10P	PG(18:3_16:0)	GP	PG	-	53.1	45.9	50.4	51.9	52.2	50.2	43.6	45.9	52.1	45.1	0.782	0.146	0.935	-0.0976	insig
Lipid-B-N-0313	C42H77O10P	PG(18:2_18:1)	GP	PG	LMGP04010350	10.7	10.2	10.3	9.54	10.1	7.89	8.68	7.74	8.05	8.39	1.5	4.68e-05	0.802	-0.318	insig
Lipid-B-N-0316	C40H71O10P	PG(16:1_18:3)	GP	PG	-	4.51	3.97	4.72	4.41	4.97	6.66	5.83	5.94	5.38	5.4	1.36	0.00218	1.29	0.372	insig
Lipid-B-N-0317	C42H75O10P	PG(18:2_18:2)	GP	PG	LMGP04010956	10.2	8.87	9.72	10.5	10.2	10.2	9.56	9.51	9.4	8.05	0.591	0.268	0.945	-0.0813	insig
Lipid-B-N-0324	C42H73O10P	PG(18:2_18:3)	GP	PG	LMGP04010351	8.53	7.34	8.81	8.02	8.1	7.04	6.77	6.96	7.4	6.92	1.33	0.00728	0.86	-0.217	insig
Lipid-B-N-0329	C42H71O10P	PG(18:3_18:3)	GP	PG	-	1.16	1.03	0.998	0.966	1.02	0.791	0.951	0.933	0.849	0.763	1.23	0.00734	0.828	-0.272	insig
Lipid-B-N-0340	C41H79O13P	PI(16:0_16:0)	GP	PI	-	6.84	9.2	2	4.58	6.47	3.57	3.68	3.41	3.82	4.56	0.595	0.171	0.654	-0.612	insig
Lipid-B-N-0341	C43H83O13P	PI(16:0_18:0)	GP	PI	LMGP06010878	2.87	5.48	0.856	1.78	2.54	3.58	2.57	3.15	2.83	3.65	0.551	0.6	1.17	0.223	insig
Lipid-B-N-0347	C41H77O13P	PI(16:0_16:1)	GP	PI	LMGP06010881	8.93	12.3	3.32	6.54	7.4	5.94	5.07	5.06	9.04	8.46	0.177	0.582	0.872	-0.198	insig
Lipid-B-N-0348	C43H81O13P	PI(16:0_18:1)	GP	PI	LMGP06010001	34.6	37.3	9.23	24	28	23.9	17.9	23.7	26.5	30.4	0.0234	0.703	0.919	-0.122	insig
Lipid-B-N-0357	C42H77O13P	PI(16:1_17:1)	GP	PI	-	26.1	27.8	7.84	21.6	26.4	22.2	16.7	20	19.9	16.4	0.11	0.485	0.868	-0.205	insig
Lipid-B-N-0359	C43H79O13P	PI(18:2_16:0)	GP	PI	LMGP06010847	320	323	94.6	241	312	238	198	217	260	264	0.00398	0.64	0.912	-0.132	insig
Lipid-B-N-0360	C43H79O13P	PI(16:1_18:1)	GP	PI	-	0.532	1.21	0.264	1.16	1.71	1.73	0.459	1.41	1.16	1.19	0.416	0.544	1.22	0.282	insig
Lipid-B-N-0362	C44H81O13P	PI(17:0_18:2)	GP	PI	-	18	22.8	7.51	19.8	17.9	8.91	7.5	10.7	10.9	11.1	1.01	0.0435	0.571	-0.809	insig
Lipid-B-N-0363	C45H83O13P	PI(18:0_18:2)	GP	PI	LMGP06010956	31.6	36.1	8.75	23.3	31.4	20.6	15.9	18.8	23.2	25.2	0.274	0.332	0.791	-0.338	insig
Lipid-B-N-0364	C45H83O13P	PI(18:1_18:1)	GP	PI	-	1.47	2.02	0.499	1.35	1.58	1.57	0.819	0.718	1.02	1.16	0.405	0.299	0.763	-0.39	insig
Lipid-B-N-0372	C43H77O13P	PI(18:3_16:0)	GP	PI	LMGP06010340	96.8	108	27.2	61.6	83	67.4	54.2	62.5	66.7	73.4	0.0989	0.513	0.862	-0.214	insig
Lipid-B-N-0374	C45H81O13P	PI(18:1_18:2)	GP	PI	LMGP06010931	34.7	36	8.44	24.2	32.6	20.9	16.5	22.7	19.7	23.5	0.308	0.276	0.76	-0.396	insig
Lipid-B-N-0382	C45H79O13P	PI(18:2_18:2)	GP	PI	LMGP06010927	33.1	38.4	9.78	24.7	35.6	24.6	17.2	22.2	26	28.6	0.173	0.441	0.837	-0.256	insig
Lipid-B-N-0384	C45H79O13P	PI(18:1_18:3)	GP	PI	-	8.37	8.12	1.95	5.57	7.33	4.8	1.99	5.03	5.33	5.28	0.433	0.233	0.716	-0.482	insig
Lipid-B-N-0390	C45H77O13P	PI(18:2_18:3)	GP	PI	LMGP06010319	20.1	20.5	7.57	15.5	18.2	12	9.12	12.2	13	15.7	0.582	0.182	0.758	-0.399	insig
Lipid-B-N-0397	C45H75O13P	PI(18:3_18:3)	GP	PI	-	2.28	2.54	0.578	1.66	1.73	0.907	1.12	1.14	1.21	1.66	0.524	0.185	0.686	-0.544	insig
Lipid-B-N-0418	C41H78NO10P	PS(18:0_17:1)	GP	PS	LMGP03010313	3.83	3.72	3.97	3.84	5.07	4.26	3.28	3.34	5.13	3.24	0.359	0.61	0.942	-0.0868	insig
Lipid-B-N-0420	C43H82NO10P	PS(18:1_19:0)	GP	PS	LMGP03010332	1.01	1.41	1.55	1.23	1.2	1.78	1.55	0.852	1.79	1.87	0.543	0.218	1.22	0.293	insig
Lipid-B-N-0424	C40H74NO10P	PS(18:2_16:0)	GP	PS	LMGP03010877	11.1	17.7	15.3	11.2	11.1	15.8	16.2	15.1	18.8	21.4	1.01	0.0507	1.31	0.393	insig
Lipid-B-N-0427	C42H78NO10P	PS(18:0_18:2)	GP	PS	LMGP03010031	14.5	20.4	12.6	18.5	16.8	20.8	14.7	13.4	19.3	18.4	0.218	0.706	1.05	0.0661	insig
Lipid-B-N-0433	C40H72NO10P	PS(16:0_18:3)	GP	PS	-	8.15	12	9.7	9.1	8.62	7.22	7.74	3.31	11.1	12.4	0.494	0.527	0.877	-0.189	insig
Lipid-B-N-0435	C42H76NO10P	PS(18:0_18:3)	GP	PS	LMGP03010315	3.73	4.24	2.63	5.69	2.36	3.45	3.04	1.97	3.81	2.84	0.485	0.336	0.81	-0.303	insig
Lipid-B-N-0448	C19H39O7P	LPA(16:0)	GP	LPA	LMGP10050042	16.8	17.9	18.6	16.9	16	16.5	16.3	16.1	15	15.8	1.05	0.0466	0.925	-0.113	insig
Lipid-B-N-0449	C21H43O7P	LPA(18:0)	GP	LPA	LMGP10050043	1.73	1.91	1.76	1.92	1.6	2.09	2.24	2.06	1.81	2.16	1.15	0.0169	1.16	0.216	insig
Lipid-B-N-0450	C19H37O7P	LPA(16:1)	GP	LPA	LMGP10050016	2.04	2.21	2.04	1.87	1.64	1.39	1.6	1.31	1.29	1.88	1.19	0.0142	0.763	-0.391	insig
Lipid-B-N-0451	C21H41O7P	LPA(18:1)	GP	LPA	LMGP10050008	7.26	7.5	7.56	7.92	6.52	6.75	6.88	6.84	6.83	6.73	0.991	0.079	0.926	-0.111	insig
Lipid-B-N-0453	C21H39O7P	LPA(18:2)	GP	LPA	LMGP10050017	21.9	21.7	23.9	22.9	22.1	26.8	27.6	26	25.5	27.4	1.47	9.38e-05	1.19	0.246	insig
Lipid-B-N-0454	C19H33O7P	LPA(16:3)	GP	LPA	-	0.266	0.37	0.403	0.322	0.511	0.374	0.603	0.391	0.552	0.503	0.849	0.108	1.29	0.372	insig
Lipid-B-N-0455	C21H37O7P	LPA(18:3)	GP	LPA	LMGP10050023	5.61	5.64	5.66	5.61	5.29	5.74	5.73	5.74	5.76	6.51	0.919	0.0968	1.06	0.0843	insig
Lipid-B-N-0457	C23H39O7P	LPA(20:4)	GP	LPA	LMGP10050013	0.12	0.117	0.193	0.198	0.133	0.166	0.183	0.115	0.134	0.27	0.317	0.529	1.14	0.19	insig
Lipid-B-N-0458	C23H37O7P	LPA(20:5)	GP	LPA	LMGP10050033	5.37	5.87	6	6.05	5.61	6.08	6.13	6.27	6.31	6.24	1.16	0.0268	1.07	0.102	insig
Lipid-B-N-0459	C25H39O7P	LPA(22:5)	GP	LPA	-	1.82	2.18	2.57	2.31	2.18	1.84	2.08	1.67	2.12	2.06	0.836	0.122	0.883	-0.18	insig
Lipid-B-N-0463	C35H69O8P	PA(16:0_16:0)	GP	PA	LMGP10010012	1.73	2.61	3.29	1.6	1.34	3.3	1.59	2.62	1.89	2.15	0.288	0.686	1.09	0.13	insig
Lipid-B-N-0467	C35H67O8P	PA(16:0_16:1)	GP	PA	LMGP10010911	2.17	3.22	1.86	3.09	4.29	4.43	3.25	5.24	5.94	3.02	0.954	0.0764	1.5	0.581	insig
Lipid-B-N-0468	C37H71O8P	PA(16:0_18:1)	GP	PA	LMGP10010007	1.46	4.22	4.33	1.04	2.8	10.3	8.64	9.44	11.5	10.4	1.37	4.32e-05	3.63	1.86	up
Lipid-B-N-0474	C37H69O8P	PA(16:0_18:2)	GP	PA	LMGP10010023	75.3	88.4	109	99.2	86.6	215	194	177	211	193	1.53	2.99e-06	2.16	1.11	up
Lipid-B-N-0476	C41H77O8P	PA(18:2_20:0)	GP	PA	LMGP10010198	0.884	0.941	1.72	1.36	0.647	2.68	1.85	1.76	1.68	1.8	1.18	0.0129	1.76	0.816	insig
Lipid-B-N-0477	C43H81O8P	PA(18:2_22:0)	GP	PA	-	0.826	1.05	1.72	0.919	0.553	4.07	4.36	3.97	3.69	4.07	1.48	7.93e-06	3.97	1.99	up
Lipid-B-N-0478	C45H85O8P	PA(18:2_24:0)	GP	PA	-	0.222	0.323	0.368	0.384	0.214	2.78	2.13	1.98	2.51	2.11	1.56	0.000102	7.61	2.93	up
Lipid-B-N-0479	C37H67O8P	PA(18:3_16:0)	GP	PA	-	19	17	21.2	14.3	16.4	43.1	33.6	42.1	39.3	42.2	1.52	1.24e-05	2.28	1.19	up
Lipid-B-N-0480	C39H71O8P	PA(18:2_18:1)	GP	PA	LMGP10010216	35.3	41.4	53.9	42.8	44.9	88.3	92	69.7	86.5	82.6	1.49	4.79e-05	1.92	0.942	insig
Lipid-B-N-0484	C37H65O8P	PA(16:1_18:3)	GP	PA	-	2.41	2.8	2.34	3.88	3.8	9.21	5.58	5.61	5.63	5.97	1.39	0.00578	2.1	1.07	up
Lipid-B-N-0485	C39H69O8P	PA(18:1_18:3)	GP	PA	LMGP10010957	2.71	2.46	3.08	4.91	4.29	16.5	7.19	13.2	11.1	14.9	1.45	0.00365	3.6	1.85	up
Lipid-B-N-0489	C39H67O8P	PA(18:2_18:3)	GP	PA	LMGP10010624	63.2	78.1	96.3	90.4	79.8	208	183	170	204	201	1.53	3.14e-06	2.37	1.25	up
Lipid-B-N-0507	C38H71O8P	PMeOH(16:0_18:2)	GP	PMeOH	-	39.6	34.8	31.2	29.5	28.5	51.1	49.4	47.7	51.8	45.6	1.45	0.000333	1.5	0.586	insig
Lipid-B-N-0508	C38H69O8P	PMeOH(16:0_18:3)	GP	PMeOH	-	6.79	5.43	6.32	5.97	4.53	9.55	8.54	8.08	9.07	7.43	1.36	0.000973	1.47	0.555	insig
Lipid-B-N-0511	C40H71O8P	PMeOH(18:2_18:2)	GP	PMeOH	-	23.6	21.9	20.2	17.4	17.9	30.4	26.6	32.2	28.4	28.4	1.42	0.000398	1.45	0.532	insig
Lipid-B-N-0515	C40H69O8P	PMeOH(18:2_18:3)	GP	PMeOH	-	10.6	10.3	9.83	10.9	8.92	15.2	14.8	15.2	15.7	15.2	1.54	1.99e-05	1.5	0.59	insig
Lipid-B-N-0518	C42H73O8P	PMeOH(16:0_22:5)	GP	PMeOH	-	9	7.91	8.94	8.1	7.72	7.57	6.78	6.5	7.45	7.67	1.2	0.0126	0.863	-0.212	insig
Lipid-B-N-0522	C44H73O8P	PMeOH(20:2_20:5)	GP	PMeOH	-	2.58	2.19	2.44	2.56	2.46	1.23	1.75	1.44	1.4	1.75	1.46	0.000123	0.62	-0.69	insig
Lipid-B-N-0523	C46H77O8P	PMeOH(20:2_22:5)	GP	PMeOH	-	0.175	0.315	0.283	0.153	0.0824	0.231	0.128	0.0912	0.199	0.106	0.456	0.349	0.747	-0.421	insig

## Sheet: Fig. 7e
Comparison of differential lipids between WT-0 DAP vs atg5-2-0 DAP and WT-4 DAP vs atg5-2-4 DAP
WT-0 DAP vs atg5-2-0 DAP					WT-4 DAP vs atg5-2-4 DAP
Index	Formula	Compounds	Type		Index	Formula	Compounds	Type
Lipid-B-P-0019	C34H69NO3	Cer(d18:0/16:0)	down		Lipid-B-P-0008	C18H35NO2	SPH(d18:2)	up
Lipid-B-P-0068	C36H63NO3	Cer(d18:2/18:3)	down		Lipid-B-P-0010	C34H69NO4	Cer(d18:0/16:0(2OH))	down
Lipid-B-P-0072	C34H69NO5	Cer(t18:0/16:0(2OH))	down		Lipid-B-P-0069	C44H79NO3	Cer(d18:2/26:3)	up
Lipid-B-P-0075	C39H79NO5	Cer(t18:0/21:0(2OH))	down		Lipid-B-P-0169	C22H46NO7P	LPC(14:0)	up
Lipid-B-P-0085	C34H67NO5	Cer(t18:1/16:0(2OH))	down		Lipid-B-P-0172	C25H52NO7P	LPC(17:0)	up
Lipid-B-P-0093	C45H89NO5	Cer(t18:1/27:0(2OH))	down		Lipid-B-P-0173	C26H54NO7P	LPC(18:0)	up
Lipid-B-P-0169	C22H46NO7P	LPC(14:0)	up		Lipid-B-P-0175	C28H58NO7P	LPC(20:0)	up
Lipid-B-P-0173	C26H54NO7P	LPC(18:0)	up		Lipid-B-P-0183	C26H52NO7P	LPC(18:1)	up
Lipid-B-P-0175	C28H58NO7P	LPC(20:0)	up		Lipid-B-P-0201	C21H44NO7P	LPE(16:0)	up
Lipid-B-P-0176	C30H62NO7P	LPC(22:0)	up		Lipid-B-P-0203	C23H48NO7P	LPE(18:0)	up
Lipid-B-P-0177	C32H66NO7P	LPC(24:0)	up		Lipid-B-P-0204	C25H52NO7P	LPE(20:0)	up
Lipid-B-P-0183	C26H52NO7P	LPC(18:1)	up		Lipid-B-P-0209	C23H46NO7P	LPE(18:1)	up
Lipid-B-P-0204	C25H52NO7P	LPE(20:0)	up		Lipid-B-P-0210	C25H50NO7P	LPE(20:1)	up
Lipid-B-P-0205	C27H56NO7P	LPE(22:0)	up		Lipid-B-P-0215	C25H48NO7P	LPE(20:2)	up
Lipid-B-P-0209	C23H46NO7P	LPE(18:1)	up		Lipid-B-P-0329	C39H76O5	DG(16:0_20:0)	down
Lipid-B-P-0210	C25H50NO7P	LPE(20:1)	up		Lipid-B-P-0333	C41H80O5	DG(20:0_18:0)	down
Lipid-B-P-0347	C37H70O5	DG(16:0_18:1)	up		Lipid-B-P-0350	C39H74O5	DG(16:0_20:1)	down
Lipid-B-P-0351	C39H74O5	DG(18:0_18:1)	up		Lipid-B-P-0352	C41H78O5	DG(16:0_22:1)	down
Lipid-B-P-0354	C43H82O5	DG(18:1_22:0)	up		Lipid-B-P-0353	C41H78O5	DG(18:1_20:0)	down
Lipid-B-P-0365	C39H72O5	DG(18:0_18:2)	up		Lipid-B-P-0367	C41H76O5	DG(18:1_20:1)	down
Lipid-B-P-0366	C39H72O5	DG(18:1_18:1)	up		Lipid-B-P-0392	C43H78O5	DG(18:2_22:1)	down
Lipid-B-P-0367	C41H76O5	DG(18:1_20:1)	up		Lipid-B-P-0504	C58H112O6	TG(15:0_16:0_24:0)	down
Lipid-B-P-0382	C38H68O5	DG(17:0_18:3)	down		Lipid-B-P-0509	C60H116O6	TG(16:0_18:0_23:0)	down
Lipid-B-P-0383	C39H70O5	DG(16:1_20:2)	up		Lipid-B-P-0537	C55H104O6	TG(16:0_16:1_20:0)	down
Lipid-B-P-0386	C39H70O5	DG(14:1_22:2)	up		Lipid-B-P-0541	C57H108O6	TG(18:0_18:0_18:1)	down
Lipid-B-P-0513	C63H122O6	TG(18:0_20:0_22:0)	up		Lipid-B-P-0542	C57H108O6	TG(16:0_20:0_18:1)	down
Lipid-B-P-0547	C59H112O6	TG(18:0_18:1_20:0)	up		Lipid-B-P-0544	C57H108O6	TG(16:0_18:1_20:0)	down
Lipid-B-P-0548	C59H112O6	TG(16:0_18:1_22:0)	up		Lipid-B-P-0547	C59H112O6	TG(18:0_18:1_20:0)	down
Lipid-B-P-0555	C61H116O6	TG(16:0_24:0_18:1)	up		Lipid-B-P-0548	C59H112O6	TG(16:0_18:1_22:0)	down
Lipid-B-P-0604	C59H110O6	TG(16:0_18:2_22:0)	up		Lipid-B-P-0551	C59H112O6	TG(16:0_20:0_20:1)	down
Lipid-B-P-0607	C59H110O6	TG(18:0_18:0_20:2)	up		Lipid-B-P-0552	C59H112O6	TG(18:0_18:0_20:1)	down
Lipid-B-P-0610	C61H114O6	TG(22:0_18:1_18:1)	up		Lipid-B-P-0553	C60H114O6	TG(15:0_24:0_18:1)	down
Lipid-B-P-0611	C61H114O6	TG(18:0_22:0_18:2)	up		Lipid-B-P-0556	C61H116O6	TG(16:0_20:1_22:0)	down
Lipid-B-P-0613	C61H114O6	TG(16:0_24:0_18:2)	up		Lipid-B-P-0560	C65H124O6	TG(20:0_24:0_18:1)	down
Lipid-B-P-0616	C61H114O6	TG(18:0_20:0_20:2)	up		Lipid-B-P-0600	C58H108O6	TG(16:0_21:0_18:2)	down
Lipid-B-P-0624	C67H126O6	TG(22:0_24:0_18:2)	up		Lipid-B-P-0602	C59H110O6	TG(18:0_18:2_20:0)	down
Lipid-B-P-0625	C69H130O6	TG(24:0_24:0_18:2)	up		Lipid-B-P-0606	C59H110O6	TG(18:1_18:1_20:0)	down
Lipid-B-P-0645	C53H96O6	TG(14:0_18:1_18:2)	up		Lipid-B-P-0607	C59H110O6	TG(18:0_18:0_20:2)	down
Lipid-B-P-0651	C55H100O6	TG(16:0_18:1_18:2)	up		Lipid-B-P-0609	C60H112O6	TG(16:0_23:0_18:2)	down
Lipid-B-P-0658	C57H104O6	TG(18:0_18:1_18:2)	up		Lipid-B-P-0614	C61H114O6	TG(18:1_20:0_20:1)	down
Lipid-B-P-0660	C57H104O6	TG(18:0_18:0_18:3)	up		Lipid-B-P-0615	C61H114O6	TG(18:2_20:0_20:0)	down
Lipid-B-P-0674	C61H112O6	TG(18:1_18:2_22:0)	up		Lipid-B-P-0620	C63H118O6	TG(18:0_20:1_22:1)	down
Lipid-B-P-0675	C61H112O6	TG(18:1_18:1_22:1)	up		Lipid-B-P-0621	C65H122O6	TG(24:0_18:1_20:1)	down
Lipid-B-P-0704	C53H94O6	TG(14:0_18:2_18:2)	up		Lipid-B-P-0659	C57H104O6	TG(16:0_18:1_20:2)	down
Lipid-B-P-0712	C53H94O6	TG(16:0_16:2_18:2)	up		Lipid-B-P-0662	C57H104O6	TG(20:0_18:1_18:2)	down
Lipid-B-P-0721	C57H102O6	TG(18:1_18:1_18:2)	up		Lipid-B-P-0663	C57H104O6	TG(16:0_18:3_20:0)	down
Lipid-B-P-0725	C57H102O6	TG(18:0_18:1_18:3)	up		Lipid-B-P-0666	C59H108O6	TG(18:1_18:2_20:0)	down
Lipid-B-P-0731	C59H106O6	TG(18:0_18:3_20:1)	up		Lipid-B-P-0672	C59H108O6	TG(18:0_18:3_20:0)	down
Lipid-B-P-0738	C61H110O6	TG(18:1_18:3_22:0)	up		Lipid-B-P-0677	C61H112O6	TG(18:2_20:0_20:1)	down
Lipid-B-P-0739	C61H110O6	TG(18:2_18:2_22:0)	up		Lipid-B-P-0678	C61H112O6	TG(18:3_20:0_20:0)	down
Lipid-B-P-0744	C61H110O6	TG(18:1_20:1_20:2)	up		Lipid-B-P-0680	C61H112O6	TG(18:0_20:1_20:2)	down
Lipid-B-P-0753	C63H114O6	TG(18:1_24:0_18:3)	up		Lipid-B-P-0683	C63H116O6	TG(18:1_22:0_20:2)	down
Lipid-B-P-0754	C63H114O6	TG(18:2_24:0_18:2)	up		Lipid-B-P-0684	C63H116O6	TG(20:1_20:1_20:1)	down
Lipid-B-P-0767	C53H92O6	TG(14:1_18:2_18:2)	up		Lipid-B-P-0685	C63H116O6	TG(18:2_20:1_22:0)	down
Lipid-B-P-0790	C57H100O6	TG(18:1_18:2_18:2)	up		Lipid-B-P-0686	C63H116O6	TG(18:3_20:0_22:0)	down
Lipid-B-P-0795	C57H100O6	TG(18:1_18:1_18:3)	up		Lipid-B-P-0727	C59H106O6	TG(16:0_18:3_22:1)	down
Lipid-B-P-0832	C56H96O6	TG(17:0_18:3_18:3)	down		Lipid-B-P-0751	C63H114O6	TG(18:3_20:0_22:1)	down
Lipid-B-P-0892	C55H90O6	TG(16:2_18:3_18:3)	down		Lipid-B-P-0752	C63H114O6	TG(20:1_20:1_20:2)	down
Lipid-B-P-0896	C56H92O6	TG(17:2_17:3_19:3)	down		Lipid-B-P-1058	C49H85NO7	DGTS(19:0_20:5)	down
Lipid-B-P-0905	C59H98O6	TG(18:3_18:3_20:2)	down		Lipid-B-P-1162	C47H84O15	DGDG(16:1_16:1)	down
Lipid-B-P-0911	C57H92O6	TG(18:2_18:3_18:4)	down		Lipid-B-N-0019	C32H64O2	FFA(32:0)	up
Lipid-B-P-0913	C57H92O6	TG(14:0_20:4_20:5)	down		Lipid-B-N-0213	C37H70NO8P	PE(16:1_16:1)	down
Lipid-B-P-0914	C57H92O6	TG(18:3_18:3_18:3)	down		Lipid-B-N-0216	C38H72NO8P	PE(16:0_17:2)	up
Lipid-B-P-0915	C57H92O6	TG(18:1_18:4_18:4)	down		Lipid-B-N-0290	C39H77O10P	PG(16:0_17:0)	down
Lipid-B-P-0917	C59H96O6	TG(18:1_18:3_20:5)	down		Lipid-B-N-0301	C38H71O10P	PG(16:0_16:2)	down
Lipid-B-P-1035	C46H83NO7	DGTS(18:0_18:3)	up		Lipid-B-N-0468	C37H71O8P	PA(16:0_18:1)	up
Lipid-B-P-1042	C46H81NO7	DGTS(16:0_20:4)	up		Lipid-B-N-0474	C37H69O8P	PA(16:0_18:2)	up
Lipid-B-P-1043	C46H81NO7	DGTS(18:1_18:3)	up		Lipid-B-N-0477	C43H81O8P	PA(18:2_22:0)	up
Lipid-B-P-1051	C44H75NO7	DGTS(18:2_16:3)	up		Lipid-B-N-0478	C45H85O8P	PA(18:2_24:0)	up
Lipid-B-P-1057	C48H83NO7	DGTS(18:1_20:4)	up		Lipid-B-N-0479	C37H67O8P	PA(18:3_16:0)	up
Lipid-B-P-1122	C43H80O12S	SQDG(16:0_18:1)	up		Lipid-B-N-0484	C37H65O8P	PA(16:1_18:3)	up
Lipid-B-P-1129	C45H82O12S	SQDG(18:1_18:1)	up		Lipid-B-N-0485	C39H69O8P	PA(18:1_18:3)	up
Lipid-B-P-1136	C45H80O12S	SQDG(18:1_18:2)	up		Lipid-B-N-0489	C39H67O8P	PA(18:2_18:3)	up
Lipid-B-P-1142	C43H72O12S	SQDG(16:1_18:4)	down
Lipid-B-P-1154	C47H88O15	DGDG(16:0_16:0)	down
Lipid-B-P-1232	C43H76O10	MGDG(16:0_18:3)	down
Lipid-B-P-1274	C45H72O10	MGDG(18:3_18:4)	down
Lipid-B-N-0066	C25H49O12P	LPI(16:0)	up
Lipid-B-N-0071	C27H49O12P	LPI(18:2)	up
Lipid-B-N-0103	C38H76NO8P	PC(18:0_12:0)	up
Lipid-B-N-0110	C38H74NO8P	PC(14:0_16:1)	up
Lipid-B-N-0116	C44H86NO8P	PC(18:0_18:1)	up
Lipid-B-N-0119	C48H94NO8P	PC(18:1_22:0)	up
Lipid-B-N-0120	C50H98NO8P	PC(24:0_18:1)	up
Lipid-B-N-0130	C44H84NO8P	PC(18:1_18:1)	up
Lipid-B-N-0131	C44H84NO8P	PC(18:0_18:2)	up
Lipid-B-N-0133	C46H88NO8P	PC(18:1_20:1)	up
Lipid-B-N-0134	C46H88NO8P	PC(18:2_20:0)	up
Lipid-B-N-0205	C40H78NO8P	PE(17:0_18:1)	up
Lipid-B-N-0207	C41H80NO8P	PE(18:1_18:0)	up
Lipid-B-N-0209	C43H84NO8P	PE(20:0_18:1)	up
Lipid-B-N-0210	C45H88NO8P	PE(22:0_18:1)	up
Lipid-B-N-0211	C47H92NO8P	PE(24:0_18:1)	up
Lipid-B-N-0220	C41H78NO8P	PE(18:1_18:1)	up
Lipid-B-N-0232	C37H68NO8P	PE(16:0_16:3)	up
Lipid-B-N-0262	C39H68NO8P	PE(16:2_18:3)	up
Lipid-B-N-0303	C40H75O10P	PG(18:1_16:1)	up
Lipid-B-N-0341	C43H83O13P	PI(16:0_18:0)	up
Lipid-B-N-0347	C41H77O13P	PI(16:0_16:1)	up
Lipid-B-N-0348	C43H81O13P	PI(16:0_18:1)	up
Lipid-B-N-0359	C43H79O13P	PI(18:2_16:0)	up
Lipid-B-N-0363	C45H83O13P	PI(18:0_18:2)	up
Lipid-B-N-0364	C45H83O13P	PI(18:1_18:1)	up
Lipid-B-N-0374	C45H81O13P	PI(18:1_18:2)	up
Lipid-B-N-0418	C41H78NO10P	PS(18:0_17:1)	up
Lipid-B-N-0420	C43H82NO10P	PS(18:1_19:0)	up
Lipid-B-N-0468	C37H71O8P	PA(16:0_18:1)	up
Lipid-B-N-0477	C43H81O8P	PA(18:2_22:0)	up
Lipid-B-N-0478	C45H85O8P	PA(18:2_24:0)	up
Lipid-B-N-0484	C37H65O8P	PA(16:1_18:3)	up
Lipid-B-N-0507	C38H71O8P	PMeOH(16:0_18:2)	up
Lipid-B-N-0511	C40H71O8P	PMeOH(18:2_18:2)	up

## Sheet: Fig. 7f
Differential lipids between WT and atg5-2 ovules
Index	Formula	Compounds	Class I	Class II	lipidmaps ID	WT-0 DAP-1	WT-0 DAP-2	WT-0 DAP-3	WT-0 DAP-4	WT-0 DAP-5	atg5-2-0 DAP-1	atg5-2-0 DAP-2	atg5-2-0 DAP-3	atg5-2-0 DAP-4	atg5-2-0 DAP-5	VIP	Pvalue	Fold_Change	Log2FC	Type
Lipid-B-P-0019	C34H69NO3	Cer(d18:0/16:0)	SP	Cer	LMSP02020001	0.0774	0.0717	0.0871	0.0821	0.0756	0.0343	0.0345	0.0332	0.0468	0.0308	1.33	4.07e-06	0.456	-1.13	down
Lipid-B-P-0068	C36H63NO3	Cer(d18:2/18:3)	SP	Cer	-	0.0625	0.0828	0.0843	0.0857	0.0466	0.032	0.0355	0.0332	0.0426	0.0341	1.23	0.00742	0.491	-1.03	down
Lipid-B-P-0072	C34H69NO5	Cer(t18:0/16:0(2OH))	SP	Cert	LMSP02030015	0.142	0.118	0.151	0.129	0.133	0.0652	0.0315	0.0609	0.0665	0.0522	1.27	1.61e-05	0.41	-1.29	down
Lipid-B-P-0075	C39H79NO5	Cer(t18:0/21:0(2OH))	SP	Cert	LMSP02030066	0.127	0.128	0.12	0.126	0.133	0.0637	0.0506	0.0598	0.0641	0.061	1.37	3.88e-08	0.471	-1.09	down
Lipid-B-P-0085	C34H67NO5	Cer(t18:1/16:0(2OH))	SP	Cert	LMSP02010193	0.313	0.348	0.439	0.332	0.381	0.19	0.135	0.121	0.168	0.177	1.31	0.000136	0.436	-1.2	down
Lipid-B-P-0093	C45H89NO5	Cer(t18:1/27:0(2OH))	SP	Cert	LMSP02010180	0.169	0.156	0.161	0.163	0.162	0.0742	0.0386	0.062	0.0893	0.0778	1.26	0.000249	0.422	-1.25	down
Lipid-B-P-0169	C22H46NO7P	LPC(14:0)	GP	LPC	LMGP01050012	0.508	0.527	0.435	0.533	0.474	1.15	1.02	1.1	1.05	1.08	1.37	5.98e-08	2.18	1.12	up
Lipid-B-P-0173	C26H54NO7P	LPC(18:0)	GP	LPC	LMGP01050026	7.64	7.21	7.67	8.08	7.88	20.6	21.8	21	22.6	22.3	1.38	3.31e-07	2.82	1.49	up
Lipid-B-P-0175	C28H58NO7P	LPC(20:0)	GP	LPC	LMGP01050045	0.122	0.0965	0.159	0.159	0.178	0.674	0.51	0.616	0.574	0.593	1.35	4.46e-06	4.15	2.05	up
Lipid-B-P-0176	C30H62NO7P	LPC(22:0)	GP	LPC	LMGP01050053	0.24	0.0951	0.155	0.281	0.124	1	0.98	0.847	0.836	0.796	1.31	1.28e-06	4.98	2.32	up
Lipid-B-P-0177	C32H66NO7P	LPC(24:0)	GP	LPC	LMGP01050057	0.146	0.0905	0.211	0.188	0.307	0.55	0.469	0.57	0.47	0.503	1.22	0.000177	2.72	1.44	up
Lipid-B-P-0183	C26H52NO7P	LPC(18:1)	GP	LPC	LMGP01050029	7.79	7.47	7.95	8.83	7.95	20.1	21.8	21.1	21.7	22	1.38	9.07e-09	2.67	1.42	up
Lipid-B-P-0204	C25H52NO7P	LPE(20:0)	GP	LPE	LMGP02050045	0.0803	0.0821	0.101	0.101	0.11	0.2	0.177	0.188	0.182	0.23	1.33	5.49e-05	2.06	1.04	up
Lipid-B-P-0205	C27H56NO7P	LPE(22:0)	GP	LPE	LMGP02050054	0.0671	0.04	0.0877	0.0483	0.0571	0.282	0.227	0.319	0.307	0.213	1.33	0.000208	4.49	2.17	up
Lipid-B-P-0209	C23H46NO7P	LPE(18:1)	GP	LPE	LMGP02050004	0.184	0.162	0.144	0.2	0.151	0.353	0.335	0.373	0.405	0.357	1.35	1.94e-06	2.17	1.12	up
Lipid-B-P-0210	C25H50NO7P	LPE(20:1)	GP	LPE	LMGP02050020	0.0141	0.0133	0.0116	0.0145	0.00796	0.0262	0.025	0.0205	0.0277	0.0272	1.26	7.78e-05	2.06	1.05	up
Lipid-B-P-0347	C37H70O5	DG(16:0_18:1)	GL	DG	LMGL02010006	9.41	8.45	8.54	7.28	6.82	22.7	22.9	21.2	21.2	21.3	1.37	2.27e-08	2.7	1.43	up
Lipid-B-P-0351	C39H74O5	DG(18:0_18:1)	GL	DG	LMGL02010043	0.478	0.386	0.453	0.38	0.349	1.1	1.08	1.22	1.14	0.924	1.36	1.87e-05	2.67	1.42	up
Lipid-B-P-0354	C43H82O5	DG(18:1_22:0)	GL	DG	-	0.0408	0.0304	0.0381	0.0284	0.0337	0.058	0.103	0.112	0.0704	0.114	1.26	0.00663	2.67	1.42	up
Lipid-B-P-0365	C39H72O5	DG(18:0_18:2)	GL	DG	LMGL02010050	14.4	12.4	12.6	13.1	9.93	41.8	41.5	39	39.2	35.3	1.37	3.6e-07	3.16	1.66	up
Lipid-B-P-0366	C39H72O5	DG(18:1_18:1)	GL	DG	LMGL02010049	1.4	1.21	1.3	1.24	1.08	2.9	3.01	3.16	3.1	2.95	1.37	8.1e-09	2.42	1.28	up
Lipid-B-P-0367	C41H76O5	DG(18:1_20:1)	GL	DG	LMGL02010090	0.0302	0.0428	0.0169	0.0197	0.0176	0.058	0.0558	0.059	0.0741	0.0551	1.21	0.000624	2.37	1.25	up
Lipid-B-P-0382	C38H68O5	DG(17:0_18:3)	GL	DG	LMGL02010040	5.87	5.36	5.57	5.68	4.92	2.59	2.76	2.81	2.77	2.43	1.37	8.96e-06	0.488	-1.04	down
Lipid-B-P-0383	C39H70O5	DG(16:1_20:2)	GL	DG	LMGL02010061	0.0835	0.0627	0.0625	0.0699	0.0627	0.164	0.139	0.146	0.129	0.107	1.3	0.000793	2.01	1.01	up
Lipid-B-P-0386	C39H70O5	DG(14:1_22:2)	GL	DG	LMGL02010421	0.168	0.168	0.131	0.146	0.146	0.302	0.298	0.328	0.331	0.276	1.35	3.72e-06	2.02	1.02	up
Lipid-B-P-0513	C63H122O6	TG(18:0_20:0_22:0)	GL	TG	LMGL03011114	0.0257	0.0397	0.0374	0.0348	0.0322	0.0536	0.0687	0.069	0.0718	0.0812	1.29	0.000405	2.03	1.02	up
Lipid-B-P-0547	C59H112O6	TG(18:0_18:1_20:0)	GL	TG	LMGL03010382	0.165	0.122	0.274	0.0932	0.117	0.423	0.31	0.274	0.332	0.394	1.16	0.00201	2.24	1.17	up
Lipid-B-P-0548	C59H112O6	TG(16:0_18:1_22:0)	GL	TG	LMGL03010511	0.226	0.0771	0.117	0.116	0.125	0.358	0.325	0.241	0.367	0.214	1.16	0.00317	2.28	1.19	up
Lipid-B-P-0555	C61H116O6	TG(16:0_24:0_18:1)	GL	TG	-	0.0242	0.0479	0.0517	0.0588	0.05	0.108	0.132	0.126	0.129	0.108	1.26	1.45e-05	2.59	1.37	up
Lipid-B-P-0604	C59H110O6	TG(16:0_18:2_22:0)	GL	TG	LMGL03010568	0.722	0.747	0.9	0.839	0.831	1.81	2.11	1.61	1.64	1.8	1.35	0.000125	2.22	1.15	up
Lipid-B-P-0607	C59H110O6	TG(18:0_18:0_20:2)	GL	TG	LMGL03010440	0.0815	0.0643	0.0747	0.0399	0.0701	0.128	0.156	0.136	0.173	0.159	1.26	6.18e-05	2.27	1.18	up
Lipid-B-P-0610	C61H114O6	TG(22:0_18:1_18:1)	GL	TG	-	0.129	0.0795	0.0484	0.0682	0.0632	0.185	0.18	0.348	0.145	0.163	1.16	0.0223	2.63	1.4	up
Lipid-B-P-0611	C61H114O6	TG(18:0_22:0_18:2)	GL	TG	-	0.171	0.177	0.169	0.187	0.174	0.447	0.428	0.503	0.445	0.486	1.38	1.71e-05	2.63	1.4	up
Lipid-B-P-0613	C61H114O6	TG(16:0_24:0_18:2)	GL	TG	-	0.328	0.297	0.225	0.266	0.34	0.69	0.563	0.696	0.681	0.894	1.32	0.000664	2.42	1.28	up
Lipid-B-P-0616	C61H114O6	TG(18:0_20:0_20:2)	GL	TG	LMGL03010725	0.0216	0.0601	0.0424	0.0126	0.0333	0.14	0.128	0.0411	0.0813	0.122	1.05	0.0159	3.02	1.59	up
Lipid-B-P-0624	C67H126O6	TG(22:0_24:0_18:2)	GL	TG	-	0.0629	0.0656	0.0606	0.0711	0.0723	0.17	0.185	0.165	0.145	0.182	1.37	4.93e-05	2.55	1.35	up
Lipid-B-P-0625	C69H130O6	TG(24:0_24:0_18:2)	GL	TG	-	0.0151	0.0135	0.017	0.0101	0.00861	0.0414	0.0442	0.0277	0.0264	0.0431	1.26	0.0021	2.84	1.51	up
Lipid-B-P-0645	C53H96O6	TG(14:0_18:1_18:2)	GL	TG	LMGL03014362	0.517	0.331	0.451	0.449	0.503	1.36	1.2	1.13	0.996	1.46	1.33	0.000259	2.73	1.45	up
Lipid-B-P-0651	C55H100O6	TG(16:0_18:1_18:2)	GL	TG	LMGL03010121	2.98	4.01	3.53	3.61	3.86	8.52	8.73	9.1	7.82	9.34	1.36	8.96e-07	2.42	1.27	up
Lipid-B-P-0658	C57H104O6	TG(18:0_18:1_18:2)	GL	TG	LMGL03010252	2.71	2.79	2.66	3.08	2.63	6.3	8.03	6.84	6.23	6.85	1.37	0.000123	2.47	1.3	up
Lipid-B-P-0660	C57H104O6	TG(18:0_18:0_18:3)	GL	TG	LMGL03010256	1.37	1.54	1.23	1.87	1.04	3.18	3.52	3.39	3.53	3.48	1.32	2.13e-05	2.42	1.28	up
Lipid-B-P-0674	C61H112O6	TG(18:1_18:2_22:0)	GL	TG	LMGL03010969	0.37	0.436	0.351	0.476	0.28	0.912	1.08	0.818	0.838	0.876	1.31	2.84e-05	2.36	1.24	up
Lipid-B-P-0675	C61H112O6	TG(18:1_18:1_22:1)	GL	TG	LMGL03010976	0.0678	0.031	0.0691	0.0545	0.0545	0.218	0.245	0.165	0.159	0.25	1.3	0.000724	3.74	1.9	up
Lipid-B-P-0704	C53H94O6	TG(14:0_18:2_18:2)	GL	TG	LMGL03012793	2.66	2.92	3.02	2.78	3.11	7.68	8.5	7.02	7	7.08	1.37	4.01e-05	2.57	1.36	up
Lipid-B-P-0712	C53H94O6	TG(16:0_16:2_18:2)	GL	TG	-	6.46	7.1	8.12	7.28	6.74	20.1	22.4	22.9	17.6	18.6	1.37	0.000106	2.85	1.51	up
Lipid-B-P-0721	C57H102O6	TG(18:1_18:1_18:2)	GL	TG	LMGL03010288	1.88	1.74	1.62	1.86	1.67	4.38	3.72	3.88	3.91	3.97	1.38	2.82e-06	2.27	1.18	up
Lipid-B-P-0725	C57H102O6	TG(18:0_18:1_18:3)	GL	TG	LMGL03010291	1.63	1.21	1.4	1.41	1.37	2.49	3.16	3.1	2.57	2.78	1.34	0.0001	2.01	1.01	up
Lipid-B-P-0731	C59H106O6	TG(18:0_18:3_20:1)	GL	TG	LMGL03010537	0.323	0.311	0.341	0.407	0.32	0.696	0.867	0.769	0.662	0.662	1.34	0.000163	2.15	1.1	up
Lipid-B-P-0738	C61H110O6	TG(18:1_18:3_22:0)	GL	TG	LMGL03011041	2.21	2.06	1.88	1.97	1.96	4.47	5.54	4.53	4.52	4.67	1.37	8.21e-05	2.35	1.23	up
Lipid-B-P-0739	C61H110O6	TG(18:2_18:2_22:0)	GL	TG	LMGL03011042	0.885	0.962	0.884	0.891	0.765	1.99	2.06	2.17	2.03	2.11	1.38	3.84e-09	2.36	1.24	up
Lipid-B-P-0744	C61H110O6	TG(18:1_20:1_20:2)	GL	TG	LMGL03010861	0.161	0.166	0.13	0.11	0.065	0.214	0.29	0.311	0.296	0.306	1.18	0.000275	2.24	1.17	up
Lipid-B-P-0753	C63H114O6	TG(18:1_24:0_18:3)	GL	TG	-	0.417	0.32	0.431	0.277	0.278	0.636	0.704	0.855	1.08	0.928	1.28	0.00179	2.44	1.29	up
Lipid-B-P-0754	C63H114O6	TG(18:2_24:0_18:2)	GL	TG	-	0.149	0.128	0.149	0.154	0.226	0.309	0.284	0.421	0.34	0.29	1.26	0.000873	2.04	1.03	up
Lipid-B-P-0767	C53H92O6	TG(14:1_18:2_18:2)	GL	TG	LMGL03012851	0.418	0.389	0.232	0.464	0.391	1.4	1.09	1.25	0.939	1.03	1.31	0.000194	3.01	1.59	up
Lipid-B-P-0790	C57H100O6	TG(18:1_18:2_18:2)	GL	TG	LMGL03010327	11.8	11.4	12.3	10.7	10.8	23.8	26.4	23	25.6	24.2	1.38	1.75e-06	2.15	1.11	up
Lipid-B-P-0795	C57H100O6	TG(18:1_18:1_18:3)	GL	TG	LMGL03010330	7.54	8.59	8.81	7.49	7.86	17.1	19.8	17.6	18.1	17.8	1.37	7.61e-07	2.24	1.16	up
Lipid-B-P-0832	C56H96O6	TG(17:0_18:3_18:3)	GL	TG	LMGL03010253	6.55	6.8	5.62	5.56	6.56	2.73	2.86	3.01	2.65	2.84	1.37	0.000113	0.453	-1.14	down
Lipid-B-P-0892	C55H90O6	TG(16:2_18:3_18:3)	GL	TG	-	0.798	0.558	0.291	0.555	0.71	0.176	0.265	0.348	0.27	0.323	1.07	0.0207	0.475	-1.07	down
Lipid-B-P-0896	C56H92O6	TG(17:2_17:3_19:3)	GL	TG	-	1.84	1.94	2.27	1.96	2.13	0.762	0.797	0.763	0.983	0.998	1.35	4.43e-06	0.424	-1.24	down
Lipid-B-P-0905	C59H98O6	TG(18:3_18:3_20:2)	GL	TG	LMGL03010794	0.795	0.819	0.838	0.693	0.626	0.261	0.518	0.305	0.353	0.313	1.26	0.000156	0.464	-1.11	down
Lipid-B-P-0911	C57H92O6	TG(18:2_18:3_18:4)	GL	TG	-	6.11	7.22	8	6.93	6.92	2.59	3.45	2.36	2.64	3.29	1.34	8.15e-06	0.407	-1.3	down
Lipid-B-P-0913	C57H92O6	TG(14:0_20:4_20:5)	GL	TG	LMGL03014527	0.548	0.335	0.419	0.379	0.317	0.278	0.187	0.0812	0.196	0.134	1.12	0.00306	0.439	-1.19	down
Lipid-B-P-0914	C57H92O6	TG(18:3_18:3_18:3)	GL	TG	LMGL03010527	69.5	76.5	77.5	68.2	65.4	34.2	37.4	31.8	34.7	33.7	1.37	2.15e-05	0.481	-1.06	down
Lipid-B-P-0915	C57H92O6	TG(18:1_18:4_18:4)	GL	TG	LMGL03013034	3.73	4.43	4.53	3.12	4.61	2.19	1.85	1.87	2.01	1.52	1.31	0.000751	0.463	-1.11	down
Lipid-B-P-0917	C59H96O6	TG(18:1_18:3_20:5)	GL	TG	LMGL03010883	0.489	0.534	0.299	0.52	0.391	0.207	0.116	0.282	0.249	0.213	1.14	0.00332	0.478	-1.07	down
Lipid-B-P-1035	C46H83NO7	DGTS(18:0_18:3)	GL	DGTS	-	0.229	0.125	0.0583	0.124	0.132	0.28	0.466	0.338	0.328	0.329	1.17	0.000888	2.61	1.38	up
Lipid-B-P-1042	C46H81NO7	DGTS(16:0_20:4)	GL	DGTS	-	1.21	1.37	1.45	1.44	1.27	2.92	3.01	3.38	3.66	2.5	1.34	0.000636	2.29	1.2	up
Lipid-B-P-1043	C46H81NO7	DGTS(18:1_18:3)	GL	DGTS	-	6.42	6.23	5.69	6.19	6.08	14.8	14.1	15.1	14.7	12	1.37	9.06e-05	2.31	1.21	up
Lipid-B-P-1051	C44H75NO7	DGTS(18:2_16:3)	GL	DGTS	-	1.02	1.61	1.11	1.09	0.773	2.56	2.62	2.5	1.86	2.42	1.25	0.00017	2.14	1.1	up
Lipid-B-P-1057	C48H83NO7	DGTS(18:1_20:4)	GL	DGTS	-	0.833	0.698	0.713	0.755	0.7	2.46	2.11	2.12	2.03	2.42	1.38	2.83e-05	3.01	1.59	up
Lipid-B-P-1122	C43H80O12S	SQDG(16:0_18:1)	GL	SQDG	-	7.43	7.95	6.46	6.02	4.88	16.5	13.4	14.9	16.2	15.6	1.33	3.51e-06	2.34	1.22	up
Lipid-B-P-1129	C45H82O12S	SQDG(18:1_18:1)	GL	SQDG	-	0.084	0.102	0.0807	0.143	0.0518	0.344	0.348	0.27	0.312	0.284	1.29	7.76e-06	3.38	1.76	up
Lipid-B-P-1136	C45H80O12S	SQDG(18:1_18:2)	GL	SQDG	-	1.19	0.935	0.831	0.569	0.795	1.81	2.13	2.28	2.18	2.13	1.29	1.61e-05	2.44	1.29	up
Lipid-B-P-1142	C43H72O12S	SQDG(16:1_18:4)	GL	SQDG	-	0.178	0.171	0.168	0.154	0.139	0.0794	0.0774	0.0316	0.042	0.0925	1.19	0.000263	0.398	-1.33	down
Lipid-B-P-1154	C47H88O15	DGDG(16:0_16:0)	GL	DGDG	-	7.83	6.65	6.73	5.99	5.76	3.08	3.27	3.31	3.08	2.73	1.35	0.000354	0.469	-1.09	down
Lipid-B-P-1232	C43H76O10	MGDG(16:0_18:3)	GL	MGDG	LMGL05010056	18	14.4	14.7	16	14.1	7.8	7.74	7.65	7.96	7.1	1.36	0.000306	0.495	-1.01	down
Lipid-B-P-1274	C45H72O10	MGDG(18:3_18:4)	GL	MGDG	LMGL05010014	0.736	0.447	0.617	0.439	0.458	0.184	0.0984	0.15	0.292	0.138	1.24	0.00141	0.32	-1.65	down
Lipid-B-N-0066	C25H49O12P	LPI(16:0)	GP	LPI	LMGP06050002	2.15	3.08	2.54	3.48	2.57	6.38	7.74	6.29	9.01	6.62	1.32	0.000353	2.61	1.38	up
Lipid-B-N-0071	C27H49O12P	LPI(18:2)	GP	LPI	LMGP06050010	2	2.63	3.77	3.55	2.73	5.48	6.65	6.21	9.68	4.74	1.2	0.00993	2.23	1.16	up
Lipid-B-N-0103	C38H76NO8P	PC(18:0_12:0)	GP	PC	LMGP01010736	0.848	0.388	0.555	0.325	0.224	1.02	0.727	1.08	0.706	1.16	1.03	0.0117	2	1	up
Lipid-B-N-0110	C38H74NO8P	PC(14:0_16:1)	GP	PC	LMGP01010485	0.407	0.677	0.399	0.791	0.721	1.62	1.91	1.01	1.48	1.64	1.22	0.00129	2.56	1.36	up
Lipid-B-N-0116	C44H86NO8P	PC(18:0_18:1)	GP	PC	LMGP01010750	11.6	11.7	11	10.6	12.3	34.1	32.1	28.8	30	31.1	1.38	5.77e-06	2.72	1.45	up
Lipid-B-N-0119	C48H94NO8P	PC(18:1_22:0)	GP	PC	LMGP01010839	0.546	0.552	0.535	0.535	0.551	1.62	1.64	1.62	1.48	1.66	1.39	3.84e-06	2.95	1.56	up
Lipid-B-N-0120	C50H98NO8P	PC(24:0_18:1)	GP	PC	-	0.228	0.233	0.266	0.217	0.202	0.656	0.757	0.786	0.777	0.876	1.37	4e-05	3.37	1.75	up
Lipid-B-N-0130	C44H84NO8P	PC(18:1_18:1)	GP	PC	LMGP01010836	9.22	9.81	7.97	8.88	10.4	19.7	18.2	18.5	18.2	20.6	1.36	3.83e-07	2.06	1.04	up
Lipid-B-N-0131	C44H84NO8P	PC(18:0_18:2)	GP	PC	LMGP01010764	75.2	87.4	84.5	76.5	90.1	171	169	168	158	173	1.37	2.82e-08	2.03	1.02	up
Lipid-B-N-0133	C46H88NO8P	PC(18:1_20:1)	GP	PC	LMGP01010843	0.41	0.458	0.415	0.466	0.451	0.85	1.02	1.09	0.928	1.1	1.36	0.000196	2.27	1.18	up
Lipid-B-N-0134	C46H88NO8P	PC(18:2_20:0)	GP	PC	LMGP01011630	7.17	7.25	6.71	6.45	7.81	14.5	15.4	16.2	15.8	16.9	1.37	7.78e-07	2.23	1.15	up
Lipid-B-N-0205	C40H78NO8P	PE(17:0_18:1)	GP	PE	LMGP02011211	0.385	0.411	0.383	0.383	0.361	1.07	1.03	1.19	1.09	1.13	1.38	4.07e-06	2.87	1.52	up
Lipid-B-N-0207	C41H80NO8P	PE(18:1_18:0)	GP	PE	LMGP02010050	2.51	2.41	2.46	2.61	2.46	5.79	5.91	6.07	5.96	5.7	1.39	4.9e-09	2.36	1.24	up
Lipid-B-N-0209	C43H84NO8P	PE(20:0_18:1)	GP	PE	LMGP02010135	0.222	0.174	0.222	0.183	0.204	0.573	0.538	0.607	0.524	0.554	1.37	1.42e-07	2.78	1.48	up
Lipid-B-N-0210	C45H88NO8P	PE(22:0_18:1)	GP	PE	LMGP02010153	0.042	0.0539	0.0533	0.0494	0.0754	0.166	0.119	0.117	0.189	0.123	1.29	0.00228	2.61	1.38	up
Lipid-B-N-0211	C47H92NO8P	PE(24:0_18:1)	GP	PE	LMGP02010294	0.18	0.186	0.215	0.271	0.219	0.456	0.412	0.445	0.496	0.495	1.33	4.49e-06	2.15	1.11	up
Lipid-B-N-0220	C41H78NO8P	PE(18:1_18:1)	GP	PE	LMGP02010039	1.62	1.67	1.8	1.86	1.68	3.39	3.43	3.65	3.48	3.63	1.38	7.45e-09	2.04	1.03	up
Lipid-B-N-0232	C37H68NO8P	PE(16:0_16:3)	GP	PE	-	2.79	2.22	2.39	2.71	2.02	5.57	4.81	6.53	5.7	6.43	1.34	9.5e-05	2.4	1.26	up
Lipid-B-N-0262	C39H68NO8P	PE(16:2_18:3)	GP	PE	-	6.59	5.14	5.82	5.56	4.47	11.7	12.2	12.2	12.3	10.4	1.34	1.47e-06	2.13	1.09	up
Lipid-B-N-0303	C40H75O10P	PG(18:1_16:1)	GP	PG	LMGP04010881	1.39	1.74	1.39	2.12	1.62	5.72	4.03	4.27	3.59	4.55	1.32	0.000685	2.69	1.43	up
Lipid-B-N-0341	C43H83O13P	PI(16:0_18:0)	GP	PI	LMGP06010878	1.04	1.79	1.32	1.69	1.63	3.11	9.04	2.92	11.1	5.97	1.18	0.0377	4.31	2.11	up
Lipid-B-N-0347	C41H77O13P	PI(16:0_16:1)	GP	PI	LMGP06010881	1.51	1.72	1.74	1.7	3.2	2.26	6.74	4.55	7.46	5.32	1.11	0.0192	2.67	1.41	up
Lipid-B-N-0348	C43H81O13P	PI(16:0_18:1)	GP	PI	LMGP06010001	12.1	19	12.4	11.9	16.2	27.8	62.6	30	94	46	1.2	0.0359	3.64	1.86	up
Lipid-B-N-0359	C43H79O13P	PI(18:2_16:0)	GP	PI	LMGP06010847	105	181	121	114	161	173	438	162	549	312	1	0.0631	2.4	1.26	up
Lipid-B-N-0363	C45H83O13P	PI(18:0_18:2)	GP	PI	LMGP06010956	5.99	11.7	5.93	8.61	8.38	14.8	30.6	16.2	40.8	29.8	1.2	0.0182	3.25	1.7	up
Lipid-B-N-0364	C45H83O13P	PI(18:1_18:1)	GP	PI	-	0.327	0.467	0.376	0.215	0.231	0.392	1.29	0.5	1.29	0.972	1.05	0.0394	2.75	1.46	up
Lipid-B-N-0374	C45H81O13P	PI(18:1_18:2)	GP	PI	LMGP06010931	3.28	5.27	4.19	3.87	5.49	5.46	13.2	5.94	22.4	9.86	1	0.0875	2.57	1.36	up
Lipid-B-N-0418	C41H78NO10P	PS(18:0_17:1)	GP	PS	LMGP03010313	0.821	0.83	0.44	0.948	1.27	3.86	2.44	2.63	1.81	1.99	1.21	0.00681	2.95	1.56	up
Lipid-B-N-0420	C43H82NO10P	PS(18:1_19:0)	GP	PS	LMGP03010332	0.345	0.342	0.263	0.324	0.361	1.26	0.809	1.14	0.79	0.851	1.33	0.00217	2.96	1.57	up
Lipid-B-N-0468	C37H71O8P	PA(16:0_18:1)	GP	PA	LMGP10010007	6.16	9.31	5.68	5.53	9.53	15.9	24.7	15.9	20.2	17.7	1.28	0.000751	2.61	1.38	up
Lipid-B-N-0477	C43H81O8P	PA(18:2_22:0)	GP	PA	-	5.43	5.16	5.14	5.29	5.17	12.7	12.1	12.4	13	13	1.39	1.68e-07	2.41	1.27	up
Lipid-B-N-0478	C45H85O8P	PA(18:2_24:0)	GP	PA	-	1.17	0.835	1	1.13	1.18	2.85	3.29	2.83	2.34	3.3	1.35	0.000175	2.75	1.46	up
Lipid-B-N-0484	C37H65O8P	PA(16:1_18:3)	GP	PA	-	1.55	2.18	2.47	2.12	1.77	4.98	2.85	4.04	4.54	3.84	1.23	0.00264	2.01	1.01	up
Lipid-B-N-0507	C38H71O8P	PMeOH(16:0_18:2)	GP	PMeOH	-	25.1	25.8	24.9	25.6	23.4	79.5	74.7	75.8	72	73.5	1.39	3.41e-07	3	1.59	up
Lipid-B-N-0511	C40H71O8P	PMeOH(18:2_18:2)	GP	PMeOH	-	14.3	16.3	16.2	16.1	14.9	42.7	36.4	38.2	42.3	37.7	1.38	1.44e-05	2.53	1.34	up

## Sheet: Fig. 7g
Differential lipids between WT and atg5-2 seeds at 4 DAP
Index	Formula	Compounds	Class I	Class II	lipidmaps ID	WT-4 DAP-1	WT-4 DAP-2	WT-4 DAP-3	WT-4 DAP-4	WT-4 DAP-5	atg5-2-4 DAP-1	atg5-2-4 DAP-2	atg5-2-4 DAP-3	atg5-2-4 DAP-4	atg5-2-4 DAP-5	VIP	Pvalue	Fold_Change	Log2FC	Type
Lipid-B-P-0008	C18H35NO2	SPH(d18:2)	SP	SPH	LMSP01080010	1.64	1.54	1.53	1.42	1.45	4.44	4.28	4.22	4.13	4.27	1.58	3.35e-10	2.82	1.5	up
Lipid-B-P-0010	C34H69NO4	Cer(d18:0/16:0(2OH))	SP	Cer	LMSP02020029	0.00824	0.0148	0.00613	0.0121	0.0115	0.00286	0.00175	0.00721	0.00627	0.00263	1.19	0.0104	0.393	-1.35	down
Lipid-B-P-0069	C44H79NO3	Cer(d18:2/26:3)	SP	Cer	-	0.0109	0.0102	0.0133	0.00819	0.00745	0.0315	0.025	0.0379	0.0298	0.0297	1.51	0.000118	3.07	1.62	up
Lipid-B-P-0169	C22H46NO7P	LPC(14:0)	GP	LPC	LMGP01050012	0.529	0.587	0.604	0.582	0.469	1.49	1.3	1.38	1.44	1.31	1.56	2.67e-07	2.5	1.32	up
Lipid-B-P-0172	C25H52NO7P	LPC(17:0)	GP	LPC	LMGP01050024	2.58	2.56	2.57	2.38	2.36	5.75	5.54	5.76	6.07	5.56	1.58	8.11e-08	2.3	1.2	up
Lipid-B-P-0173	C26H54NO7P	LPC(18:0)	GP	LPC	LMGP01050026	28.2	28.3	28.2	27	25.4	88.3	86.7	86.2	89.9	86.2	1.58	1.18e-11	3.19	1.67	up
Lipid-B-P-0175	C28H58NO7P	LPC(20:0)	GP	LPC	LMGP01050045	0.499	0.444	0.437	0.427	0.419	1.11	1.03	1.01	1.15	1.12	1.57	6.63e-07	2.43	1.28	up
Lipid-B-P-0183	C26H52NO7P	LPC(18:1)	GP	LPC	LMGP01050029	20.9	19.9	20.9	21.2	20	43.6	39.9	44.6	44.5	44.6	1.58	3.91e-06	2.11	1.08	up
Lipid-B-P-0201	C21H44NO7P	LPE(16:0)	GP	LPE	LMGP02050002	4.72	4.56	4.45	4.99	4.45	10.4	10.2	10.3	10	11.3	1.58	6.81e-07	2.25	1.17	up
Lipid-B-P-0203	C23H48NO7P	LPE(18:0)	GP	LPE	LMGP02050001	0.627	0.57	0.55	0.59	0.521	1.77	1.65	1.67	1.64	1.82	1.58	1.47e-07	2.99	1.58	up
Lipid-B-P-0204	C25H52NO7P	LPE(20:0)	GP	LPE	LMGP02050045	0.321	0.239	0.28	0.301	0.236	0.636	0.655	0.668	0.581	0.761	1.54	1.75e-05	2.4	1.26	up
Lipid-B-P-0209	C23H46NO7P	LPE(18:1)	GP	LPE	LMGP02050004	0.301	0.289	0.24	0.275	0.316	0.645	0.65	0.543	0.604	0.677	1.55	1.04e-05	2.2	1.13	up
Lipid-B-P-0210	C25H50NO7P	LPE(20:1)	GP	LPE	LMGP02050020	0.0252	0.0357	0.0404	0.0315	0.0419	0.0825	0.0616	0.0732	0.0777	0.0638	1.46	0.000114	2.05	1.04	up
Lipid-B-P-0215	C25H48NO7P	LPE(20:2)	GP	LPE	LMGP02050021	0.01	0.0102	0.0118	0.0162	0.0103	0.0493	0.0356	0.041	0.0405	0.0419	1.55	1.84e-05	3.56	1.83	up
Lipid-B-P-0329	C39H76O5	DG(16:0_20:0)	GL	DG	LMGL02010042	7.05	8.22	10.3	8.83	7.46	3.72	3.92	3.37	3.56	4.81	1.51	0.000514	0.463	-1.11	down
Lipid-B-P-0333	C41H80O5	DG(20:0_18:0)	GL	DG	LMGL02010008	1.68	1.25	1.79	1.43	1.06	0.617	0.668	0.54	0.683	0.612	1.5	0.00306	0.432	-1.21	down
Lipid-B-P-0350	C39H74O5	DG(16:0_20:1)	GL	DG	LMGL02010048	0.889	0.905	1.05	0.784	0.772	0.319	0.273	0.323	0.351	0.369	1.55	0.000175	0.371	-1.43	down
Lipid-B-P-0352	C41H78O5	DG(16:0_22:1)	GL	DG	LMGL02010106	0.605	0.719	0.83	0.706	0.537	0.248	0.31	0.258	0.281	0.283	1.54	0.000988	0.406	-1.3	down
Lipid-B-P-0353	C41H78O5	DG(18:1_20:0)	GL	DG	LMGL02010081	1.93	2.01	2.21	2.38	1.7	0.695	0.824	0.718	0.703	1.02	1.53	8e-05	0.387	-1.37	down
Lipid-B-P-0367	C41H76O5	DG(18:1_20:1)	GL	DG	LMGL02010090	0.163	0.118	0.208	0.119	0.113	0.0467	0.0789	0.0572	0.0703	0.068	1.41	0.00964	0.446	-1.17	down
Lipid-B-P-0392	C43H78O5	DG(18:2_22:1)	GL	DG	LMGL02010180	0.159	0.185	0.188	0.19	0.13	0.0651	0.096	0.0876	0.099	0.0767	1.46	0.000552	0.499	-1	down
Lipid-B-P-0504	C58H112O6	TG(15:0_16:0_24:0)	GL	TG	-	0.979	0.782	1.16	1.27	1.08	0.296	0.279	0.332	0.435	0.389	1.52	0.000509	0.328	-1.61	down
Lipid-B-P-0509	C60H116O6	TG(16:0_18:0_23:0)	GL	TG	-	0.947	0.949	0.913	1.05	1.22	0.483	0.35	0.415	0.388	0.423	1.54	0.000135	0.405	-1.3	down
Lipid-B-P-0537	C55H104O6	TG(16:0_16:1_20:0)	GL	TG	LMGL03010095	1.23	1.34	1.11	0.966	1.39	0.47	0.451	0.414	0.398	0.583	1.53	0.000208	0.384	-1.38	down
Lipid-B-P-0541	C57H108O6	TG(18:0_18:0_18:1)	GL	TG	LMGL03010188	0.572	0.642	0.673	0.545	0.676	0.365	0.26	0.255	0.328	0.252	1.51	1.63e-05	0.47	-1.09	down
Lipid-B-P-0542	C57H108O6	TG(16:0_20:0_18:1)	GL	TG	-	3.37	3.93	3.24	3.38	3.85	1.66	1.45	1.34	1.54	1.53	1.56	2.98e-05	0.423	-1.24	down
Lipid-B-P-0544	C57H108O6	TG(16:0_18:1_20:0)	GL	TG	LMGL03010201	3	3.08	3.44	3.07	4.33	1.39	1.21	1.32	1.61	1.33	1.54	0.000812	0.405	-1.3	down
Lipid-B-P-0547	C59H112O6	TG(18:0_18:1_20:0)	GL	TG	LMGL03010382	11.4	10.8	10.2	11.3	11.8	5.55	4.82	5.34	4.99	5.71	1.57	6.12e-07	0.476	-1.07	down
Lipid-B-P-0548	C59H112O6	TG(16:0_18:1_22:0)	GL	TG	LMGL03010511	9.41	8.13	8.24	8.73	8.89	4.23	4.32	4.26	4.07	4.6	1.57	8.9e-06	0.495	-1.01	down
Lipid-B-P-0551	C59H112O6	TG(16:0_20:0_20:1)	GL	TG	LMGL03010383	5.03	5.2	5.06	4.91	5.36	2.04	1.89	1.87	1.92	2.12	1.58	9.44e-09	0.385	-1.38	down
Lipid-B-P-0552	C59H112O6	TG(18:0_18:0_20:1)	GL	TG	LMGL03010388	1.39	1.58	1.47	1.37	1.36	0.66	0.587	0.457	0.769	0.606	1.52	2.26e-06	0.43	-1.22	down
Lipid-B-P-0553	C60H114O6	TG(15:0_24:0_18:1)	GL	TG	-	0.928	0.701	0.972	0.606	1.09	0.383	0.175	0.232	0.188	0.182	1.48	0.000955	0.27	-1.89	down
Lipid-B-P-0556	C61H116O6	TG(16:0_20:1_22:0)	GL	TG	LMGL03010823	14.1	14.1	13.3	13.3	15	5.85	5.84	6.01	5.65	6.29	1.58	2.23e-06	0.425	-1.24	down
Lipid-B-P-0560	C65H124O6	TG(20:0_24:0_18:1)	GL	TG	-	3.02	3.18	2.99	3.6	3.85	1.87	1.6	1.76	1.51	1.42	1.52	0.000132	0.491	-1.03	down
Lipid-B-P-0600	C58H108O6	TG(16:0_21:0_18:2)	GL	TG	-	1.16	0.732	0.925	0.785	1.08	0.538	0.469	0.373	0.376	0.522	1.44	0.00225	0.487	-1.04	down
Lipid-B-P-0602	C59H110O6	TG(18:0_18:2_20:0)	GL	TG	LMGL03010427	5.63	5.11	5.16	4.68	5.67	2.29	2.06	2.37	2.08	2.35	1.57	2.01e-05	0.425	-1.24	down
Lipid-B-P-0606	C59H110O6	TG(18:1_18:1_20:0)	GL	TG	LMGL03010428	1.75	1.45	1.49	1.53	1.82	0.677	0.513	0.554	0.61	0.612	1.56	4.79e-05	0.369	-1.44	down
Lipid-B-P-0607	C59H110O6	TG(18:0_18:0_20:2)	GL	TG	LMGL03010440	1.38	1.49	1.31	1.12	1.56	0.622	0.721	0.551	0.613	0.702	1.53	0.000214	0.468	-1.09	down
Lipid-B-P-0609	C60H112O6	TG(16:0_23:0_18:2)	GL	TG	-	3.2	3.33	3.2	3.29	3.34	1.39	1.45	1.34	1.53	1.44	1.58	1.24e-10	0.437	-1.19	down
Lipid-B-P-0614	C61H114O6	TG(18:1_20:0_20:1)	GL	TG	LMGL03010720	2.01	2.12	1.67	2	1.91	0.59	0.467	0.384	0.452	0.606	1.56	2.01e-06	0.258	-1.96	down
Lipid-B-P-0615	C61H114O6	TG(18:2_20:0_20:0)	GL	TG	LMGL03010717	7.14	7.57	6.7	6.98	8.2	3.24	3.02	3.1	3.13	3.26	1.57	6.4e-05	0.43	-1.22	down
Lipid-B-P-0620	C63H118O6	TG(18:0_20:1_22:1)	GL	TG	LMGL03011272	1.76	1.74	1.55	1.64	1.59	0.706	0.633	0.621	0.757	0.682	1.57	3e-07	0.41	-1.28	down
Lipid-B-P-0621	C65H122O6	TG(24:0_18:1_20:1)	GL	TG	-	0.707	0.602	0.611	0.618	0.676	0.285	0.26	0.316	0.343	0.3	1.55	2.5e-06	0.468	-1.1	down
Lipid-B-P-0659	C57H104O6	TG(16:0_18:1_20:2)	GL	TG	LMGL03010271	0.935	1.16	0.972	1.13	1.11	0.445	0.473	0.582	0.507	0.5	1.54	3.86e-05	0.472	-1.08	down
Lipid-B-P-0662	C57H104O6	TG(20:0_18:1_18:2)	GL	TG	-	1.54	1.69	1.54	2.07	2.06	0.816	0.681	0.648	0.832	0.589	1.52	0.00034	0.401	-1.32	down
Lipid-B-P-0663	C57H104O6	TG(16:0_18:3_20:0)	GL	TG	LMGL03010262	1.78	1.97	1.62	1.99	2.26	0.718	0.464	0.931	0.7	0.932	1.47	3.55e-05	0.389	-1.36	down
Lipid-B-P-0666	C59H108O6	TG(18:1_18:2_20:0)	GL	TG	LMGL03010478	11.7	11	9.55	9.91	11.3	5.51	4.58	5.12	4.93	4.51	1.55	2.76e-05	0.461	-1.12	down
Lipid-B-P-0672	C59H108O6	TG(18:0_18:3_20:0)	GL	TG	LMGL03010477	3.47	2.85	3.14	3.05	3.89	1.93	1.62	1.52	1.53	1.38	1.52	0.00018	0.487	-1.04	down
Lipid-B-P-0677	C61H112O6	TG(18:2_20:0_20:1)	GL	TG	LMGL03010788	2.2	1.88	1.92	2.51	2.56	0.967	0.826	0.743	0.719	0.6	1.52	0.000162	0.348	-1.52	down
Lipid-B-P-0678	C61H112O6	TG(18:3_20:0_20:0)	GL	TG	LMGL03010785	3.22	3.21	2.51	2.68	2.44	1.56	1.38	1.2	1.43	1.39	1.52	0.000536	0.496	-1.01	down
Lipid-B-P-0680	C61H112O6	TG(18:0_20:1_20:2)	GL	TG	LMGL03010791	1.19	1.41	1.24	1.2	1.48	0.422	0.444	0.394	0.4	0.42	1.57	0.000101	0.319	-1.65	down
Lipid-B-P-0683	C63H116O6	TG(18:1_22:0_20:2)	GL	TG	LMGL03011338	6.69	7.01	5.82	6.73	6.82	2.85	2.98	2.96	3.3	3.22	1.57	1.12e-05	0.463	-1.11	down
Lipid-B-P-0684	C63H116O6	TG(20:1_20:1_20:1)	GL	TG	LMGL03011156	1.37	1.65	1.67	1.58	1.65	0.685	0.525	0.552	0.744	0.606	1.55	1.56e-06	0.393	-1.35	down
Lipid-B-P-0685	C63H116O6	TG(18:2_20:1_22:0)	GL	TG	LMGL03011339	7.26	7.69	7.77	7.61	7.95	3.94	3.33	3.64	3.33	3.58	1.57	5.93e-09	0.466	-1.1	down
Lipid-B-P-0686	C63H116O6	TG(18:3_20:0_22:0)	GL	TG	LMGL03011340	5.87	5.49	4.81	5.09	5.43	2.45	2.38	2.34	2.14	2.09	1.56	1.49e-05	0.428	-1.23	down
Lipid-B-P-0727	C59H106O6	TG(16:0_18:3_22:1)	GL	TG	LMGL03010695	1.6	2.07	1.67	1.88	1.9	0.955	0.596	0.862	0.657	0.793	1.51	1.39e-05	0.424	-1.24	down
Lipid-B-P-0751	C63H114O6	TG(18:3_20:0_22:1)	GL	TG	LMGL03011425	0.973	1.02	1.25	1.13	1.51	0.741	0.57	0.402	0.625	0.554	1.42	0.00141	0.491	-1.03	down
Lipid-B-P-0752	C63H114O6	TG(20:1_20:1_20:2)	GL	TG	LMGL03011235	0.808	0.788	0.723	0.642	0.689	0.351	0.305	0.264	0.3	0.281	1.55	2.14e-05	0.411	-1.28	down
Lipid-B-P-1058	C49H85NO7	DGTS(19:0_20:5)	GL	DGTS	-	0.267	0.281	0.395	0.264	0.326	0.14	0.174	0.0881	0.113	0.118	1.46	0.000569	0.412	-1.28	down
Lipid-B-P-1162	C47H84O15	DGDG(16:1_16:1)	GL	DGDG	-	0.208	0.142	0.169	0.0812	0.131	0.0136	0.0668	0.037	0.0792	0.0796	1.16	0.00851	0.378	-1.41	down
Lipid-B-N-0019	C32H64O2	FFA(32:0)	FA	FFA	LMFA01010032	3.05	2.5	2.92	2.94	3.02	6.38	5.55	5.07	6.01	6.91	1.53	0.000319	2.07	1.05	up
Lipid-B-N-0213	C37H70NO8P	PE(16:1_16:1)	GP	PE	LMGP02010108	0.412	0.863	0.603	0.618	1	0.376	0.2	0.373	0.124	0.227	1.29	0.00969	0.372	-1.43	down
Lipid-B-N-0216	C38H72NO8P	PE(16:0_17:2)	GP	PE	-	6.4	6.78	7.83	7.95	6.55	24.1	22.5	21.9	22.4	21.4	1.57	1.55e-08	3.16	1.66	up
Lipid-B-N-0290	C39H77O10P	PG(16:0_17:0)	GP	PG	-	8.88	7.76	8.46	8.02	8.28	4.05	4	4.17	4.77	3.13	1.52	2.48e-06	0.486	-1.04	down
Lipid-B-N-0301	C38H71O10P	PG(16:0_16:2)	GP	PG	-	0.701	0.447	0.775	0.729	0.394	0.313	0.281	0.227	0.421	0.241	1.29	0.0124	0.487	-1.04	down
Lipid-B-N-0468	C37H71O8P	PA(16:0_18:1)	GP	PA	LMGP10010007	1.46	4.22	4.33	1.04	2.8	10.3	8.64	9.44	11.5	10.4	1.37	4.32e-05	3.63	1.86	up
Lipid-B-N-0474	C37H69O8P	PA(16:0_18:2)	GP	PA	LMGP10010023	75.3	88.4	109	99.2	86.6	215	194	177	211	193	1.53	2.99e-06	2.16	1.11	up
Lipid-B-N-0477	C43H81O8P	PA(18:2_22:0)	GP	PA	-	0.826	1.05	1.72	0.919	0.553	4.07	4.36	3.97	3.69	4.07	1.48	7.93e-06	3.97	1.99	up
Lipid-B-N-0478	C45H85O8P	PA(18:2_24:0)	GP	PA	-	0.222	0.323	0.368	0.384	0.214	2.78	2.13	1.98	2.51	2.11	1.56	0.000102	7.61	2.93	up
Lipid-B-N-0479	C37H67O8P	PA(18:3_16:0)	GP	PA	-	19	17	21.2	14.3	16.4	43.1	33.6	42.1	39.3	42.2	1.52	1.24e-05	2.28	1.19	up
Lipid-B-N-0484	C37H65O8P	PA(16:1_18:3)	GP	PA	-	2.41	2.8	2.34	3.88	3.8	9.21	5.58	5.61	5.63	5.97	1.39	0.00578	2.1	1.07	up
Lipid-B-N-0485	C39H69O8P	PA(18:1_18:3)	GP	PA	LMGP10010957	2.71	2.46	3.08	4.91	4.29	16.5	7.19	13.2	11.1	14.9	1.45	0.00365	3.6	1.85	up
Lipid-B-N-0489	C39H67O8P	PA(18:2_18:3)	GP	PA	LMGP10010624	63.2	78.1	96.3	90.4	79.8	208	183	170	204	201	1.53	3.14e-06	2.37	1.25	up

[truncated: 10 more sheets: Fig. 8, Fig. S4, Fig. S5, Fig. S6, Fig. S7a, Fig. S7b , Fig. S7c, Fig. S7d, Fig. S7e, Fig. S8]
